# Supplementary material for: Enrichment of syngas-converting mixed microbial consortia for ethanol production and thermodynamics-based design of enrichment strategies
Source: Biotechnol Biofuels. 2018 Jul 19;11:198. doi: 10.1186/s13068-018-1189-6 (PMC6052697; doi:10.1186/s13068-018-1189-6)
Supplement: Supplementary file 2 — Additional file 2. Tables S1, S2. Relative taxonomic abundance at genus and species level for initial inocula and enrichment samples. Table S3. Normalized read counts mapping in all samples to Operational Taxonomic Units (OTUs) and their taxonomy classification. [file 13068_2018_1189_MOESM2_ESM.xlsx]

## Sheet: Table S1(genera)
Taxonomy	HT	NT	HT6T3ME	HT6T3SP	HT6T5SP	HT6T6ME	HT6T6SP	HT5.5T3ME	HT5.5T3SP	HT5.5T5ME	HT5.5T5SP	HT5.5YET3ME	HT5.5YET3SP	HT5.5YET5ME	HT5.5YET5SP	HT5.5YET6ME	HT5.5YET6SP	HT5YET3ME	HT5YET3SP	HT5YET5ME	HT5YET5SP	HT5YET6ME	HT5YET6SP	HT5YET7ME	HT5YET7SP	NT5YET3ME	NT5YET3SP	NT5YET5ME	NT5YET5SP	NT5YET6ME	NT5YET6SP	HT5YEAC1ME	HT5YEAC1SP	HT5YEAC3ME	HT5YEAC3SP
p:Actinobacteria,g:Actinomyces	-	-	0.0112583	-	-	-	-	-	-	-	-	0.0103528	-	0.0100505	-	-	-	-	-	-	-	-	-	-	-	-	-	-	-	-	-	-	-	-	-
p:Actinobacteria,g:Corynebacterium	-	-	0.0111981	-	-	-	-	-	-	-	-	0.0100812	-	0.0110947	-	-	-	-	-	-	-	-	-	-	-	-	-	-	-	-	-	-	-	-	-
p:Bacteroidetes,g:Porphyromonas	-	-	0.0479652	0.0464186	0.0378374	0.0438971	0.0397075	-	-	-	-	0.0526901	0.0513151	0.0525026	0.0440555	0.053474	0.0389171	-	-	-	-	-	-	-	-	-	-	-	-	-	-	-	-	-	-
p:Bacteroidetes,g:Tannerella	-	-	0.0190743	0.0191603	0.0149885	0.0165774	0.0157498	-	-	-	-	0.0214119	0.0189674	0.0231269	0.0181889	0.0210903	0.0158791	-	-	-	-	-	-	-	-	-	-	-	-	-	-	-	-	-	-
p:Bacteroidetes,g:Alloprevotella	-	-	-	-	-	-	-	-	-	-	-	-	0.010002	-	-	0.0107132	-	-	-	-	-	-	-	-	-	-	-	-	-	-	-	-	-	-	-
p:Bacteroidetes,g:Prevotella	-	-	0.0979876	0.0913567	0.0789172	0.0928631	0.0887576	-	-	-	-	0.100599	0.0969396	0.101504	0.0898195	0.0996664	0.0767723	-	-	-	-	-	-	-	-	-	-	-	-	-	-	-	-	-	-
p:Bacteroidetes,g:Capnocytophaga	-	-	0.0318669	0.0293563	0.0241452	0.0299447	0.0256775	-	-	-	-	0.0321462	0.0297852	0.0357571	0.0271936	0.0290234	0.0218694	-	-	-	-	-	-	-	-	-	-	-	-	-	-	-	-	-	-
p:Firmicutes,g:Bacillus	-	-	-	-	-	-	-	-	-	0.0140494	0.0103463	-	-	-	0.0185962	-	0.0147994	0.0127628	0.0126852	0.0339339	0.0286548	-	-	0.020948	0.0327184	0.0223413	0.0126561	0.0964999	0.0787814	0.0326084	0.0226808	-	-	-	-
p:Firmicutes,g:Enterococcus	-	-	-	-	-	-	-	-	-	-	-	-	-	-	-	-	-	-	-	0.0338466	0.0221312	0.106693	0.0361612	-	0.019031	-	-	-	-	-	-	-	-	-	-
p:Firmicutes,g:Streptococcus	-	-	0.024065	0.0202918	0.0115246	0.0162477	0.0129697	-	-	-	-	0.0244652	0.0185957	0.0244507	0.0153942	0.0215736	0.0126965	-	-	-	-	-	-	-	-	-	-	-	-	-	-	-	-	-	-
p:Firmicutes,g:Butyricicoccus	0.105671	0.34915	-	-	-	-	-	-	-	-	-	-	-	-	-	-	-	-	-	-	-	-	-	-	-	-	-	-	-	-	-	-	-	-	-
p:Firmicutes,g:Clostridium	-	-	0.344988	0.379914	0.437901	0.39327	0.448595	0.980083	0.980859	0.879963	0.946894	0.342117	0.383541	0.31992	0.435927	0.294611	0.450638	0.621216	0.665187	0.769142	0.79437	0.607069	0.699709	0.847037	0.868653	0.880832	0.893178	0.865593	0.886344	0.930089	0.953022	0.613195	0.605288	0.597129	0.711881
p:Firmicutes,g:Blautia	0.0133786	-	-	-	-	-	-	-	-	-	-	-	-	-	-	-	-	-	-	-	-	-	-	-	-	-	-	-	-	-	-	-	-	-	-
p:Firmicutes,g:Ruminiclostridium	-	-	-	-	0.0253866	0.0136098	0.0145828	-	-	-	-	-	-	-	-	-	-	-	-	-	-	-	-	-	-	-	-	-	-	-	-	0.0101895	-	-	-
p:Firmicutes,g:Thermoanaerobacterium	-	-	-	-	-	-	-	-	-	-	-	-	-	-	-	0.0166954	0.0261236	0.113801	0.102775	0.0259135	0.0260881	0.0391903	0.0435997	-	-	-	-	-	-	0.0121292	-	0.0586028	0.0581857	0.0549886	0.0354209
p:Firmicutes,g:Veillonella	-	-	0.0137352	0.0121938	-	0.0109201	-	-	-	-	-	0.0124411	-	0.0120403	-	0.0108684	-	-	-	-	-	-	-	-	-	-	-	-	-	-	-	-	-	-	-
p:Firmicutes,g:Tissierella	0.0807841	-	-	-	-	-	-	-	-	-	-	-	-	-	-	-	-	-	-	-	-	-	-	-	-	-	-	-	-	-	-	-	-	-	-
p:Firmicutes,g:Sedimentibacter	0.22535	0.328254	-	-	-	-	-	-	-	-	-	-	-	-	-	-	-	-	-	-	-	-	-	-	-	-	-	-	-	-	-	-	-	-	-
p:Fusobacteria,g:Fusobacterium	-	-	0.0727957	0.067357	0.0497338	0.0595661	0.0548269	-	-	-	-	0.0687066	0.0618031	0.0747211	0.0554702	0.071907	0.0471444	-	-	-	-	-	-	-	-	-	-	-	-	-	-	-	-	-	-
p:Fusobacteria,g:Leptotrichia	-	-	0.0511895	0.0466449	0.0378002	0.0446148	0.042381	-	-	-	-	0.0531944	0.0475512	0.0591943	0.0446568	0.0519627	0.038471	-	-	-	-	-	-	-	-	-	-	-	-	-	-	-	-	-	-
p:Fusobacteria,g:Sneathia	-	-	-	0.0105791	-	-	-	-	-	-	-	-	-	-	-	-	-	-	-	-	-	-	-	-	-	-	-	-	-	-	-	-	-	-	-
p:Proteobacteria,g:Campylobacter	-	-	0.0223717	0.0209593	0.0151728	0.0208446	0.0162121	-	-	-	-	0.0208591	0.0175547	0.0231253	0.0160052	0.0200962	0.0120597	-	-	-	-	-	-	-	-	-	-	-	-	-	-	-	-	-	-
p:Proteobacteria,g:Pseudomonas	-	0.0117962	-	-	-	-	-	-	-	-	-	-	-	-	-	-	-	-	-	-	-	-	-	-	-	-	-	-	-	-	-	-	-	-	-
p:Spirochaetes,g:Treponema	-	-	0.0376864	0.0340454	0.0297669	0.0330578	0.0278822	-	-	-	-	0.0374575	0.0343444	0.0436627	0.0319538	0.0381784	0.0256791	-	-	-	-	-	-	-	-	-	-	-	-	-	-	-	-	-	-
NA	0.0467791	0.0497516	0.118235	0.12306	0.0922182	0.109386	0.0998296	0.00520791	0.00575101	-	0.000774237	0.109738	0.110384	0.118353	0.107404	0.120139	0.0764991	0.00230816	0.00263143	0.0015711	0.00155494	0.00732534	0.00705056	0.0158921	0.00829516	0.00417021	0.00196873	-	0.000575424	0.00439327	0.00972402	0.0241969	0.0196711	0.0132832	0.0102025
Undef	0.528037	0.261049	0.0955838	0.0986626	0.144608	0.115201	0.112828	0.0147089	0.0133899	0.10572	0.041985	0.10374	0.119216	0.0904968	0.0953345	0.140001	0.142451	0.249912	0.216722	0.135593	0.127201	0.239722	0.213479	0.116123	0.0713025	0.0926562	0.0921972	0.0378455	0.0342992	0.0207799	0.0145731	0.293815	0.316855	0.334599	0.242496
Average clostridia			0.41492					0.94695				0.371126						0.734048								0.90151						0.631873
Stdev clostridia			0.0334477					0.0473812				0.0632356						0.100379								0.0331279						0.0537401
Table 1.
Frequencies of classified taxons in each sample at genus level. Prediction was performed against NCBI’s 16S Ribosomal RNA sequences database using SINTAX at bootstrap confidence threshold of 0.8. OTU table has been normalized for 16S copy number and primer bias with UNBIAS algorithm.
Undef: Frequency of unclassified OTUs at genus level, NA: summed frequency of all genera present at frequency < 1%
References
Edgar, R.C. (2016), SINTAX, a simple non-Bayesian taxonomy classifier for 16S and ITS sequences, http://dx.doi.org/10.1101/074161
Edgar, R.C. (2017), UNBIAS: An attempt to correct abundance bias in 16S sequencing, with limited success. http://biorxiv.org/content/early/2017/04/04/124149

## Sheet: Table S2(species)
Taxonomy	HT	NT	HT6T3ME	HT6T3SP	HT6T5SP	HT6T6ME	HT6T6SP	HT5.5T3ME	HT5.5T3SP	HT5.5T5ME	HT5.5T5SP	HT5.5YET3ME	HT5.5YET3SP	HT5.5YET5ME	HT5.5YET5SP	HT5.5YET6ME	HT5.5YET6SP	HT5YET3ME	HT5YET3SP	HT5YET5ME	HT5YET5SP	HT5YET6ME	HT5YET6SP	HT5YET7ME	HT5YET7SP	NT5YET3ME	NT5YET3SP	NT5YET5ME	NT5YET5SP	NT5YET6ME	NT5YET6SP	HT5YEAC1ME	HT5YEAC1SP	HT5YEAC3ME	HT5YEAC3SP
p:Bacteroidetes,s:Porphyromonas_endodontalis	-	-	0.0363274	0.0359495	0.0289231	0.0338401	0.030213	-	-	-	-	0.0402765	0.0395685	0.0392129	0.0332485	0.0408212	0.0298817	-	-	-	-	-	-	-	-	-	-	-	-	-	-	-	-	-	-
p:Bacteroidetes,s:Tannerella_forsythia	-	-	0.0190743	0.0191603	0.0149885	0.0165774	0.0157498	-	-	-	-	0.0214119	0.0189674	0.0231269	0.0181889	0.0210903	0.0158791	-	-	-	-	-	-	-	-	-	-	-	-	-	-	-	-	-	-
p:Bacteroidetes,s:Prevotella_copri	-	-	0.0156806	0.0160197	0.0125559	0.0135677	0.0152164	-	-	-	-	0.0157983	0.0146205	0.0151243	0.0143484	0.0154201	0.0126739	-	-	-	-	-	-	-	-	-	-	-	-	-	-	-	-	-	-
p:Bacteroidetes,s:Prevotella_shahii	-	-	0.0100589	-	-	-	-	-	-	-	-	0.0111464	0.0108113	0.0101831	-	0.010217	-	-	-	-	-	-	-	-	-	-	-	-	-	-	-	-	-	-	-
p:Bacteroidetes,s:Capnocytophaga_ochracea	-	-	0.0216392	0.0204195	0.0167843	0.0200105	0.0169201	-	-	-	-	0.0224706	0.0202476	0.0252281	0.0183085	0.0196533	0.015197	-	-	-	-	-	-	-	-	-	-	-	-	-	-	-	-	-	-
p:Firmicutes,s:Bacillus_coagulans	-	-	-	-	-	-	-	-	-	0.013516	-	-	-	-	0.0180693	-	-	0.0124977	0.0123716	0.0330061	0.0278693	-	-	-	0.0237282	0.0216237	0.0123684	0.0938103	0.0762469	0.0315481	0.0219178	-	-	-	-
p:Firmicutes,s:Bacillus_fumarioli	-	-	-	-	-	-	-	-	-	-	-	-	-	-	-	-	-	-	-	-	-	-	-	0.0121841	-	-	-	-	-	-	-	-	-	-	-
p:Firmicutes,s:Butyricicoccus_pullicaecorum	0.104184	0.346341	-	-	-	-	-	-	-	-	-	-	-	-	-	-	-	-	-	-	-	-	-	-	-	-	-	-	-	-	-	-	-	-	-
p:Firmicutes,s:Clostridium_autoethanogenum	-	-	0.24794	0.324142	0.354482	0.379095	0.432153	0.842664	0.851188	0.834313	0.889255	-	-	-	-	-	-	-	-	-	-	-	-	-	-	-	-	-	-	-	-	-	-	-	-
p:Firmicutes,s:Clostridium_drakei	-	-	-	-	-	-	-	-	-	-	-	0.306682	0.329611	0.229585	0.336156	0.256345	0.39698	0.545024	0.592855	0.654209	0.703947	0.512836	0.6288	-	0.311444	0.858326	0.869728	0.845786	0.867319	0.909303	0.929953	-	-	-	-
p:Firmicutes,s:Clostridium_kluyveri	-	-	-	-	-	-	-	-	-	-	-	-	-	-	-	-	-	-	-	-	-	-	-	-	-	-	-	-	-	-	-	-	-	0.0175795	0.0283186
p:Firmicutes,s:Clostridium_nitrophenolicum	-	-	0.0154265	-	0.0110171	-	-	-	-	-	-	-	0.0148048	0.0195547	0.0240886	0.0100796	0.0156561	0.0226581	0.0211258	0.0438809	0.0329156	0.0351785	0.0235601	0.0953685	0.0965258	-	-	-	-	-	-	0.171868	0.183939	0.155009	0.105855
p:Firmicutes,s:Blautia_obeum	0.0133156	-	-	-	-	-	-	-	-	-	-	-	-	-	-	-	-	-	-	-	-	-	-	-	-	-	-	-	-	-	-	-	-	-	-
p:Firmicutes,s:Sedimentibacter_saalensis	0.144343	0.258024	-	-	-	-	-	-	-	-	-	-	-	-	-	-	-	-	-	-	-	-	-	-	-	-	-	-	-	-	-	-	-	-	-
p:Fusobacteria,s:Fusobacterium_nucleatum	-	-	0.0576058	0.0532688	0.0395297	0.0472527	0.0438648	-	-	-	-	0.0545748	0.0493593	0.0596227	0.0442656	0.0574454	0.0374139	-	-	-	-	-	-	-	-	-	-	-	-	-	-	-	-	-	-
p:Fusobacteria,s:Leptotrichia_hofstadii	-	-	0.0166873	0.0160876	0.013044	0.0158565	0.0146927	-	-	-	-	0.0184184	0.0162735	0.0204324	0.0155009	0.0174163	0.0134853	-	-	-	-	-	-	-	-	-	-	-	-	-	-	-	-	-	-
p:Fusobacteria,s:Sneathia_sanguinegens	-	-	-	0.0105791	-	-	-	-	-	-	-	-	-	-	-	-	-	-	-	-	-	-	-	-	-	-	-	-	-	-	-	-	-	-	-
p:Proteobacteria,s:Campylobacter_gracilis	-	-	0.0188746	0.0179303	0.0127838	0.0172886	0.0136776	-	-	-	-	0.0178414	0.0148511	0.0195159	0.0134821	0.016718	0.0100053	-	-	-	-	-	-	-	-	-	-	-	-	-	-	-	-	-	-
p:Proteobacteria,s:Pseudomonas_caeni	-	0.0116135	-	-	-	-	-	-	-	-	-	-	-	-	-	-	-	-	-	-	-	-	-	-	-	-	-	-	-	-	-	-	-	-	-
p:Spirochaetes,s:Treponema_medium	-	-	0.0238775	0.021087	0.018294	0.0205666	0.0171237	-	-	-	-	0.024226	0.021892	0.0264598	0.0197244	0.0249889	0.0165499	-	-	-	-	-	-	-	-	-	-	-	-	-	-	-	-	-	-
p:Spirochaetes,s:Treponema_socranskii	-	-	0.0104986	-	-	-	-	-	-	-	-	0.0104433	-	0.0123441	-	-	-	-	-	-	-	-	-	-	-	-	-	-	-	-	-	-	-	-	-
NA	0.035235	0.0375739	0.218416	0.215441	0.162842	0.201867	0.177347	0.0149061	0.0138457	-	0.00992445	0.221887	0.200567	0.226353	0.184918	0.22208	0.159887	0.00302583	0.00322949	0.00260881	0.00233402	0.00873481	0.00801715	0.0160828	0.0132752	0.0012349	0.00161313	-	-	-	-	0.027685	0.0168845	0.00832102	0.00683074
Undef	0.702923	0.346447	0.287893	0.249915	0.314755	0.234078	0.223042	0.14243	0.134966	0.151918	0.10082	0.234823	0.248426	0.273257	0.259701	0.287725	0.276391	0.416795	0.370418	0.266295	0.232934	0.443251	0.339623	0.876365	0.555027	0.118815	0.116291	0.0602935	0.0562655	0.0587579	0.0479477	0.800447	0.799177	0.819091	0.858995
Table 2.
Frequencies of classified taxons in each sample at species level. Prediction was performed against NCBI’s 16S Ribosomal RNA sequences database using SINTAX at bootstrap confidence threshold of 0.8. OTU table has been normalized for 16S copy number and primer bias with UNBIAS algorithm.
Undef: Frequency of unclassified OTUs at species level, NA: summed frequency of all species present at frequency < 1%
References
Edgar, R.C. (2016), SINTAX, a simple non-Bayesian taxonomy classifier for 16S and ITS sequences, http://dx.doi.org/10.1101/074161
Edgar, R.C. (2017), UNBIAS: An attempt to correct abundance bias in 16S sequencing, with limited success. http://biorxiv.org/content/early/2017/04/04/124149

## Sheet: Table S3(OTU_table)
#OTU ID	HT	NT	HT6T3ME	HT6T3SP	HT6T5SP	HT6T6ME	HT6T6SP	HT5.5T3ME	HT5.5T3SP	HT5.5T5ME	HT5.5T5SP	HT5.5YET3ME	HT5.5YET3SP	HT5.5YET5ME	HT5.5YET5SP	HT5.5YET6ME	HT5.5YET6SP	HT5YET3ME	HT5YET3SP	HT5YET5ME	HT5YET5SP	HT5YET6ME	HT5YET6SP	HT5YET7ME	HT5YET7SP	NT5YET3ME	NT5YET3SP	NT5YET5ME	NT5YET5SP	NT5YET6ME	NT5YET6SP	HT5YEAC1ME	HT5YEAC1SP	HT5YEAC3ME	HT5YEAC3SP	Predicted taxonomy
Otu1	0	0	0	0	0	0	0	0	0	0	0	23932	25681	17953	26375.5	19709.5	30897.5	42711	46848	51495	55416	40113	49048	0	24508.5	67898	69382	66294	67570	71873	73897	0	0	0	0	d__Bacteria; p__Firmicutes; c__Clostridia; o__Clostridiales; f__Clostridiaceae; g__Clostridium; s__Clostridium_drakei
Otu2	0	0	20440.8	26338	28906.5	30451	34595	71859	71861	68787	75442	0	0	0	0	0	0	0	0	0	0	0	0	0	0	0	0	0	0	0	0	0	0	0	0	d__Bacteria; p__Firmicutes; c__Clostridia; o__Clostridiales; f__Clostridiaceae; g__Clostridium; s__Clostridium_autoethanogenum
Otu4	0	0	535.8	289.5	354.5	0	0	0	0	0	0	407	797.667	879.5	1125.5	557	833	1225	1165	2517	1877	1973	1352	6077	5891	0	0	0	0	0	0	10446	11254	9563	6678	d__Bacteria; p__Firmicutes; c__Clostridia; o__Clostridiales; f__Clostridiaceae; g__Clostridium; s__Clostridium_nitrophenolicum
Otu6	0	0	0.6	5	2	2	13	0	0	0	0	2.5	4	0	0	0	0	0	0	0	0	0	0	49111	26565	0	0	0	0	0	0	19231	15849	20698	32894	d__Bacteria; p__Firmicutes; c__Clostridia; o__Clostridiales; f__Clostridiaceae; g__Clostridium; s__
Otu7	0	0	246.8	139	164	0	0	0	0	0	0	59	106.333	377.5	303.5	38	50.5	0	0	0	0	0	0	0	0	0	0	0	0	0	0	0	697	0	0	d__Bacteria; p__Firmicutes; c__Clostridia; o__Clostridiales; f__Clostridiaceae; g__Clostridium; s__
Otu9	0	0	1.2	2	0.5	1	19	0	0	0	0	2	4.66667	0	0	0	0	0	0	0	0	0	0	49419	26826	0	0	0	0	0	0	18970	15552	20006	31815	d__Bacteria; p__Firmicutes; c__Clostridia; o__Clostridiales; f__Clostridiaceae; g__Clostridium; s__
Otu10	0	0	2794.8	1244	2006.5	0	0	2923	2511	0	0	362	596	2352.5	2074	130.5	166	251	241	0	0	0	0	115	163	0	0	0	0	0	0	281	311	222	142	d__Bacteria; p__Firmicutes; c__Clostridia; o__Clostridiales; f__Clostridiaceae; g__Clostridium; s__Clostridium_nitrophenolicum
Otu11	0	0	3	2.5	2	0	0	0	0	0	0	1.5	2	6	4	0.5	3.5	0	0	0	0	0	0	0	0	0	0	0	0	0	0	0	0	0	0	d__Bacteria; p__Firmicutes; c__Clostridia; o__Clostridiales; f__Clostridiaceae; g__Clostridium; s__
Otu12	0	0	18.6	10	18	0	0	0	0	0	0	9.5	17	41	46.5	5	8	0	0	0	0	0	0	0	0	0	0	0	0	0	0	0	0	0	0	d__Bacteria; p__Firmicutes; c__Clostridia; o__Clostridiales; f__Clostridiaceae; g__Clostridium; s__
Otu13	0	0	0	0	130	26	71	0	0	1340	435	0	0	0	0	0	0	6078	4055	2105	1955	5398	3806	1221	633.5	4304	4400	0	0	0	0	10512	11589	19606	14152	d__Bacteria; p__Actinobacteria; c__Actinobacteria; o__Actinomycetales; f__Actinomycetaceae; g__; s__
Otu14	13.5	1.5	0	0	0	0	0	0	0	0	0	0	0	0	0	0	0	0	0	0	0	0	0	0	0	0	0	0	0	0	0	0	2	0	0	d__Bacteria; p__Synergistetes; c__Synergistia; o__Synergistales; f__Synergistaceae; g__Aminobacterium; s__
Otu15	0	0	0	0	0	0	0	0	0	0	0	0	0	213.5	1094	3598	5656.5	9025	8137	4043	4363	8185	8588	1208	881.5	824	670	0	0	0	0	3110	3142	4567	2989	d__Bacteria; p__Firmicutes; c__Clostridia; o__; f__; g__; s__
Otu18	5	2.5	0	0	0	0	0	0	0	0	0	0	0	0	0	0	0	0	0	0	0	0	0	0	0	0	0	0	0	0	0	0	0	0	0	d__Bacteria; p__Bacteroidetes; c__Bacteroidia; o__Bacteroidales; f__Porphyromonadaceae; g__Petrimonas; s__Petrimonas_sulfuriphila
Otu19	0	0	1.2	0	0.5	6	3	0	0	0	0	2.5	0.666667	3.5	1.5	0.5	0	0	0	2231	1499	7142	2393	0	1274	0	0	0	0	0	0	0	0	0	0	d__Bacteria; p__Firmicutes; c__Bacilli; o__Lactobacillales; f__Enterococcaceae; g__Enterococcus; s__
Otu21	0	30.5	1837.8	1623.5	1345	1781	1599	0	0	0	0	1819	1816	2051	1630	1797.5	1416.5	0	0	0	0	0	0	0	0	0	0	0	0	0	0	0	0	0	0	d__Bacteria; p__Bacteroidetes; c__Bacteroidia; o__Bacteroidales; f__Prevotellaceae; g__Prevotella; s__Prevotella_melaninogenica
Otu22	44.5	253.5	0	0	0	0	0	0	0	0	0	0	0	0	0	0	0	0	0	0	0	0	0	0	0	0	0	0	0	0	0	0	0	0	0	d__Bacteria; p__Bacteroidetes; c__; o__; f__; g__; s__
Otu23	0	0	71	0	139	0	0	155	221	1038	743	331	559.333	723.5	1279.5	368.5	548.5	954	954	2423	2138	346	280	315	1823	1589	945	6883	5563	2255	1569	312	315	575	418	d__Bacteria; p__Firmicutes; c__Bacilli; o__Bacillales; f__Bacillaceae; g__Bacillus; s__Bacillus_coagulans
Otu24	0	62	2610.8	2344.5	1770	2151	1889	0	0	0	0	2524.5	2179.67	2676	1941.5	2553.5	1671.5	0	0	0	0	0	0	0	0	0	0	0	0	0	0	0	0	0	0	d__Bacteria; p__Fusobacteria; c__Fusobacteriia; o__Fusobacteriales; f__Fusobacteriaceae; g__Fusobacterium; s__
Otu26	4793	0	0.8	0	0	0	0	0	0	0	0	4	9	0	0	0	0	0	0	0	0	0	0	0	0	0	0	0	0	0	0	0	0	0	0	d__Bacteria; p__Firmicutes; c__Tissierellia; o__Tissierellales; f__Tissierellaceae; g__Tissierella; s__
Otu27	0	66	2481.8	2357.5	1660	2084	1844	0	0	0	0	2313	2190.33	2505	1966	2447.5	1626.5	1	0	0	0	0	0	0	0	0	0	0	0	0	0	0	0	0	0	d__Bacteria; p__Fusobacteria; c__Fusobacteriia; o__Fusobacteriales; f__Fusobacteriaceae; g__Fusobacterium; s__Fusobacterium_nucleatum
Otu28	0	0	24.4	7.5	16	0	0	0	0	0	0	7	13.6667	25.5	27	9	13	0	0	0	0	0	0	0	0	0	0	0	0	0	0	0	0	0	0	d__Bacteria; p__Firmicutes; c__Clostridia; o__Clostridiales; f__Clostridiaceae; g__Clostridium; s__Clostridium_nitrophenolicum
Otu29	0	36.5	2733.4	2714.5	2220.5	2565	2215	0	0	0	0	3087	3008	2995.5	2539	3085	2277.5	0	0	0	0	0	0	0	0	0	0	0	0	0	0	0	0	0	0	d__Bacteria; p__Bacteroidetes; c__Bacteroidia; o__Bacteroidales; f__Porphyromonadaceae; g__Porphyromonas; s__Porphyromonas_endodontalis
Otu30	0	0	39	17.5	22.5	0	0	0	0	0	0	5.5	11.3333	46.5	26	6.5	6.5	0	0	0	0	0	0	0	0	0	0	0	0	0	0	0	0	0	0	d__Bacteria; p__Firmicutes; c__Clostridia; o__Clostridiales; f__Clostridiaceae; g__Clostridium; s__
Otu31	0	0	200	98	124.5	0	0	0	0	0	0	42	69.3333	284.5	232.5	21.5	23.5	0	0	0	0	0	0	0	0	0	0	0	0	0	0	0	0	0	0	d__Bacteria; p__Firmicutes; c__Clostridia; o__Clostridiales; f__Clostridiaceae; g__Clostridium; s__
Otu32	0	22.5	1203	1077	955	1133	1033	0	0	0	0	1124	1219.33	1177	1033	1246	917	0	0	0	0	0	0	0	0	0	0	0	0	0	0	0	0	0	0	d__Bacteria; p__Bacteroidetes; c__Bacteroidia; o__Bacteroidales; f__Prevotellaceae; g__Prevotella; s__Prevotella_nigrescens
Otu33	0	0	0.4	1	0.5	2	14	0	0	0	0	0	0.666667	0	0	0	0	0	0	0	0	0	0	2562	1485.5	0	0	0	0	0	0	2820	2329	5405	8706	d__Bacteria; p__Firmicutes; c__Clostridia; o__Clostridiales; f__Clostridiaceae; g__Clostridium; s__Clostridium_kluyveri
Otu34	220.5	140	0	0	0	0	0	0	0	0	0	0	0	0	0	0	0	0	0	0	0	0	0	0	0	0	0	0	0	0	0	0	0	0	0	d__Bacteria; p__Bacteroidetes; c__; o__; f__; g__; s__
Otu35	0	26.5	1561.6	1475	1199	1400	1284	0	0	0	0	1760.5	1534	1931.5	1446.5	1639	1275.5	0	0	0	0	0	0	0	0	0	0	0	0	0	0	0	0	0	0	d__Bacteria; p__Fusobacteria; c__Fusobacteriia; o__Fusobacteriales; f__Leptotrichiaceae; g__Leptotrichia; s__Leptotrichia_hofstadii
Otu36	448.5	97	0	0	0	0	0	0	0	0	0	0	0	0	0	0	0	0	0	0	0	0	0	0	0	0	0	0	0	0	0	0	32	0	0	d__Bacteria; p__; c__; o__; f__; g__; s__
Otu37	33.5	174.5	0	0	0	0	0	0	0	0	0	0	0	0	0	0	0	0	0	0	0	0	0	0	0	0	0	0	0	0	0	0	0	0	0	d__Bacteria; p__Bacteroidetes; c__; o__; f__; g__; s__
Otu40	78	177	0	0	0	0	0	0	0	0	0	0	0	0	0	0	0	0	0	0	0	0	0	0	0	0	0	0	0	0	0	0	0	0	0	d__Bacteria; p__Bacteroidetes; c__; o__; f__; g__; s__
Otu41	34	111	0	0	0	0	0	0	0	0	0	0	0	0	0	0	0	0	0	0	0	0	0	0	0	0	0	0	0	0	0	0	0	0	0	d__Bacteria; p__Bacteroidetes; c__; o__; f__; g__; s__
Otu42	25.5	231.5	0	0	0	0	0	0	0	0	0	0	0	0	0	0	0	0	0	0	0	0	0	0	0	0	0	0	0	0	0	0	0	0	0	d__Bacteria; p__; c__; o__; f__; g__; s__
Otu43	23.5	873	0	0	0	0	0	0	0	0	0	0	0	0	0	0	0	0	0	0	0	0	0	0	0	0	0	0	0	0	0	0	0	0	0	d__Bacteria; p__Proteobacteria; c__Gammaproteobacteria; o__Pseudomonadales; f__Pseudomonadaceae; g__Pseudomonas; s__Pseudomonas_caeni
Otu44	415	48.5	0	0	0	0	0	0	0	0	0	0	0	0	0	0	0	0	0	0	0	0	0	0	0	0	0	0	0	0	0	65	81	0	0	d__Bacteria; p__Firmicutes; c__Clostridia; o__Clostridiales; f__Clostridiaceae; g__Clostridium; s__
Otu45	0	10	1402.4	1275	1089.5	1169	1077	0	0	0	0	1549	1310.33	1628	1278	1542.5	1110.5	0	0	0	0	0	0	0	0	0	0	0	0	0	0	0	0	0	0	d__Bacteria; p__Bacteroidetes; c__Bacteroidia; o__Bacteroidales; f__Porphyromonadaceae; g__Tannerella; s__Tannerella_forsythia
Otu46	78	213.5	0	0	0	0	0	0	0	0	0	0	0	0	0	0	0	0	0	0	0	0	0	0	0	0	0	0	0	0	0	0	0	0	0	d__Bacteria; p__Bacteroidetes; c__; o__; f__; g__; s__
Otu47	7	50.5	0	0	0	0	0	0	0	0	0	0	0	0	0	0	0	0	0	0	0	0	0	0	0	0	0	0	0	0	0	0	0	0	0	d__Bacteria; p__Bacteroidetes; c__; o__; f__; g__; s__
Otu49	0	17.5	906.6	845.5	706.5	877	752	0	0	0	0	1003.5	944.667	1132.5	749	964.5	631	0	0	0	0	0	0	0	0	0	0	0	0	0	0	0	0	0	0	d__Bacteria; p__Fusobacteria; c__Fusobacteriia; o__Fusobacteriales; f__Leptotrichiaceae; g__Leptotrichia; s__Leptotrichia_wadei
Otu50	0	0	3258.6	3640.5	4201	3103	3656	12915	13154	11127	14223	0	0	0	0	0	0	0	0	0	0	0	0	0	0	0	0	0	0	0	0	0	0	0	0	d__Bacteria; p__Firmicutes; c__Clostridia; o__Clostridiales; f__Clostridiaceae; g__Clostridium; s__
Otu51	0	0	364.2	179.5	270.5	0	0	0	0	0	0	95	165.667	645	569.5	51.5	53	195	184	124	117	101	0	227	300.5	0	0	0	0	0	0	507	502	484	268	d__Bacteria; p__Firmicutes; c__Clostridia; o__Clostridiales; f__Clostridiaceae; g__Clostridium; s__Clostridium_nitrophenolicum
Otu53	0	0	0	0	0	0	0	0	0	0	80	0	0	0	0	0	0	473	398	123	0	213	227	0	0	0	0	0	0	0	0	0	0	0	0	d__Bacteria; p__Firmicutes; c__Clostridia; o__; f__; g__; s__
Otu54	0	0	121.6	60.5	112	0	0	117	116	0	0	216	411.333	313.5	584	317.5	494	673	595	1307	971	974	682	983	1737.5	0	0	0	0	0	0	1142	1390	810	648	d__Bacteria; p__Firmicutes; c__Clostridia; o__Clostridiales; f__Clostridiaceae; g__Clostridium; s__Clostridium_nitrophenolicum
Otu55	76.5	31.5	0	0	0	0	0	0	0	0	0	0	0	0	0	0	0	0	0	0	0	0	0	0	0	0	0	0	0	0	0	0	5	0	0	d__Bacteria; p__Firmicutes; c__Clostridia; o__; f__; g__; s__
Otu56	402.5	276	0	0	0	0	0	0	0	0	0	0	0	0	0	0	0	0	0	0	0	0	0	0	0	0	0	0	0	0	0	0	0	0	0	d__Bacteria; p__; c__; o__; f__; g__; s__
Otu57	0	0	5.2	0	486.5	41	61	0	0	0	191.5	0	9.66667	0	0	10.5	9	0	0	0	0	0	0	0	0	0	0	0	0	0	0	0	0	0	0	d__Bacteria; p__Proteobacteria; c__Gammaproteobacteria; o__Enterobacterales; f__Enterobacteriaceae; g__; s__
Otu58	111.5	269.5	0	0	0	0	0	0	0	0	0	0	0	0	0	0	0	0	0	0	0	0	0	0	0	0	0	0	0	0	0	0	0	0	0	d__Bacteria; p__Bacteroidetes; c__; o__; f__; g__; s__
Otu59	0	0	6	0	498.5	37	48	0	0	0	155	0	10	0	0	6.5	8.5	0	0	0	0	0	0	0	0	0	0	0	0	0	0	0	0	0	0	d__Bacteria; p__Proteobacteria; c__Gammaproteobacteria; o__Enterobacterales; f__Enterobacteriaceae; g__Klebsiella; s__
Otu60	0	16	1391.6	1380	1096.5	1266	1062	0	0	0	0	1472.5	1262.67	1667	1189	1232	948	0	1	0	0	0	0	0	0	0	0	0	0	0	0	0	0	0	0	d__Bacteria; p__Bacteroidetes; c__Flavobacteriia; o__Flavobacteriales; f__Flavobacteriaceae; g__Capnocytophaga; s__Capnocytophaga_ochracea
Otu61	151	2038.5	0	0	0	0	0	0	0	0	0	0	0	0	0	0	0	0	0	0	0	0	0	0	0	0	0	0	0	0	0	0	0	0	0	d__Bacteria; p__; c__; o__; f__; g__; s__
Otu62	12072.5	4209.5	0	0	0	0	0	0	0	0	0	0	0	0	0	0	0	0	0	0	0	0	0	0	0	0	0	0	0	0	0	1103	0	0	0	d__Bacteria; p__Chloroflexi; c__Anaerolineae; o__Anaerolineales; f__Anaerolineaceae; g__; s__
Otu64	0	55.5	2434.2	2205.5	1686	2039	1928	0	0	0	0	2340	2134.67	2477.5	1924	2441	1592	0	0	0	0	0	0	0	0	0	0	0	0	0	0	0	0	0	0	d__Bacteria; p__Fusobacteria; c__Fusobacteriia; o__Fusobacteriales; f__Fusobacteriaceae; g__Fusobacterium; s__Fusobacterium_nucleatum
Otu65	41.5	52	0	0	0	0	0	0	0	0	0	0	0	0	0	0	0	0	0	0	0	0	0	0	0	0	0	0	0	0	0	16	4	0	0	d__Bacteria; p__Synergistetes; c__Synergistia; o__Synergistales; f__Synergistaceae; g__; s__
Otu66	0	0	761.8	1529	7628	4184	4489	211	262	0	0	114	114.333	0	0	0	0	0	0	0	0	0	0	0	0	0	0	0	0	0	0	3117	1973	1185	792	d__Bacteria; p__Firmicutes; c__Clostridia; o__Clostridiales; f__Ruminococcaceae; g__Ruminiclostridium; s__
Otu67	1	221.5	0	0	0	0	0	0	0	0	0	0	0	0	0	0	0	0	0	0	0	0	0	0	0	0	0	0	0	0	0	0	0	0	0	d__Bacteria; p__Proteobacteria; c__Epsilonproteobacteria; o__Campylobacterales; f__Campylobacteraceae; g__Arcobacter; s__
Otu68	43.5	63.5	0	0	0	0	0	0	0	0	0	0	0	0	0	0	0	0	0	0	0	0	0	0	0	0	0	0	0	0	0	13	6	0	0	d__Bacteria; p__; c__; o__; f__; g__; s__
Otu69	0	0	0	0	0	0	0	0	0	0	0	0	0	115	719.5	2560	3920.5	11293	9928	3259	3359	5565	6011	966	674.5	618	0	0	0	0	0	4723	4673	5335	3323	d__Bacteria; p__Firmicutes; c__Clostridia; o__Thermoanaerobacterales; f__Thermoanaerobacterales_Family_III._Incertae_Sedis; g__Thermoanaerobacterium; s__
Otu70	0	17	1592.4	1505.5	1105	1474	1099	0	0	0	0	1479.5	1264	1638	1145.5	1396	844.5	0	0	0	0	0	0	0	0	0	0	0	0	0	0	0	0	0	0	d__Bacteria; p__Proteobacteria; c__Epsilonproteobacteria; o__Campylobacterales; f__Campylobacteraceae; g__Campylobacter; s__Campylobacter_gracilis
Otu71	0	0	633.4	235	394	0	0	292	253	0	0	54.5	77.6667	378.5	294.5	20	24	9	0	0	0	0	0	8	14.5	0	0	0	0	0	0	22	18	18	15	d__Bacteria; p__Firmicutes; c__Clostridia; o__Clostridiales; f__Clostridiaceae; g__Clostridium; s__
Otu72	0	11.5	651	591.5	421	507	495	0	0	0	0	649	577.667	663.5	554.5	645.5	477.5	0	2	0	0	0	0	0	0	0	0	0	0	0	0	0	0	0	0	d__Bacteria; p__Fusobacteria; c__Fusobacteriia; o__Fusobacteriales; f__Leptotrichiaceae; g__Leptotrichia; s__Leptotrichia_hongkongensis
Otu73	0	11.5	1480.6	1384	943.5	1331	1127	0	0	0	0	1447.5	1159.67	1542.5	1050	1288.5	786	0	0	0	0	0	0	0	0	0	0	0	0	0	0	0	0	0	0	d__Bacteria; p__Proteobacteria; c__Epsilonproteobacteria; o__Campylobacterales; f__Campylobacteraceae; g__Campylobacter; s__Campylobacter_gracilis
Otu74	0	0	0.8	0	0.5	11	6	0	0	0	0	1	3.66667	4	3.5	0.5	2	0	0	2914	1858	9126	3047	296	1667	0	0	0	0	0	0	0	0	0	0	d__Bacteria; p__Firmicutes; c__Bacilli; o__Lactobacillales; f__Enterococcaceae; g__Enterococcus; s__
Otu75	125	48	0	0	0	0	0	0	0	0	0	0	0	0	0	0	0	0	0	0	0	0	0	0	0	0	0	0	0	0	0	15	0	0	0	d__Bacteria; p__; c__; o__; f__; g__; s__
Otu76	13	20.5	0	0	0	0	0	0	0	0	0	0	0	0	0	0	0	0	0	0	0	0	0	0	0	0	0	0	0	0	0	0	0	0	0	d__Bacteria; p__Firmicutes; c__Tissierellia; o__Tissierellales; f__Tissierellaceae; g__; s__
Otu77	3.5	70	0	0	0	0	0	0	0	0	0	0	0	0	0	0	0	0	0	0	0	0	0	0	0	0	0	0	0	0	0	0	0	0	0	d__Bacteria; p__; c__; o__; f__; g__; s__
Otu78	0	11.5	597.4	567.5	570.5	551	570	0	0	0	0	678.5	600	538.5	525	635.5	455.5	0	0	0	0	0	0	0	0	0	0	0	0	0	0	0	0	0	0	d__Bacteria; p__Bacteroidetes; c__Bacteroidia; o__Bacteroidales; f__Prevotellaceae; g__Prevotella; s__Prevotella_intermedia
Otu79	1471.5	988	0	0	0	0	0	0	0	0	0	0	0	0	0	0	0	0	0	0	0	0	0	0	0	0	0	0	0	0	0	0	118	0	0	d__Bacteria; p__Chloroflexi; c__Anaerolineae; o__Anaerolineales; f__Anaerolineaceae; g__; s__
Otu81	0	0	3.6	2	5	0	0	0	0	0	0	1	2.33333	5	5	1	0	0	0	0	0	0	0	0	0	0	0	0	0	0	0	0	0	0	0	d__Bacteria; p__Firmicutes; c__Clostridia; o__Clostridiales; f__Clostridiaceae; g__Clostridium; s__
Otu82	42.5	27.5	0	0	0	0	0	0	0	0	0	0	0	0	0	0	0	0	0	0	0	0	0	0	0	0	0	0	0	0	0	0	0	0	0	d__Bacteria; p__; c__; o__; f__; g__; s__
Otu83	0	39	1164.4	934	508.5	702	646	0	0	0	0	1170.5	842.333	1025.5	685.5	1027.5	575	0	1	0	0	0	0	0	0	0	0	0	0	0	0	2	0	0	0	d__Bacteria; p__Firmicutes; c__Bacilli; o__Lactobacillales; f__Streptococcaceae; g__Streptococcus; s__Streptococcus_mitis
Otu84	0	10	1436.6	1316.5	1081	1309	1123	0	0	0	0	1497.5	1336.67	1627	1231	1290.5	984	0	0	0	0	0	0	0	0	0	0	0	0	0	0	0	0	0	0	d__Bacteria; p__Bacteroidetes; c__Flavobacteriia; o__Flavobacteriales; f__Flavobacteriaceae; g__Capnocytophaga; s__Capnocytophaga_ochracea
Otu85	753.5	2	0	0	0	0	0	0	0	0	0	0	0.666667	0	0	0	0	0	0	0	0	0	0	0	0	0	0	0	0	0	0	38	0	0	0	d__Bacteria; p__Firmicutes; c__Tissierellia; o__Tissierellales; f__Tissierellaceae; g__Tissierella; s__
Otu86	7463.5	4743.5	0	0	0	0	0	0	0	0	0	0	0	0	0	0	0	0	0	0	0	0	0	0	0	0	0	0	0	0	0	1339	1675	0	0	d__Bacteria; p__; c__; o__; f__; g__; s__
Otu87	219.5	45	0	0	0	0	0	0	0	0	0	0	0	0	0	0	0	0	0	0	0	0	0	0	0	0	0	0	0	0	0	16	0	0	0	d__Bacteria; p__; c__; o__; f__; g__; s__
Otu88	0	0	1114	541	1171	0	0	1463	1309	0	0	206	394.667	1098	1178	67.5	95.5	137	102	0	0	0	0	0	16	0	0	0	0	0	0	68	124	0	0	d__Bacteria; p__Firmicutes; c__Clostridia; o__Clostridiales; f__Clostridiaceae; g__Clostridium; s__
Otu89	0	5.5	897.4	987	699.5	834	799	0	0	0	0	994.5	856	1128.5	811	999	729	0	0	0	0	0	1	0	0	0	0	0	0	0	0	0	0	0	0	d__Bacteria; p__Bacteroidetes; c__Bacteroidia; o__Bacteroidales; f__Porphyromonadaceae; g__Tannerella; s__Tannerella_forsythia
Otu90	0	18	1157	1042	897.5	1014	793	0	0	0	0	1208.5	1110	1286	951.5	1177.5	684	0	0	0	0	0	0	0	0	0	0	0	0	0	0	0	0	0	0	d__Bacteria; p__Spirochaetes; c__Spirochaetia; o__Spirochaetales; f__Spirochaetaceae; g__Treponema; s__Treponema_medium
Otu91	6531.5	4078	0	0	0	0	0	0	0	0	0	0	0	0	0	0	0	0	0	0	0	0	0	0	0	0	0	0	0	0	0	1364	1610	0	0	d__Bacteria; p__; c__; o__; f__; g__; s__
Otu92	48.5	28	0.8	1	0	0	0	0	0	0	0	0	0	0	0	0	0	0	0	0	0	0	0	0	0	0	0	0	0	0	0	7	15	0	0	d__Bacteria; p__; c__; o__; f__; g__; s__
Otu93	0	0	356.8	801.5	4802	3373	3669	79	117	0	0	62	63	0	0	0	0	0	0	0	0	0	0	0	0	0	0	0	0	0	0	1405	832	481	333	d__Bacteria; p__Firmicutes; c__Clostridia; o__Clostridiales; f__Ruminococcaceae; g__; s__
Otu94	0	6.5	1412.6	1341.5	1094	1226	1008	0	0	0	0	1433	1312.67	1538.5	1149	1247.5	983	0	0	0	0	0	0	0	0	0	0	0	0	0	0	0	0	0	0	d__Bacteria; p__Bacteroidetes; c__Flavobacteriia; o__Flavobacteriales; f__Flavobacteriaceae; g__Capnocytophaga; s__Capnocytophaga_ochracea
Otu95	2	35.5	0	0	0	0	0	0	0	0	0	0	0	0	0	0	0	0	0	0	0	0	0	0	0	0	0	0	0	0	0	0	0	0	0	d__Bacteria; p__Proteobacteria; c__Gammaproteobacteria; o__Xanthomonadales; f__Xanthomonadaceae; g__; s__
Otu96	0	0	0	0	0	0	0	0	0	0	0	58.5	117	0	0	0	0	0	0	0	0	0	0	0	0	0	0	0	0	0	0	111	97	774	550	d__Bacteria; p__Firmicutes; c__; o__; f__; g__; s__
Otu97	3.5	33.5	0	0	0	0	0	0	0	0	0	0	0	0	0	0	0	0	0	0	0	0	0	0	0	0	0	0	0	0	0	0	0	0	0	d__Bacteria; p__Bacteroidetes; c__Chitinophagia; o__Chitinophagales; f__Chitinophagaceae; g__; s__
Otu98	10.5	66	0	0	0	0	0	0	0	0	0	0	0	0	0	0	0	0	0	0	0	0	0	0	0	0	0	0	0	0	0	0	0	0	0	d__Bacteria; p__Verrucomicrobia; c__; o__; f__; g__; s__
Otu99	0	0	0	0	0	0	0	0	0	0	0	0	0	0	0	357	544	0	0	0	0	0	0	1251	643	0	0	0	0	0	0	22	0	0	0	d__Bacteria; p__Firmicutes; c__Bacilli; o__Bacillales; f__Bacillaceae; g__Bacillus; s__Bacillus_fumarioli
Otu100	35.5	47	64.4	53	31	20	37	0	0	0	0	53	47.3333	59	48	57.5	30.5	0	0	0	0	0	0	0	0	0	0	0	0	0	0	4	0	0	0	d__Bacteria; p__Firmicutes; c__Clostridia; o__Clostridiales; f__Ruminococcaceae; g__; s__
Otu101	9.5	107	0	0	0	0	0	0	0	0	0	0	0	0	0	0	0	0	0	0	0	0	0	0	0	0	0	0	0	0	0	0	0	0	0	d__Bacteria; p__; c__; o__; f__; g__; s__
Otu102	5.5	5.5	0	0	0	0	0	0	0	0	0	0	0	0	0	0	0	0	0	0	0	0	0	0	0	0	0	0	0	0	0	0	0	0	0	d__Bacteria; p__Bacteroidetes; c__Bacteroidia; o__Bacteroidales; f__Porphyromonadaceae; g__Petrimonas; s__Petrimonas_sulfuriphila
Otu103	0	22.5	643.4	658.5	277	466	354	0	1	0	0	640	433	640.5	410	551	335	0	0	0	0	0	0	0	0	0	0	0	0	0	0	0	0	0	0	d__Bacteria; p__Actinobacteria; c__Actinobacteria; o__Micrococcales; f__Micrococcaceae; g__Rothia; s__Rothia_dentocariosa
Otu104	0	29.5	829.4	755	338	605	459	0	0	0	0	707	430.667	696	323.5	636.5	291.5	0	0	0	0	0	0	0	0	0	0	0	0	0	0	0	0	0	0	d__Bacteria; p__Firmicutes; c__Negativicutes; o__Veillonellales; f__Veillonellaceae; g__Veillonella; s__
Otu105	6	117	0	0	0	0	0	0	0	0	0	0	0	0	0	0	0	0	0	0	0	0	0	0	0	0	0	0	0	0	0	0	0	0	0	d__Bacteria; p__Proteobacteria; c__Betaproteobacteria; o__Burkholderiales; f__Comamonadaceae; g__; s__
Otu106	0	0	346	132.5	222	0	0	4	4	0	0	0	0	0	0	0	0	0	0	2	0	0	0	3	1	0	0	0	0	0	0	3	5	2	1	d__Bacteria; p__Firmicutes; c__Clostridia; o__Clostridiales; f__Clostridiaceae; g__Clostridium; s__
Otu107	0	16	713	633	545	674	578	0	0	0	0	794.5	679.333	816	664	787	580	0	0	0	0	0	0	0	0	0	0	0	0	0	0	0	0	0	0	d__Bacteria; p__Fusobacteria; c__Fusobacteriia; o__Fusobacteriales; f__Leptotrichiaceae; g__Leptotrichia; s__Leptotrichia_buccalis
Otu108	6	31.5	0	0	0	0	0	0	0	0	0	0	0	0	0	0	0	0	0	0	0	0	0	0	0	0	0	0	0	0	0	0	0	0	0	d__Bacteria; p__Bacteroidetes; c__Bacteroidia; o__Bacteroidales; f__; g__; s__
Otu109	3005.5	994.5	0	0	0	0	0	0	0	0	0	0	0	0	0	0	0	0	0	0	0	0	0	0	0	0	0	0	0	0	0	0	317	0	0	d__Bacteria; p__Chloroflexi; c__Anaerolineae; o__Anaerolineales; f__Anaerolineaceae; g__; s__
Otu110	0	0	14.6	0	32	0	0	62	65	246	207.5	59.5	123.333	164	293	74.5	113	232	280	789	694	104	108	51	552	602	397	2007	1840	819	695	43	64	83	60	d__Bacteria; p__Firmicutes; c__Bacilli; o__Bacillales; f__Bacillaceae; g__; s__
Otu111	0	0	28.8	0	0	0	0	0	0	404	111.5	635.5	1206.67	0	607	495	688	110	122	0	0	0	0	0	0	0	0	0	0	0	0	266	237	685	409	d__Bacteria; p__Firmicutes; c__Clostridia; o__Clostridiales; f__Ruminococcaceae; g__; s__
Otu112	206	46	0	0	0	0	0	0	0	0	0	0	0	0	0	0	0	0	0	0	0	0	0	0	0	0	0	0	0	0	0	25	34	0	0	d__Bacteria; p__; c__; o__; f__; g__; s__
Otu113	2287	9.5	0	0	0	0	0	0	0	0	0	1	2.33333	0	0	0	0	0	0	0	0	0	0	0	0	0	0	0	0	0	0	118	0	0	0	d__Bacteria; p__Firmicutes; c__Tissierellia; o__Tissierellales; f__Tissierellaceae; g__Tissierella; s__
Otu114	0	0	78.4	173.5	176.5	22	40	140	147	1616	560	14.5	7.66667	0	0	0	0	0	0	0	0	0	0	144	126	0	0	0	0	0	0	0	0	0	0	d__Bacteria; p__Firmicutes; c__Negativicutes; o__Selenomonadales; f__Sporomusaceae; g__; s__
Otu115	6800.5	5428.5	0	0	0	0	0	0	0	0	0	0	0	0	0	0	0	0	0	0	0	0	0	0	0	0	0	0	0	0	0	0	0	0	0	d__Bacteria; p__Firmicutes; c__Tissierellia; o__Undef; f__Undef; g__Sedimentibacter; s__
Otu116	0	0	19	14	15.5	1	9	0	0	0	0	2.5	6.66667	0	0	0	0	0	0	0	0	0	0	2987	1007.5	0	0	0	0	0	0	0	0	0	0	d__Bacteria; p__Firmicutes; c__Negativicutes; o__Selenomonadales; f__; g__; s__
Otu117	478	56	2.4	0	0	0	0	0	0	0	0	0	0	0	0	0	0	0	0	0	0	0	0	0	0	0	0	0	0	0	0	76	79	0	0	d__Bacteria; p__Synergistetes; c__Synergistia; o__Synergistales; f__Synergistaceae; g__; s__
Otu118	258	1	0.8	1	0	0	0	0	0	0	0	0.5	1.33333	0	0	0	0	0	0	0	0	0	0	0	0	0	0	0	0	0	0	23	0	0	0	d__Bacteria; p__Firmicutes; c__Erysipelotrichia; o__Erysipelotrichales; f__Erysipelotrichaceae; g__Turicibacter; s__Turicibacter_sanguinis
Otu119	0	7.5	397.8	325	343	408	341	0	0	0	0	405.5	390	482.5	325	407.5	288	0	0	0	0	0	0	0	0	0	0	0	0	0	0	0	0	0	0	d__Bacteria; p__Bacteroidetes; c__Bacteroidia; o__Bacteroidales; f__Prevotellaceae; g__Prevotella; s__Prevotella_oulorum
Otu120	19.5	56.5	0	0	0	0	0	0	0	0	0	0	0	0	0	0	0	0	0	0	0	0	0	0	0	0	0	0	0	0	0	0	0	0	0	d__Bacteria; p__; c__; o__; f__; g__; s__
Otu121	245.5	479	0	0	0	0	0	0	0	0	0	0	0	0	0	0	0	0	0	0	0	0	0	0	0	94	0	0	0	0	0	0	0	0	0	d__Bacteria; p__Proteobacteria; c__Deltaproteobacteria; o__; f__; g__; s__
Otu122	0	0	0	0	0	0	0	0	0	0	0	47.5	88.6667	99	180.5	57	100.5	229	199	482	415	77	64	0	250	400	237	1139	1030	483	334	0	0	0	0	d__Bacteria; p__Firmicutes; c__Clostridia; o__Clostridiales; f__Clostridiaceae; g__Clostridium; s__Clostridium_drakei
Otu123	149.5	4.5	0	0	0	0	0	0	0	0	0	0	0	0	0	0	0	0	0	0	0	0	0	0	0	0	0	0	0	0	0	0	0	0	0	d__Bacteria; p__Firmicutes; c__Bacilli; o__Lactobacillales; f__Carnobacteriaceae; g__Carnobacterium; s__Carnobacterium_inhibens
Otu124	447	54.5	2.2	0	0	0	0	0	0	0	0	0	0	0	0	0	0	0	0	0	0	0	0	0	0	0	0	0	0	0	0	77	75	0	0	d__Bacteria; p__Synergistetes; c__Synergistia; o__Synergistales; f__Synergistaceae; g__; s__
Otu125	18	872	0	0	0	0	0	0	0	0	0	0	0	0	0	0	0	0	0	0	0	0	0	0	0	0	0	0	0	0	0	0	0	0	0	d__Bacteria; p__Proteobacteria; c__Gammaproteobacteria; o__Pseudomonadales; f__Pseudomonadaceae; g__Pseudomonas; s__Pseudomonas_caeni
Otu126	5842.5	1854	0	0	0	0	0	0	0	0	0	0	0	0	0	0	0	0	0	0	0	0	0	0	0	0	0	0	0	0	0	563	366	0	0	d__Bacteria; p__Chloroflexi; c__Anaerolineae; o__Anaerolineales; f__Anaerolineaceae; g__; s__
Otu127	0	0	0	0	0	0	0	0	0	0	0	0	0	58	273.5	881	1312	7226	6426	1306	1348	2179	2292	256	176	0	0	0	0	0	0	3575	3603	2892	1809	d__Bacteria; p__Firmicutes; c__Clostridia; o__Thermoanaerobacterales; f__Thermoanaerobacterales_Family_III._Incertae_Sedis; g__Thermoanaerobacterium; s__
Otu128	0	67.5	2580.8	2322.5	1767	2119	1902	0	0	0	0	2462	2172	2689.5	1929.5	2560.5	1733.5	0	0	0	0	0	0	0	0	0	0	0	0	0	0	0	0	0	0	d__Bacteria; p__Fusobacteria; c__Fusobacteriia; o__Fusobacteriales; f__Fusobacteriaceae; g__Fusobacterium; s__Fusobacterium_nucleatum
Otu129	0	16	0	0	0	0	0	0	0	0	0	0	0	0	0	0	0	0	0	0	0	0	0	0	0	0	0	0	0	0	0	0	0	0	0	d__Bacteria; p__Bacteroidetes; c__; o__; f__; g__; s__
Otu130	11001	3540	0	0	0	0	0	0	0	0	0	0	0	0	0	0	0	0	0	0	0	0	0	0	0	0	0	0	0	0	0	1002	0	0	0	d__Bacteria; p__Chloroflexi; c__Anaerolineae; o__Anaerolineales; f__Anaerolineaceae; g__; s__
Otu131	62.5	40	0	0	0	0	0	0	0	0	0	0	0	0	0	0	0	0	0	0	0	0	0	0	0	0	0	0	0	0	0	0	0	0	0	d__Bacteria; p__Firmicutes; c__Clostridia; o__Clostridiales; f__; g__; s__
Otu132	188.5	90.5	0	0	0	0	0	0	0	0	0	0	0	0	0	0	0	0	0	0	0	0	0	0	0	0	0	0	0	0	0	0	0	0	0	d__Bacteria; p__Firmicutes; c__Clostridia; o__; f__; g__; s__
Otu134	0	0	2.4	3	0.5	1	3	0	0	0	0	4	3.33333	5.5	1	4.5	2	0	0	815	542	1889	822	0	447	0	0	0	0	0	0	0	0	0	0	d__Bacteria; p__Firmicutes; c__Bacilli; o__; f__; g__; s__
Otu135	246	43.5	5.8	0	0	0	0	0	0	0	0	0	0	0	0	0	0	0	0	0	0	0	0	0	0	0	0	0	0	0	0	35	31	0	0	d__Bacteria; p__; c__; o__; f__; g__; s__
Otu136	464.5	53.5	2.2	0	0	0	0	0	0	0	0	0	0	0	0	0	0	0	0	0	0	0	0	0	0	0	0	0	0	0	0	79	53	0	0	d__Bacteria; p__Synergistetes; c__Synergistia; o__Synergistales; f__Synergistaceae; g__; s__
Otu138	0	35.5	0	0	0	0	0	0	0	0	0	0	0	0	0	0	0	0	0	0	0	0	0	0	0	0	0	0	0	0	0	0	0	0	0	d__Bacteria; p__Bacteroidetes; c__Bacteroidia; o__Bacteroidales; f__Prolixibacteraceae; g__Roseimarinus; s__Roseimarinus_sediminis
Otu139	1007	785.5	0	0	0	0	0	0	0	0	0	0	0	0	0	0	0	0	0	0	0	0	0	0	0	0	0	0	0	0	0	335	271	0	0	d__Bacteria; p__Chloroflexi; c__Anaerolineae; o__Anaerolineales; f__Anaerolineaceae; g__; s__
Otu140	0	5.5	352.2	233	225.5	313	281	0	0	0	0	346	315.667	395.5	299.5	381	233.5	0	0	0	0	0	0	0	0	0	0	0	0	0	0	0	0	0	0	d__Bacteria; p__Verrucomicrobia; c__Verrucomicrobiae; o__Verrucomicrobiales; f__Akkermansiaceae; g__Akkermansia; s__Akkermansia_muciniphila
Otu141	25	19	0	0	0	0	0	0	0	0	0	0	0	0	0	0	0	0	0	0	0	0	0	0	0	0	0	0	0	0	0	13	10	0	0	d__Bacteria; p__Synergistetes; c__Synergistia; o__Synergistales; f__Synergistaceae; g__; s__
Otu142	190	93	0	0	0	0	0	0	0	0	0	0	0	0	0	0	0	0	0	0	0	0	0	0	0	0	0	0	0	0	0	0	0	0	0	d__Bacteria; p__Firmicutes; c__; o__; f__; g__; s__
Otu143	0	0	96	117.5	0	0	0	132	110	0	0	77.5	91.3333	0	0	154.5	151	0	0	0	0	0	0	0	0	0	0	0	0	0	0	0	0	0	0	d__Bacteria; p__Firmicutes; c__Clostridia; o__Clostridiales; f__Clostridiaceae; g__Clostridium; s__
Otu144	0	0	64.6	150.5	180.5	19	48	178	155	1655	557	15	12.6667	0	0	0	0	0	0	0	0	0	0	148	125	0	0	0	0	0	0	0	0	0	0	d__Bacteria; p__Firmicutes; c__Negativicutes; o__Selenomonadales; f__Sporomusaceae; g__; s__
Otu145	23.5	864	0	0	0	0	0	0	0	0	0	0	0	0	0	0	0	0	0	0	0	0	0	0	0	0	0	0	0	0	0	0	0	0	0	d__Bacteria; p__Proteobacteria; c__Gammaproteobacteria; o__Pseudomonadales; f__Pseudomonadaceae; g__Pseudomonas; s__Pseudomonas_caeni
Otu146	0	0	0	0	0	0	0	0	0	0	0	0	0	35.5	209.5	517	820.5	6033	5545	797	791	1370	1426	0	0	0	0	0	0	0	0	3378	3223	2591	1659	d__Bacteria; p__Firmicutes; c__Clostridia; o__Thermoanaerobacterales; f__Thermoanaerobacterales_Family_III._Incertae_Sedis; g__Thermoanaerobacterium; s__
Otu147	1.5	68.5	0	0	0	0	0	0	0	0	0	0	0	0	0	0	0	0	0	0	0	0	0	0	0	0	0	0	0	0	0	0	0	0	0	d__Bacteria; p__; c__; o__; f__; g__; s__
Otu149	0	0	0	0	0	0	0	0	0	0	0	203	166.667	127	154	217.5	295	0	0	0	0	0	0	0	0	3	7	0	0	0	0	0	0	0	0	d__Bacteria; p__Firmicutes; c__Clostridia; o__Clostridiales; f__Clostridiaceae; g__Clostridium; s__
Otu150	69	3	0.6	2	0	0	0	0	0	0	0	0.5	1.33333	0	0	0	0	0	0	0	0	0	0	0	0	0	0	0	0	0	0	20	25	0	0	d__Bacteria; p__Proteobacteria; c__Alphaproteobacteria; o__Rhodobacterales; f__Rhodobacteraceae; g__; s__
Otu151	0	0	0	0	0	0	0	0	0	0	0	0	0	43	287	675	1109.5	3428	3461	1749	1818	2310	2724	207	188.5	452	425	0	0	0	0	733	875	669	434	d__Bacteria; p__Firmicutes; c__Clostridia; o__; f__; g__; s__
Otu152	13.5	84.5	0	0	0	0	0	0	0	0	0	0	0	0	0	0	0	0	0	0	0	0	0	0	0	0	0	0	0	0	0	0	0	0	0	d__Bacteria; p__Bacteroidetes; c__Bacteroidia; o__Bacteroidales; f__Prolixibacteraceae; g__Mariniphaga; s__
Otu153	32	154.5	0	0	0	0	0	0	0	0	0	0	0	0	0	0	0	0	0	0	0	0	0	0	0	0	0	0	0	0	0	0	0	0	0	d__Bacteria; p__Bacteroidetes; c__; o__; f__; g__; s__
Otu155	0	29.5	1172.2	1086	899.5	1049	1006	0	0	0	0	1237.5	1169.33	1402.5	1045.5	1164.5	826	0	0	1	0	0	0	0	0	0	0	0	0	0	0	0	0	0	0	d__Bacteria; p__Fusobacteria; c__Fusobacteriia; o__Fusobacteriales; f__Leptotrichiaceae; g__Leptotrichia; s__
Otu156	0	33.5	0	0	0	0	0	0	0	0	0	0	0	0	0	0	0	0	0	0	0	0	0	0	0	0	0	0	0	0	0	0	0	0	0	d__Bacteria; p__Firmicutes; c__Clostridia; o__Clostridiales; f__; g__; s__
Otu157	466	64	2.2	0	0	0	0	0	0	0	0	0	0	0	0	0	0	0	0	0	0	0	0	0	0	0	0	0	0	0	0	88	63	0	0	d__Bacteria; p__Synergistetes; c__Synergistia; o__Synergistales; f__Synergistaceae; g__; s__
Otu159	11	5	0	0	0	0	0	0	0	0	0	0	0	0	0	0	0	0	0	0	0	0	0	0	0	1	0	0	0	0	0	0	5	0	0	d__Bacteria; p__; c__; o__; f__; g__; s__
Otu160	149	71	0	0	0	0	0	0	0	0	0	0	0	0	0	0	0	0	0	0	0	0	0	0	0	0	0	0	0	0	0	17	0	0	0	d__Bacteria; p__Firmicutes; c__Clostridia; o__; f__; g__; s__
Otu161	25.5	48	0	0	0	0	0	0	0	0	0	0	0	0	0	0	0	0	0	0	0	0	0	0	0	0	0	0	0	0	0	0	0	0	0	d__Bacteria; p__Bacteroidetes; c__Bacteroidia; o__Bacteroidales; f__Porphyromonadaceae; g__; s__
Otu162	0	0	3.6	0	504	37	58	0	0	0	156.5	0	8.33333	0	0	9	6	0	0	0	0	0	0	0	0	0	0	0	0	0	0	0	0	0	0	d__Bacteria; p__Proteobacteria; c__Gammaproteobacteria; o__Enterobacterales; f__; g__; s__
Otu163	0.5	24	0	0	0	0	0	0	0	0	0	0	0	0	0	0	0	0	0	0	0	0	0	0	0	0	0	0	0	0	0	0	0	0	0	d__Bacteria; p__Bacteroidetes; c__; o__; f__; g__; s__
Otu164	198	82.5	0	0	0	0	0	0	0	0	0	0	0	0	0	0	0	0	0	0	0	0	0	0	0	0	0	0	0	0	0	0	0	0	0	d__Bacteria; p__Firmicutes; c__Clostridia; o__; f__; g__; s__
Otu165	0	4.5	266.6	283.5	228.5	296	230	0	0	0	0	307.5	301	305.5	244	302.5	225.5	0	0	0	0	0	0	0	0	0	0	0	0	0	0	0	0	0	0	d__Bacteria; p__Bacteroidetes; c__Bacteroidia; o__Bacteroidales; f__Prevotellaceae; g__Prevotella; s__Prevotella_oris
Otu166	143.5	33.5	0	0	0	0	0	0	0	0	0	0	0	0	0	0	0	0	0	0	0	0	0	0	0	0	0	0	0	0	0	16	13	0	0	d__Bacteria; p__Actinobacteria; c__; o__; f__; g__; s__
Otu167	0	12.5	278	307	147.5	189	166	0	0	0	0	296	233.667	259	170.5	276	140.5	0	0	0	0	0	0	0	0	0	0	0	0	0	0	0	0	0	0	d__Bacteria; p__Firmicutes; c__Tissierellia; o__Tissierellales; f__Peptoniphilaceae; g__Parvimonas; s__Parvimonas_micra
Otu168	0	12	791.2	731.5	611.5	719	637	0	0	0	0	769.5	741	949.5	701.5	709.5	523.5	0	0	0	0	0	0	0	0	0	0	0	0	0	0	0	0	0	0	d__Bacteria; p__Spirochaetes; c__Spirochaetia; o__Spirochaetales; f__Spirochaetaceae; g__Treponema; s__Treponema_socranskii
Otu169	0	0	0.2	0	90.5	4	6	0	0	0	57.5	0	0	0	0	1	0	0	0	0	0	0	0	0	0	0	0	0	0	0	0	0	0	0	0	d__Bacteria; p__Proteobacteria; c__Gammaproteobacteria; o__Enterobacterales; f__Enterobacteriaceae; g__Klebsiella; s__
Otu170	15.5	36	0	0	0	0	0	0	0	0	0	0	0	0	0	0	0	0	0	0	0	0	0	0	0	0	0	0	0	0	0	0	0	0	0	d__Bacteria; p__Bacteroidetes; c__Bacteroidia; o__Bacteroidales; f__Porphyromonadaceae; g__Proteiniphilum; s__Proteiniphilum_acetatigenes
Otu171	97.5	32	0	0	0	0	0	0	0	0	0	0	0	0	0	0	0	0	0	0	0	0	0	0	0	0	0	0	0	0	0	17	8	0	0	d__Bacteria; p__Bacteroidetes; c__; o__; f__; g__; s__
Otu173	112.5	12275	0	0	0	0	0	0	0	0	0	0	0	0	0	0	0	0	0	0	0	0	0	0	0	0	0	0	0	0	0	0	0	0	0	d__Bacteria; p__Firmicutes; c__Tissierellia; o__Undef; f__Undef; g__Sedimentibacter; s__Sedimentibacter_saalensis
Otu174	9.5	0.5	0	0	0	0	0	0	0	0	0	0	0	0	0	0	0	0	0	0	0	0	0	0	0	0	0	0	0	0	0	0	3	0	0	d__Bacteria; p__Synergistetes; c__Synergistia; o__Synergistales; f__Synergistaceae; g__Aminobacterium; s__Aminobacterium_colombiense
Otu175	378	8.5	0	0.5	0	0	0	0	0	0	0	0.5	0.333333	0	0	0	0	0	0	0	0	0	0	0	0	0	0	0	0	0	0	19	23	0	0	d__Bacteria; p__Firmicutes; c__Clostridia; o__Clostridiales; f__Peptostreptococcaceae; g__; s__
Otu176	0	3.5	386.2	360	252	354	288	0	0	0	0	329.5	268.667	377	253	297	219	0	0	0	0	0	0	0	0	0	0	0	0	0	0	0	0	0	0	d__Bacteria; p__Proteobacteria; c__Gammaproteobacteria; o__Pasteurellales; f__Pasteurellaceae; g__Haemophilus; s__Haemophilus_parainfluenzae
Otu177	352	6.5	0	0	0	0	0	0	0	0	0	0.5	0	0	0	0	0	0	0	0	0	0	0	0	0	0	0	0	0	0	0	0	13	0	0	d__Bacteria; p__Firmicutes; c__Clostridia; o__Clostridiales; f__Peptostreptococcaceae; g__Romboutsia; s__Romboutsia_timonensis
Otu178	42	76	0	0	0	0	0	0	0	0	0	0	0	0	0	0	0	0	0	0	0	0	0	0	0	0	0	0	0	0	0	0	7	0	0	d__Bacteria; p__Bacteroidetes; c__Bacteroidia; o__Bacteroidales; f__Porphyromonadaceae; g__; s__
Otu179	6	2	0	0	0	0	0	0	0	0	0	0	0	0	0	0	0	0	0	0	0	0	0	0	0	0	0	0	0	0	0	0	0	0	0	d__Bacteria; p__Bacteroidetes; c__Bacteroidia; o__Bacteroidales; f__Porphyromonadaceae; g__Petrimonas; s__Petrimonas_sulfuriphila
Otu180	0	11	0	0	0	0	0	0	0	0	0	0	0	0	0	0	0	0	0	0	0	0	0	0	0	0	0	0	0	0	0	0	0	0	0	d__Bacteria; p__; c__; o__; f__; g__; s__
Otu181	6763	2645.5	0	0	0	0	0	0	0	0	0	0	0	0	0	0	0	0	0	0	0	0	0	0	0	0	0	0	0	0	0	444	0	0	0	d__Bacteria; p__Chloroflexi; c__Anaerolineae; o__Anaerolineales; f__Anaerolineaceae; g__; s__
Otu182	0	4.5	374.6	390.5	323.5	360	366	0	0	0	0	391	359	484.5	334	475.5	312.5	0	0	0	0	0	0	0	0	0	0	0	0	0	0	0	0	0	0	d__Bacteria; p__Bacteroidetes; c__Bacteroidia; o__Bacteroidales; f__Porphyromonadaceae; g__Porphyromonas; s__Porphyromonas_gingivalis
Otu183	0	6	377	355.5	252	354	280	0	0	0	0	323.5	258.667	392.5	265	299.5	211	0	0	0	0	0	0	0	0	0	0	0	0	0	0	0	0	0	0	d__Bacteria; p__Proteobacteria; c__Gammaproteobacteria; o__Pasteurellales; f__Pasteurellaceae; g__Haemophilus; s__Haemophilus_parainfluenzae
Otu184	0	0	0	0	0	0	0	0	0	0	0	723	679	497.5	755	541.5	826	872	852	928	1029	827	894	0	465.5	1251	1295	1318	1299	1310	1481	1561	1584	0	0	d__Bacteria; p__Firmicutes; c__Clostridia; o__Clostridiales; f__Clostridiaceae; g__Clostridium; s__
Otu185	16766	55226.5	0	0	0	0	0	0	0	0	0	0	0	0	0	0	0	0	0	0	0	0	0	0	0	0	0	0	0	0	0	1102	0	0	0	d__Bacteria; p__Firmicutes; c__Clostridia; o__Clostridiales; f__Clostridiaceae; g__Butyricicoccus; s__Butyricicoccus_pullicaecorum
Otu186	18	207	0	0	0	0	0	0	0	0	0	0	0	0	0	0	0	0	0	0	0	0	0	0	0	0	0	0	0	0	0	0	0	0	0	d__Bacteria; p__; c__; o__; f__; g__; s__
Otu187	0	15	653.2	657.5	447	536	474	0	0	0	0	561	527.333	639	483.5	586	423.5	0	0	0	0	0	0	0	0	0	0	0	0	0	0	0	0	0	0	d__Bacteria; p__Fusobacteria; c__Fusobacteriia; o__Fusobacteriales; f__Fusobacteriaceae; g__Fusobacterium; s__
Otu188	123.5	23.5	35.2	35.5	24.5	29	18	0	0	0	0	44	25.3333	40	33.5	32.5	26	0	0	0	0	0	0	0	0	0	0	0	0	0	0	30	35	0	0	d__Bacteria; p__Firmicutes; c__Bacilli; o__Lactobacillales; f__Streptococcaceae; g__Streptococcus; s__Streptococcus_macedonicus
Otu190	20.5	18.5	0	0	0	0	0	0	0	0	0	0	0	0	0	0	0	0	0	0	0	0	0	0	0	0	0	0	0	0	0	0	0	0	0	d__Bacteria; p__Bacteroidetes; c__Bacteroidia; o__Bacteroidales; f__Porphyromonadaceae; g__; s__
Otu191	0	7.5	377	347	279	379	315	0	0	0	0	405.5	336.333	395.5	342.5	373.5	272	0	0	0	0	0	0	0	0	0	0	0	0	0	0	0	0	0	0	d__Bacteria; p__Bacteroidetes; c__Bacteroidia; o__Bacteroidales; f__Prevotellaceae; g__Prevotella; s__Prevotella_denticola
Otu192	0	0	89.6	55.5	92.5	0	0	75	61	0	0	204.5	390.667	245.5	484	327.5	482.5	636	605	1300	961	1007	701	265	1448	0	0	0	0	0	0	523	648	202	169	d__Bacteria; p__Firmicutes; c__Clostridia; o__Clostridiales; f__Clostridiaceae; g__Clostridium; s__
Otu193	37.5	13.5	0	0	0	0	0	0	0	0	0	0	0	0	0	0	0	0	0	0	0	0	0	0	0	0	0	0	0	0	0	4	5	0	0	d__Bacteria; p__; c__; o__; f__; g__; s__
Otu194	0	15	846	906	687	753	776	0	0	0	0	902	824.667	825	764.5	857.5	742.5	0	0	0	0	0	0	0	0	0	8	0	0	0	0	0	0	0	0	d__Bacteria; p__Bacteroidetes; c__Bacteroidia; o__Bacteroidales; f__Prevotellaceae; g__Prevotella; s__Prevotella_copri
Otu196	7395	4431	0	0	0	0	0	0	0	0	0	0	0	0	0	0	0	0	0	0	0	0	0	0	0	0	0	0	0	0	0	1290	1725	0	0	d__Bacteria; p__; c__; o__; f__; g__; s__
Otu198	7210.5	3992.5	0	0	0	0	0	0	0	0	0	0	0	0	0	0	0	0	0	0	0	0	0	0	0	0	0	0	0	0	0	1152	1386	0	0	d__Bacteria; p__; c__; o__; f__; g__; s__
Otu199	11	8.5	0	0	0	0	0	0	0	0	0	0	0	0	0	0	0	0	0	0	0	0	0	0	0	0	0	0	0	0	0	0	0	0	0	d__Bacteria; p__Firmicutes; c__Clostridia; o__Clostridiales; f__Clostridiaceae; g__Alkaliphilus; s__
Otu200	0	22	820.8	756	508	633	556	0	0	0	0	721	653.333	785.5	566.5	796.5	491.5	0	0	0	0	0	0	0	0	0	0	0	0	0	0	0	0	0	0	d__Bacteria; p__Fusobacteria; c__Fusobacteriia; o__Fusobacteriales; f__Fusobacteriaceae; g__Fusobacterium; s__Fusobacterium_nucleatum
Otu201	0	0	0	0	0	0	0	0	0	0	0	0	0	0	0	0.5	0.5	284	301	35	29	47	40	0	0	0	0	0	0	0	0	270	204	272	224	d__Bacteria; p__Firmicutes; c__Clostridia; o__Thermoanaerobacterales; f__Thermoanaerobacterales_Family_III._Incertae_Sedis; g__Thermoanaerobacterium; s__
Otu202	6	13.5	0.2	0	0	0	0	0	0	0	0	0	0	0	0	0	0	0	0	0	0	0	0	0	0	0	0	0	0	0	0	0	0	0	0	d__Bacteria; p__; c__; o__; f__; g__; s__
Otu203	41	49	0	0	0	0	0	0	0	0	0	0	0	0	0	0	0	0	0	0	0	0	0	0	0	0	0	0	0	0	0	14	31	0	0	d__Bacteria; p__; c__; o__; f__; g__; s__
Otu204	55.5	73	0	0	0	0	0	0	0	0	0	0	0	0	0	0	0	0	0	0	0	0	0	0	0	0	0	0	0	0	0	0	4	0	0	d__Bacteria; p__Bacteroidetes; c__Bacteroidia; o__Bacteroidales; f__Porphyromonadaceae; g__; s__
Otu205	0	63	2349.2	2287.5	1620.5	1929	1876	0	0	0	0	2239.5	2082.33	2443	1788	2347	1585	0	0	0	0	0	0	0	0	0	0	0	0	0	0	0	0	0	0	d__Bacteria; p__Fusobacteria; c__Fusobacteriia; o__Fusobacteriales; f__Fusobacteriaceae; g__Fusobacterium; s__Fusobacterium_nucleatum
Otu206	70.5	5.5	1.2	0	0	0	0	0	0	0	0	0.5	0	0	0	0	0	0	0	0	0	0	0	0	0	0	0	0	0	0	0	7	8	0	0	d__Bacteria; p__Proteobacteria; c__Deltaproteobacteria; o__Syntrophobacterales; f__Syntrophorhabdaceae; g__Syntrophorhabdus; s__Syntrophorhabdus_aromaticivorans
Otu207	34	13.5	1.2	0	0	0	0	0	0	0	0	0	0	0	0	0	0	0	0	0	0	0	0	0	0	0	0	0	0	0	0	9	5	0	0	d__Bacteria; p__Synergistetes; c__Synergistia; o__Synergistales; f__Synergistaceae; g__Cloacibacillus; s__
Otu208	0	0	0	1.5	0.5	0	12	0	0	0	0	1	0.666667	0	0	0	0	0	0	0	0	0	0	2126	1088.5	0	0	0	0	0	0	2615	2308	5382	8716	d__Bacteria; p__Firmicutes; c__Clostridia; o__Clostridiales; f__Clostridiaceae; g__Clostridium; s__
Otu210	386.5	47.5	0	0	0	0	0	0	0	0	0	0	0	0	0	0	0	0	0	0	0	0	0	0	0	0	0	0	0	0	0	73	57	0	0	d__Bacteria; p__Actinobacteria; c__Actinobacteria; o__Micrococcales; f__Intrasporangiaceae; g__; s__
Otu211	37	41	1.4	0	0	0	0	0	0	0	0	0	0	0	0	0	0	0	0	0	0	0	0	0	0	0	0	0	0	0	0	3	0	0	0	d__Bacteria; p__; c__; o__; f__; g__; s__
Otu212	0	2	245.4	233	239	271	172	0	0	0	0	234	210.333	244	156.5	252.5	141.5	0	0	0	0	0	0	0	0	0	0	0	0	0	0	0	0	0	0	d__Bacteria; p__Proteobacteria; c__Epsilonproteobacteria; o__Campylobacterales; f__Campylobacteraceae; g__Campylobacter; s__Campylobacter_showae
Otu213	0.5	1.5	159.4	164	139.5	184	158	0	0	0	0	168.5	167.333	160.5	164.5	174.5	103.5	0	0	0	0	0	0	0	0	0	0	0	0	0	0	0	0	0	0	d__Bacteria; p__Bacteroidetes; c__Bacteroidia; o__Bacteroidales; f__Bacteroidaceae; g__Bacteroides; s__Bacteroides_fragilis
Otu214	0	18	753.4	711.5	586.5	739	638	0	0	0	0	830.5	829.333	777	650	746.5	614.5	0	0	0	0	0	0	0	0	0	0	0	0	0	0	0	0	0	0	d__Bacteria; p__Bacteroidetes; c__Bacteroidia; o__Bacteroidales; f__Prevotellaceae; g__Prevotella; s__Prevotella_shahii
Otu215	1205	409.5	0	0	0	0	0	0	0	0	0	0	0	0	0	0	0	0	0	0	0	0	0	0	0	0	0	0	0	0	0	104	146	0	0	d__Bacteria; p__Chloroflexi; c__Anaerolineae; o__Anaerolineales; f__Anaerolineaceae; g__; s__
Otu216	0	0	0	0	0	0	0	0	0	0	0	0	0.666667	0	0	43.5	25	168	166	253	207	204	144	0	348	0	0	0	0	0	0	0	0	0	0	d__Bacteria; p__Firmicutes; c__Clostridia; o__Clostridiales; f__Clostridiaceae; g__Clostridium; s__Clostridium_swellfunianum
Otu217	33.5	45.5	0	0	0	0	0	0	0	0	0	0	0	0	0	0	0	0	0	0	0	0	0	0	0	0	0	0	0	0	0	3	3	0	0	d__Bacteria; p__; c__; o__; f__; g__; s__
Otu218	0	8.5	575.2	501	362.5	474	392	0	0	0	0	595	515	605	445	589	406	0	1	0	0	0	0	0	0	0	0	0	0	0	0	0	0	0	0	d__Bacteria; p__Fusobacteria; c__Fusobacteriia; o__Fusobacteriales; f__Leptotrichiaceae; g__Leptotrichia; s__Leptotrichia_shahii
Otu219	7.5	40.5	0	0	0	0	0	0	0	0	0	0	0	0	0	0	0	0	0	0	0	0	0	0	0	0	0	0	0	0	0	0	0	0	0	d__Bacteria; p__; c__; o__; f__; g__; s__
Otu220	0	0	26.2	0	0	155	79	0	0	521	124.5	792	1942	0	548.5	479	645	90	108	0	0	0	0	0	0	0	0	0	0	0	0	291	226	719	370	d__Bacteria; p__Firmicutes; c__Clostridia; o__Clostridiales; f__Ruminococcaceae; g__; s__
Otu221	4221.5	2362.5	0	0	0	0	0	0	0	0	0	0	0	0	0	0	0	0	0	0	0	0	0	0	0	0	0	0	0	0	0	854	944	0	0	d__Bacteria; p__; c__; o__; f__; g__; s__
Otu222	1	4.5	0	0	0	0	0	0	0	0	0	0	0	0	0	0	0	0	0	0	0	0	0	0	0	0	0	0	0	0	0	0	0	0	0	d__Bacteria; p__Proteobacteria; c__Gammaproteobacteria; o__; f__; g__; s__
Otu223	6	4	0.2	0	0	0	0	0	0	0	0	0	0	0	0	0	0	0	0	0	0	0	0	0	0	0	0	0	0	0	0	0	0	0	0	d__Bacteria; p__; c__; o__; f__; g__; s__
Otu224	0	99.5	0	0	0	0	0	0	0	0	0	0	0	0	0	0	0	0	0	0	0	0	0	0	0	0	0	0	0	0	0	0	0	0	0	d__Bacteria; p__Proteobacteria; c__Epsilonproteobacteria; o__Campylobacterales; f__Helicobacteraceae; g__Sulfurimonas; s__
Otu225	48	7.5	0	0	0	0	0	0	0	0	0	0	0	0	0	0	0	0	0	0	0	0	0	0	0	0	0	0	0	0	0	14	1	0	0	d__Bacteria; p__Synergistetes; c__Synergistia; o__Synergistales; f__Synergistaceae; g__; s__
Otu226	0	14	758	738	585	738	678	0	0	0	0	863	809.333	743	694.5	751.5	610	0	0	0	0	0	0	0	0	0	0	0	0	0	0	0	0	0	0	d__Bacteria; p__Bacteroidetes; c__Bacteroidia; o__Bacteroidales; f__Prevotellaceae; g__Prevotella; s__Prevotella_shahii
Otu227	21.5	845.5	0	0	0	0	0	0	0	0	0	0	0	0	0	0	0	0	0	0	0	0	0	0	0	0	0	0	0	0	0	0	0	0	0	d__Bacteria; p__Proteobacteria; c__Gammaproteobacteria; o__Pseudomonadales; f__Pseudomonadaceae; g__Pseudomonas; s__Pseudomonas_caeni
Otu228	0.5	27	0	0	0	0	0	0	0	0	0	0	0	0	0	0	0	0	0	0	0	0	0	0	0	0	0	0	0	0	0	0	0	0	0	d__Bacteria; p__Fibrobacteres; c__Fibrobacteria; o__Fibrobacterales; f__Fibrobacteraceae; g__Fibrobacter; s__
Otu229	27	312	0	0	0	0	0	0	0	0	0	0	0	0	0	0	0	0	0	0	0	0	0	0	0	0	0	0	0	0	0	0	0	0	0	d__Bacteria; p__Spirochaetes; c__Spirochaetia; o__Spirochaetales; f__Spirochaetaceae; g__Sphaerochaeta; s__Sphaerochaeta_globosa
Otu230	0	0	0	0	0	0	0	0	0	0	0	2.5	0	0.5	0.5	1	1.5	0	0	218	126	584	223	0	113.5	0	0	0	0	0	0	0	0	0	0	d__Bacteria; p__Firmicutes; c__; o__; f__; g__; s__
Otu231	8	9.5	0	0	0	0	0	0	0	0	0	0	0	0	0	0	0	0	0	0	0	0	0	0	0	0	0	0	0	0	0	0	0	0	0	d__Bacteria; p__Firmicutes; c__Tissierellia; o__; f__; g__; s__
Otu232	205	71.5	0	0	0	0	0	0	0	0	0	0	0	0	0	0	0	0	0	0	0	0	0	0	0	0	0	0	0	0	0	0	18	0	0	d__Bacteria; p__Spirochaetes; c__Spirochaetia; o__Spirochaetales; f__Spirochaetaceae; g__; s__
Otu234	211.5	88.5	0	0	0	0	0	0	0	0	0	0	0	0	0	0	0	0	0	0	0	0	0	0	0	0	0	0	0	0	0	0	0	0	0	d__Bacteria; p__Firmicutes; c__Clostridia; o__; f__; g__; s__
Otu235	0	0	1	0	0.5	10	5	0	0	0	0	0.5	1.66667	1	1	0.5	0.5	0	0	2846	1883	9095	3033	296	1591.5	0	0	0	0	0	0	0	0	0	0	d__Bacteria; p__Firmicutes; c__Bacilli; o__Lactobacillales; f__Enterococcaceae; g__Enterococcus; s__
Otu236	0	0	0.8	0	0	4	6	0	0	0	0	0.5	1.33333	2.5	1.5	1	0	0	0	2085	1374	6560	2248	0	1176	0	0	0	0	0	0	0	0	0	0	d__Bacteria; p__Firmicutes; c__Bacilli; o__Lactobacillales; f__Enterococcaceae; g__Enterococcus; s__
Otu237	240.5	34	0	0	0	0	0	0	0	0	0	0	0	0	0	0	0	0	0	0	0	0	0	0	0	0	0	0	0	0	0	35	46	0	0	d__Bacteria; p__Actinobacteria; c__Actinobacteria; o__Micrococcales; f__Intrasporangiaceae; g__; s__
Otu238	0.5	0.5	236	254.5	200	236	232	0	0	0	0	233	213.333	231.5	194.5	245.5	179.5	0	0	0	0	0	0	0	0	0	0	0	0	0	0	0	0	0	0	d__Bacteria; p__Bacteroidetes; c__Bacteroidia; o__Bacteroidales; f__Bacteroidaceae; g__Bacteroides; s__Bacteroides_vulgatus
Otu239	49	54.5	0	0	0	0	0	0	0	0	0	0	0	0	0	0	0	0	0	0	0	0	0	0	0	0	0	0	0	0	0	7	4	0	0	d__Bacteria; p__Synergistetes; c__Synergistia; o__Synergistales; f__Synergistaceae; g__; s__
Otu240	0	0	69.8	0	147.5	0	0	149	205	1014	752.5	334	554.667	682	1247.5	322.5	524.5	875	889	2320	1879	337	263	316	1673	1485	836	6435	5283	2133	1497	268	317	511	389	d__Bacteria; p__Firmicutes; c__Bacilli; o__Bacillales; f__Bacillaceae; g__Bacillus; s__Bacillus_coagulans
Otu241	0	0.5	172.4	144.5	110	119	101	0	0	0	0	152.5	93.3333	151	73	115.5	61	0	0	0	0	0	0	0	0	0	0	0	0	0	0	0	0	0	0	d__Bacteria; p__Proteobacteria; c__Betaproteobacteria; o__Neisseriales; f__Neisseriaceae; g__Kingella; s__
Otu242	0	0	0	0	0	0	0	0	0	0	0	0	0	0	0	0	0	0	0	0	0	0	0	43	10.5	0	0	0	33	855	394	216	223	344	214	d__Bacteria; p__Firmicutes; c__Clostridia; o__Thermoanaerobacterales; f__Thermoanaerobacterales_Family_III._Incertae_Sedis; g__Thermoanaerobacterium; s__
Otu243	5.5	4.5	1.4	0	0	0	0	0	0	0	0	0	0	0	0	0	0	0	0	0	0	0	0	0	0	0	0	0	0	0	0	1	3	0	0	d__Bacteria; p__Proteobacteria; c__Epsilonproteobacteria; o__Undef; f__Undef; g__Sulfurovum; s__Sulfurovum_lithotrophicum
Otu244	0	0	0	0	20	0	12	0	0	332	103.5	0	0	0	0	0	0	1316	983	551	528	1005	897	325	136.5	1090	1186	0	0	0	0	1258	1882	1923	1835	d__Bacteria; p__Actinobacteria; c__Actinobacteria; o__; f__; g__; s__
Otu246	36	14	0	0	0	0	0	0	0	0	0	0	0	0	0	0	0	0	0	0	0	0	0	0	0	0	0	0	0	0	0	0	8	0	0	d__Bacteria; p__Thermotogae; c__Thermotogae; o__; f__; g__; s__
Otu248	0	59	2268.2	2174.5	1540.5	1811	1772	0	0	0	0	2187.5	1984	2354.5	1780	2266	1435.5	3	0	0	0	0	0	0	0	0	0	0	0	0	0	0	0	0	0	d__Bacteria; p__Fusobacteria; c__Fusobacteriia; o__Fusobacteriales; f__Fusobacteriaceae; g__Fusobacterium; s__Fusobacterium_nucleatum
Otu249	2	20	0	0	0	0	0	0	0	0	0	0	0	0	0	0	0	0	0	0	0	0	0	0	0	0	0	0	0	0	0	0	0	0	0	d__Bacteria; p__; c__; o__; f__; g__; s__
Otu251	7942.5	2884.5	0	0	0	0	0	0	0	0	0	0	0	0	0	0	0	0	0	0	0	0	0	0	0	0	0	0	0	0	0	727	0	0	0	d__Bacteria; p__Chloroflexi; c__Anaerolineae; o__Anaerolineales; f__Anaerolineaceae; g__; s__
Otu252	0	44.5	0	0	0	0	0	0	0	0	0	0	0	0	0	0	0	0	0	0	0	0	0	0	0	0	0	0	0	0	0	0	0	0	0	d__Bacteria; p__Bacteroidetes; c__Bacteroidia; o__Bacteroidales; f__Bacteroidaceae; g__Bacteroides; s__
Otu253	0	17.5	629.4	565	411	522	446	0	0	0	0	561	525.667	609.5	445	623	406	0	0	0	0	0	0	0	0	0	0	0	0	0	0	0	0	0	0	d__Bacteria; p__Fusobacteria; c__Fusobacteriia; o__Fusobacteriales; f__Fusobacteriaceae; g__Fusobacterium; s__
Otu254	0.5	3.5	225.4	242.5	197.5	190	209	0	0	0	0	220	230.333	220	207	249.5	188	0	0	0	0	0	0	0	0	0	0	0	0	0	0	0	0	0	0	d__Bacteria; p__Bacteroidetes; c__Bacteroidia; o__Bacteroidales; f__Bacteroidaceae; g__Bacteroides; s__
Otu255	18.5	14.5	0	0	0	0	0	0	0	0	0	0	0	0	0	0	0	0	0	0	0	0	0	0	0	0	0	0	0	0	0	0	0	0	0	d__Bacteria; p__Firmicutes; c__; o__; f__; g__; s__
Otu256	1.5	38.5	0	0	0	0	0	0	0	0	0	0	0	0	0	0	0	0	0	0	0	0	0	0	0	0	0	0	0	0	0	0	0	0	0	d__Bacteria; p__; c__; o__; f__; g__; s__
Otu258	493.5	0	0	0	0	0	0	0	0	0	0	0	0	0	0	0	0	0	0	0	0	0	0	0	0	0	0	0	0	0	0	63	54	0	0	d__Bacteria; p__Firmicutes; c__Tissierellia; o__Tissierellales; f__Tissierellaceae; g__Tissierella; s__
Otu259	0	15.5	750.4	747	581.5	780	682	0	0	0	0	831	839	768.5	679	799	622	0	0	0	0	0	0	0	0	0	0	0	0	0	0	0	0	0	0	d__Bacteria; p__Bacteroidetes; c__Bacteroidia; o__Bacteroidales; f__Prevotellaceae; g__Prevotella; s__Prevotella_shahii
Otu260	0	0	0	0	0	0	0	0	0	0	0	0	0	59.5	242.5	701	1116	1981	1752	595	730	2361	2006	88	71.5	0	0	0	0	0	0	553	386	873	598	d__Bacteria; p__Firmicutes; c__Clostridia; o__; f__; g__; s__
Otu261	0	0	38.4	14	22	0	0	0	0	0	0	9.5	21.3333	32	25	11.5	16.5	52	63	44	36	30	25	118	103	0	0	0	0	0	0	233	256	219	146	d__Bacteria; p__Firmicutes; c__Clostridia; o__Clostridiales; f__Clostridiaceae; g__Clostridium; s__Clostridium_nitrophenolicum
Otu262	0	10	441	345	232.5	371	244	0	0	0	0	463.5	369.667	477	285.5	389	246	0	0	0	0	0	0	0	0	0	0	0	0	0	0	0	0	0	0	d__Bacteria; p__Firmicutes; c__Bacilli; o__Lactobacillales; f__Streptococcaceae; g__Streptococcus; s__
Otu263	0	35	0	0	0	0	0	0	0	0	0	0	0	0	0	0	0	0	0	0	0	0	0	0	0	0	0	0	0	0	0	0	0	0	0	d__Bacteria; p__Bacteroidetes; c__Bacteroidia; o__Bacteroidales; f__Bacteroidaceae; g__Bacteroides; s__
Otu264	1	14	0	0	0	0	0	0	0	0	0	0	0	0	0	0	0	0	0	0	0	0	0	0	0	0	0	0	0	0	0	0	0	0	0	d__Bacteria; p__Proteobacteria; c__Epsilonproteobacteria; o__Campylobacterales; f__Helicobacteraceae; g__Sulfurimonas; s__Sulfurimonas_denitrificans
Otu265	0	5.5	0	0	0	0	0	0	0	0	0	0	0	0	0	0	0	0	0	0	0	0	0	0	0	0	0	0	0	0	0	0	0	0	0	d__Bacteria; p__Firmicutes; c__Clostridia; o__Clostridiales; f__Peptostreptococcaceae; g__Proteocatella; s__Proteocatella_sphenisci
Otu266	3	1.5	0	0	0	0	0	0	0	0	0	0	0	0	0	0	0	0	0	0	0	0	0	0	0	0	0	0	0	0	0	0	0	0	0	d__Bacteria; p__Firmicutes; c__Clostridia; o__; f__; g__; s__
Otu267	2	15	0	0	0	0	0	0	0	0	0	0	0	0	0	0	0	0	0	0	0	0	0	0	0	0	0	0	0	0	0	0	0	0	0	d__Bacteria; p__Proteobacteria; c__Gammaproteobacteria; o__Pseudomonadales; f__Pseudomonadaceae; g__Pseudomonas; s__Pseudomonas_caeni
Otu268	1131	456	0	0	0	0	0	0	0	0	0	0	0	0	0	0	0	0	0	0	0	0	0	0	0	0	0	0	0	0	0	136	114	0	0	d__Bacteria; p__Chloroflexi; c__Anaerolineae; o__Anaerolineales; f__Anaerolineaceae; g__; s__
Otu269	87	9	0.8	0	0	0	0	0	0	0	0	0	0	0	0	0	0	0	0	0	0	0	0	0	0	0	0	0	0	0	0	20	12	0	0	d__Bacteria; p__Synergistetes; c__Synergistia; o__Synergistales; f__Synergistaceae; g__Aminivibrio; s__Aminivibrio_pyruvatiphilus
Otu270	1	10	0	0	0	0	0	0	0	0	0	0	0	0	0	0	0	0	0	0	0	0	0	0	0	0	0	0	0	0	0	0	0	0	0	d__Bacteria; p__Proteobacteria; c__Betaproteobacteria; o__Burkholderiales; f__Comamonadaceae; g__; s__
Otu271	75	199.5	0	0	0	0	0	0	0	0	0	0	0	0	0	0	0	0	0	0	0	0	0	0	0	0	0	0	0	0	0	0	0	0	0	d__Bacteria; p__Bacteroidetes; c__; o__; f__; g__; s__
Otu272	47.5	11	0	0	0	0	0	0	0	0	0	0	0	0	0	0	0	0	0	0	0	0	0	0	0	0	0	0	0	0	0	6	0	0	0	d__Bacteria; p__; c__; o__; f__; g__; s__
Otu273	0	0	24.8	0	0	161	94	0	0	442	117	814.5	1945.67	0	545	456.5	649	102	93	0	0	0	0	0	0	0	0	0	0	0	0	319	303	675	392	d__Bacteria; p__Firmicutes; c__Clostridia; o__Clostridiales; f__Ruminococcaceae; g__; s__
Otu274	34.5	40.5	0	0	0	0	0	0	0	0	0	0	0	0	0	0	0	0	0	0	0	0	0	0	0	0	0	0	0	0	0	4	5	0	0	d__Bacteria; p__; c__; o__; f__; g__; s__
Otu275	27	33	0	0	0	0	0	0	0	0	0	0	0	0	0	0	0	0	0	0	0	0	0	0	0	0	0	0	0	0	0	0	0	0	0	d__Bacteria; p__Bacteroidetes; c__Bacteroidia; o__Bacteroidales; f__Porphyromonadaceae; g__Dysgonomonas; s__
Otu276	32.5	3	0	0	0	0	0	0	0	0	0	0	0	0	0	0	0	0	0	0	0	0	0	0	0	0	0	0	0	0	0	2	5	0	0	d__Bacteria; p__Synergistetes; c__Synergistia; o__Synergistales; f__Synergistaceae; g__; s__
Otu277	10	13.5	0.4	0	0	0	0	0	0	0	0	0	0	0	0	0	0	0	0	0	0	0	0	0	0	0	0	0	0	0	0	3	0	0	0	d__Bacteria; p__; c__; o__; f__; g__; s__
Otu278	915.5	430	0	0	0	0	0	0	0	0	0	0	0	0	0	0	0	0	0	0	0	0	0	0	0	0	0	0	0	0	0	0	0	0	0	d__Bacteria; p__Proteobacteria; c__Deltaproteobacteria; o__Syntrophobacterales; f__Syntrophaceae; g__; s__
Otu279	0	8.5	572.4	530.5	480	559	513	0	0	0	0	564.5	575	540	494.5	658	429	0	0	0	0	0	0	0	0	0	0	0	0	0	0	0	0	0	0	d__Bacteria; p__Bacteroidetes; c__Bacteroidia; o__Bacteroidales; f__Prevotellaceae; g__Alloprevotella; s__Alloprevotella_tannerae
Otu280	0.5	7.5	0	0	0	0	0	0	0	0	0	0	0	0	0	0	0	0	0	0	0	0	0	0	0	0	0	0	0	0	0	0	0	0	0	d__Bacteria; p__Bacteroidetes; c__; o__; f__; g__; s__
Otu281	2	7	0	0	0	0	0	0	0	0	0	0	0	0	0	0	0	0	0	0	0	0	0	0	0	0	0	0	0	0	0	0	0	0	0	d__Bacteria; p__Bacteroidetes; c__Bacteroidia; o__Bacteroidales; f__Marinilabiliaceae; g__; s__
Otu282	231.5	266	0	0	0	0	0	0	0	0	0	0	0	0	0	0	0	0	0	0	0	0	0	0	0	0	0	0	0	0	0	0	0	0	0	d__Bacteria; p__Proteobacteria; c__Deltaproteobacteria; o__Syntrophobacterales; f__Syntrophaceae; g__; s__
Otu283	3.5	23.5	0	0	0	0	0	0	0	0	0	0	0	0	0	0	0	0	0	0	0	0	0	0	0	0	0	0	0	0	0	0	0	0	0	d__Bacteria; p__Proteobacteria; c__Betaproteobacteria; o__Burkholderiales; f__Comamonadaceae; g__Rhodoferax; s__Rhodoferax_ferrireducens
Otu284	0	0	1.8	1.5	3	0	0	0	0	0	0	10	16.6667	43	39	5.5	7.5	0	0	0	0	0	0	0	15	48	0	0	0	0	0	0	0	0	0	d__Bacteria; p__Firmicutes; c__Clostridia; o__Clostridiales; f__Clostridiaceae; g__Clostridium; s__
Otu285	0	5.5	456.8	439.5	281.5	365	355	0	0	0	0	403.5	371.667	441.5	331.5	380.5	291.5	0	0	0	0	0	0	0	0	0	0	0	0	0	0	0	0	0	0	d__Bacteria; p__Fusobacteria; c__Fusobacteriia; o__Fusobacteriales; f__Fusobacteriaceae; g__Fusobacterium; s__
Otu287	73	14	0.8	0	0	0	0	0	0	0	0	0	0	0	0	0	0	0	0	0	0	0	0	0	0	0	0	0	0	0	0	23	4	0	0	d__Bacteria; p__Synergistetes; c__Synergistia; o__Synergistales; f__Synergistaceae; g__Aminivibrio; s__Aminivibrio_pyruvatiphilus
Otu288	1.5	28	962.8	850.5	431	606	545	0	0	0	0	1016.5	746	974.5	596	849.5	502	0	0	0	0	0	0	0	0	0	0	0	0	0	0	0	0	0	0	d__Bacteria; p__Firmicutes; c__Bacilli; o__Lactobacillales; f__Streptococcaceae; g__Streptococcus; s__Streptococcus_sanguinis
Otu290	15	9	0	0	0	0	0	0	0	0	0	0	0	0	0	0	0	0	0	0	0	0	0	0	0	0	0	0	0	0	0	0	0	0	0	d__Bacteria; p__Firmicutes; c__; o__; f__; g__; s__
Otu292	0	0	0	0	0	51	39	0	0	0	0	91.5	430	0	0	0	0	0	0	0	0	0	0	0	0	0	0	0	0	0	0	1522	1184	773	468	d__Bacteria; p__Firmicutes; c__Clostridia; o__Clostridiales; f__Ruminococcaceae; g__; s__
Otu293	288.5	51.5	0	3	0	0	0	0	0	0	0	0	0	0	0	0	0	0	0	0	0	0	0	0	0	0	0	0	0	0	0	87	122	0	0	d__Bacteria; p__; c__; o__; f__; g__; s__
Otu294	0	0	0	0	0	0	0	0	0	0	0	6	8	8	9.5	1.5	8	0	0	0	0	0	0	0	22.5	0	0	0	0	0	0	0	0	0	0	d__Bacteria; p__Firmicutes; c__Clostridia; o__Clostridiales; f__Clostridiaceae; g__Clostridium; s__
Otu295	0	3.5	378.4	348	302	355	318	0	0	0	0	361.5	359.667	469.5	343	451	293	0	0	0	0	0	0	0	0	0	0	0	0	0	0	0	0	0	0	d__Bacteria; p__Bacteroidetes; c__Bacteroidia; o__Bacteroidales; f__Porphyromonadaceae; g__Porphyromonas; s__Porphyromonas_gingivalis
Otu296	35.5	8	0.2	0	0	0	0	0	0	0	0	0	0	0	0	0	0	0	0	0	0	0	0	0	0	0	0	0	0	0	0	2	0	0	0	d__Bacteria; p__Synergistetes; c__Synergistia; o__Synergistales; f__Synergistaceae; g__Aminivibrio; s__Aminivibrio_pyruvatiphilus
Otu297	0	0	155.2	132.5	104.5	157	156	0	0	0	0	166.5	130	163.5	116	141	100	0	0	0	0	0	0	0	0	0	0	0	0	0	0	0	0	0	0	d__Bacteria; p__Bacteroidetes; c__Flavobacteriia; o__Flavobacteriales; f__Flavobacteriaceae; g__Capnocytophaga; s__Capnocytophaga_sputigena
Otu298	0	0	0	0	21.5	0	17	0	0	723	245.5	0	0	0	0	0	0	2717	2246	1286	1038	2342	1930	277	123	2604	2928	0	0	0	0	1197	1735	1663	1461	d__Bacteria; p__Actinobacteria; c__Actinobacteria; o__; f__; g__; s__
Otu299	76	20	0	0	0	0	0	0	0	0	0	0	0	0	0	0	0	0	0	0	0	0	0	0	0	0	0	0	0	0	0	0	4	0	0	d__Bacteria; p__Actinobacteria; c__Acidimicrobiia; o__Acidimicrobiales; f__Acidimicrobiaceae; g__Ilumatobacter; s__
Otu300	7	15.5	0	0	0	0	0	0	0	0	0	0	0	0	0	0	0	0	0	0	0	0	0	0	0	0	0	0	0	0	0	0	0	0	0	d__Bacteria; p__; c__; o__; f__; g__; s__
Otu301	185	65.5	0	0	0	0	0	0	0	0	0	0	0	0	0	0	0	0	0	0	0	0	0	0	0	0	0	0	0	0	0	0	14	0	0	d__Bacteria; p__Spirochaetes; c__Spirochaetia; o__Spirochaetales; f__Spirochaetaceae; g__; s__
Otu302	54.5	72.5	0	0	0	0	0	0	0	0	0	0	0	0	0	0	0	0	0	0	0	0	0	0	0	0	0	0	0	0	0	0	4	0	0	d__Bacteria; p__Bacteroidetes; c__Bacteroidia; o__Bacteroidales; f__Porphyromonadaceae; g__; s__
Otu303	0	0.5	114.2	129	67	96	95	0	0	0	0	84.5	103	93	71.5	100	65	0	0	0	0	0	0	0	0	0	5	0	0	0	0	0	0	0	0	d__Bacteria; p__Proteobacteria; c__Gammaproteobacteria; o__Aeromonadales; f__Succinivibrionaceae; g__Succinivibrio; s__Succinivibrio_dextrinosolvens
Otu304	9.5	62.5	0	0	0	0	0	0	0	0	0	0	0	0	0	0	0	0	0	0	0	0	0	0	0	0	0	0	0	0	0	0	0	0	0	d__Bacteria; p__Proteobacteria; c__Betaproteobacteria; o__Burkholderiales; f__Comamonadaceae; g__Simplicispira; s__
Otu305	0	10.5	699.4	690.5	540	695	655	0	0	0	0	761	724.667	705	652.5	716.5	584	0	0	0	0	0	0	0	0	0	0	0	0	0	0	0	0	0	0	d__Bacteria; p__Bacteroidetes; c__Bacteroidia; o__Bacteroidales; f__Prevotellaceae; g__Prevotella; s__Prevotella_shahii
Otu306	0	9.5	460	431	369	414	396	0	0	0	0	525.5	445	547.5	460.5	508.5	389.5	0	0	0	0	0	0	0	0	0	0	0	0	0	0	0	0	0	0	d__Bacteria; p__Fusobacteria; c__Fusobacteriia; o__Fusobacteriales; f__Leptotrichiaceae; g__Leptotrichia; s__
Otu307	0	1	84.8	57.5	56	65	57	0	0	0	0	85	78.6667	88	64	58.5	49	0	0	0	0	0	0	0	0	0	0	0	0	0	0	0	0	0	0	d__Bacteria; p__Proteobacteria; c__Gammaproteobacteria; o__Pasteurellales; f__Pasteurellaceae; g__Aggregatibacter; s__Aggregatibacter_actinomycetemcomitans
Otu308	0	28	1117.4	971.5	492	726	617	0	0	0	0	1173.5	880	1124	710.5	954.5	580	0	0	0	0	0	0	0	0	0	0	0	0	0	0	1	0	0	0	d__Bacteria; p__Firmicutes; c__Bacilli; o__Lactobacillales; f__Streptococcaceae; g__Streptococcus; s__
Otu309	0	12	387	372	235.5	316	245	0	0	0	0	419	423.667	413	331	493	319	0	0	0	0	0	0	0	0	0	0	0	0	0	0	0	0	0	0	d__Bacteria; p__; c__; o__; f__; g__; s__
Otu310	13	11	0	0	0	0	0	0	0	0	0	0	0	0	0	0	0	0	0	0	0	0	0	0	0	0	0	0	0	0	0	29	17	0	0	d__Bacteria; p__Firmicutes; c__Tissierellia; o__; f__; g__; s__
Otu311	0	0	0	0	0	0	0	0	0	0	0	0	0	0	0	0	0	0	0	0	0	0	0	0	0	0	0	0	0	0	0	335	268	1156	505	d__Bacteria; p__Firmicutes; c__Negativicutes; o__; f__; g__; s__
Otu312	0.5	20.5	789.8	705.5	502.5	720	670	0	0	0	0	910	762.333	815.5	567	768.5	556	0	0	0	0	0	0	0	0	0	0	0	0	0	0	0	0	0	0	d__Bacteria; p__; c__; o__; f__; g__; s__
Otu313	0.5	90	0	0	0	0	0	0	0	0	0	0	0	0	0	0	0	0	0	0	0	0	0	0	0	0	0	0	0	0	0	0	0	0	0	d__Bacteria; p__Proteobacteria; c__Epsilonproteobacteria; o__Campylobacterales; f__Campylobacteraceae; g__Arcobacter; s__
Otu314	0	1	116	98.5	105	138	87	0	0	0	0	117.5	100.667	128.5	89	125.5	93.5	0	0	0	0	0	0	0	0	0	0	0	0	0	0	0	0	0	0	d__Bacteria; p__Bacteroidetes; c__Bacteroidia; o__Bacteroidales; f__Prevotellaceae; g__Prevotella; s__Prevotella_oulorum
Otu315	0	4.5	0	0	0	0	0	0	0	0	0	0	0	0	0	0	0	0	0	0	0	0	0	0	0	0	0	0	0	0	0	0	0	0	0	d__Bacteria; p__Bacteroidetes; c__Cytophagia; o__Cytophagales; f__; g__; s__
Otu316	0	1	80	63	42.5	77	48	0	0	0	0	76.5	69.3333	66.5	61	66.5	61	0	0	0	0	0	0	0	0	0	0	0	0	0	0	0	0	0	0	d__Bacteria; p__Bacteroidetes; c__Bacteroidia; o__Bacteroidales; f__Undef; g__Phocaeicola; s__Phocaeicola_abscessus
Otu317	0	4.5	98.8	108.5	62	79	90	0	0	0	0	109.5	76.3333	110	66	116.5	67	0	0	0	0	0	0	0	0	0	0	0	0	0	0	0	0	0	0	d__Bacteria; p__Fusobacteria; c__Fusobacteriia; o__Fusobacteriales; f__Fusobacteriaceae; g__Fusobacterium; s__
Otu318	10.5	57.5	0	0	0	0	0	0	0	0	0	0	0	0	0	0	0	0	0	0	0	0	0	0	0	0	0	0	0	0	0	0	0	0	0	d__Bacteria; p__; c__; o__; f__; g__; s__
Otu319	0	0.5	269.8	258	191.5	272	246	0	0	0	0	222.5	262.667	267	223.5	271.5	167	0	3	0	0	0	0	0	0	0	0	0	0	0	0	0	0	1	0	d__Bacteria; p__Bacteroidetes; c__Flavobacteriia; o__Flavobacteriales; f__Flavobacteriaceae; g__Capnocytophaga; s__Capnocytophaga_granulosa
Otu320	1662.5	979.5	0	0	0	0	0	0	0	0	0	0	0	0	0	0	0	0	0	0	0	0	0	0	0	0	0	0	0	0	0	450	284	0	0	d__Bacteria; p__Chloroflexi; c__Anaerolineae; o__Anaerolineales; f__Anaerolineaceae; g__; s__
Otu321	0	0.5	228	207.5	151.5	196	179	0	0	0	0	204	174.333	213	157	173	103.5	0	0	0	0	0	0	0	0	0	0	0	0	0	0	0	0	0	0	d__Bacteria; p__Proteobacteria; c__Gammaproteobacteria; o__Pasteurellales; f__Pasteurellaceae; g__Aggregatibacter; s__Aggregatibacter_aphrophilus
Otu322	0	11.5	0	0	0	0	0	0	0	0	0	0	0	0	0	0	0	0	0	0	0	0	0	0	0	0	0	0	0	0	0	0	0	0	0	d__Bacteria; p__; c__; o__; f__; g__; s__
Otu323	85.5	34	0	0	0	0	0	0	0	0	0	0	0	0	0	0	0	0	0	0	0	0	0	0	0	0	0	0	0	0	0	9	0	0	0	d__Bacteria; p__Bacteroidetes; c__; o__; f__; g__; s__
Otu324	0	0	0	0	13.5	2	11	0	0	0	0	0	0	0	0	0	0	0	0	0	0	0	0	310	191.5	0	0	0	0	0	0	81	52	49	25	d__Bacteria; p__Actinobacteria; c__Actinobacteria; o__Actinomycetales; f__Actinomycetaceae; g__Actinomyces; s__
Otu326	407	55.5	0	0	0	0	0	0	0	0	0	0	0	0	0	0	0	0	0	0	0	0	0	0	0	0	0	0	0	0	0	26	18	0	0	d__Bacteria; p__Firmicutes; c__; o__; f__; g__; s__
Otu327	13.5	16	0	0	0	0	0	0	0	0	0	0	0	0	0	0	0	0	0	0	0	0	0	0	0	0	0	0	0	0	0	0	0	0	0	d__Bacteria; p__Firmicutes; c__; o__; f__; g__; s__
Otu328	243.5	45.5	0	0	0	0	0	0	0	0	0	0	0	0	0	0	0	0	0	0	0	0	0	0	0	0	0	0	0	0	0	25	0	0	0	d__Bacteria; p__Firmicutes; c__; o__; f__; g__; s__
Otu329	12	1.5	0.4	0.5	0	0	0	0	0	0	0	0	0	0	0	0	0	0	0	0	0	0	0	0	0	0	0	0	0	0	0	4	0	0	0	d__Bacteria; p__Synergistetes; c__Synergistia; o__Synergistales; f__Synergistaceae; g__Cloacibacillus; s__
Otu330	10.5	16	0	0	0	0	0	0	0	0	0	0	0	0	1	0	0	0	0	0	0	0	0	0	0	0	0	0	0	0	0	0	0	0	0	d__Bacteria; p__; c__; o__; f__; g__; s__
Otu331	0	1	156.6	156.5	128.5	166	141	0	0	0	0	159.5	172	169	165.5	174.5	97	0	0	0	0	0	0	0	0	0	0	0	0	0	0	0	0	0	0	d__Bacteria; p__Bacteroidetes; c__Bacteroidia; o__Bacteroidales; f__Bacteroidaceae; g__Bacteroides; s__Bacteroides_fragilis
Otu332	19.5	3.5	0.2	0	0	0	0	0	0	0	0	0	0.666667	0	0	0	0	0	0	0	0	0	0	0	0	0	0	0	0	0	0	27	17	0	0	d__Bacteria; p__Proteobacteria; c__Alphaproteobacteria; o__Rhizobiales; f__; g__; s__
Otu333	326	57.5	0	6	0	0	0	0	0	0	0	0	0	0	0	0	0	0	0	0	0	0	0	0	0	0	0	0	0	0	0	77	132	0	0	d__Bacteria; p__; c__; o__; f__; g__; s__
Otu334	0	0	0	0	0	0	0	0	0	0	0	0	0	0	0	0	0	0	0	0	0	0	0	0	0	76	96	0	0	0	0	0	0	0	0	d__Bacteria; p__Firmicutes; c__Clostridia; o__Clostridiales; f__Clostridiaceae; g__Clostridium; s__Clostridium_perfringens
Otu335	0	0	166.2	177.5	129	150	184	0	0	0	0	158.5	187.667	169	178	197	153	0	0	0	0	0	0	0	0	0	0	0	0	0	0	0	0	0	0	d__Bacteria; p__Bacteroidetes; c__Bacteroidia; o__Bacteroidales; f__Porphyromonadaceae; g__Parabacteroides; s__Parabacteroides_merdae
Otu336	63	57.5	0	0	0	0	0	0	0	0	0	0	0	0	0	0	0	0	0	0	0	0	0	0	0	0	0	0	0	0	0	0	0	0	0	d__Bacteria; p__Bacteroidetes; c__; o__; f__; g__; s__
Otu337	0	0	0	0	0	0	0	0	0	0	0	23103	24854	17286.5	25462	19403.5	29965	40288	44008	48299	52410	37799	46619	0	23113	63816	64649	62729	64420	68184	69636	0	0	0	0	d__Bacteria; p__Firmicutes; c__Clostridia; o__Clostridiales; f__Clostridiaceae; g__Clostridium; s__Clostridium_drakei
Otu338	0	0	1	0.5	0	0	2	0	0	0	0	2	1	2	3	1.5	0.5	0	0	720	527	1672	723	0	384.5	0	0	0	0	0	0	0	0	0	0	d__Bacteria; p__Firmicutes; c__Bacilli; o__; f__; g__; s__
Otu339	0	0	0.2	0	0	1	4	0	0	0	0	3	1	1	0.5	1	0	0	0	697	517	1607	752	0	373	0	0	0	0	0	0	0	0	0	0	d__Bacteria; p__Firmicutes; c__; o__; f__; g__; s__
Otu340	0	0	0	0	0	0	1	0	0	0	0	1.5	0.333333	1	1	2	0	0	0	746	558	1639	718	0	379	0	0	0	0	0	0	0	0	0	0	d__Bacteria; p__Firmicutes; c__Bacilli; o__; f__; g__; s__
Otu341	35	100	0	0	0	0	0	0	0	0	0	0	0	0	0	0	0	0	0	0	0	0	0	0	0	0	0	0	0	0	0	0	0	0	0	d__Bacteria; p__Bacteroidetes; c__Bacteroidia; o__Bacteroidales; f__; g__; s__
Otu342	1	12	0	0	0	0	0	0	0	0	0	0	0	0	0	0	0	0	0	0	0	0	0	0	0	0	0	0	0	0	0	0	0	0	0	d__Bacteria; p__Proteobacteria; c__Betaproteobacteria; o__Burkholderiales; f__Comamonadaceae; g__; s__
Otu343	11.5	1	1.2	1.5	0	0	3	0	0	0	0	3	1.33333	0	0	0.5	1.5	0	0	0	0	0	0	0	0	0	0	0	0	0	0	0	0	0	0	d__Bacteria; p__Firmicutes; c__Bacilli; o__Lactobacillales; f__Lactobacillaceae; g__Lactobacillus; s__
Otu344	0	3	159.4	115	96	123	85	0	0	0	0	163	123.667	169	125.5	141	96.5	0	0	0	0	0	0	0	0	0	0	0	0	0	0	0	0	0	0	d__Bacteria; p__Fusobacteria; c__Fusobacteriia; o__Fusobacteriales; f__Leptotrichiaceae; g__Leptotrichia; s__
Otu346	0	0	4	8	0	0	0	0	0	0	0	0.5	0.333333	0	0	0	0	0	0	0	0	0	0	0	0	0	0	0	0	0	0	515	1362	423	246	d__Bacteria; p__Firmicutes; c__Bacilli; o__Bacillales; f__Bacillaceae; g__; s__
Otu347	3	0	0.8	2.5	1	0	4	0	0	0	0	0.5	3	0.5	0.5	3	0.5	0	0	0	0	0	0	0	0	0	0	0	0	0	0	0	0	0	0	d__Bacteria; p__Proteobacteria; c__Alphaproteobacteria; o__Rhodobacterales; f__Rhodobacteraceae; g__Paracoccus; s__
Otu348	1.5	13.5	801.6	805	652	755	713	0	0	0	0	840.5	741	792	735.5	798.5	651	0	0	0	0	0	0	0	0	0	4	0	0	0	0	0	0	0	0	d__Bacteria; p__Bacteroidetes; c__Bacteroidia; o__Bacteroidales; f__Prevotellaceae; g__Prevotella; s__Prevotella_copri
Otu349	2283.5	2043.5	0	0	0	0	0	0	0	0	0	0	0	0	0	0	0	0	0	0	0	0	0	0	0	0	0	0	0	0	0	0	0	0	0	d__Bacteria; p__Firmicutes; c__Tissierellia; o__Undef; f__Undef; g__Sedimentibacter; s__Sedimentibacter_saalensis
Otu350	0	3	154.2	142	83.5	141	86	0	0	0	0	141.5	117.667	146	86.5	98	52	0	0	0	0	0	0	0	0	0	0	0	0	0	0	0	0	0	0	d__Bacteria; p__Firmicutes; c__Clostridia; o__Clostridiales; f__Lachnospiraceae; g__Lachnoanaerobaculum; s__Lachnoanaerobaculum_saburreum
Otu351	0.5	23	0	0	0	0	0	0	0	0	0	0	0	0	0	0	0	0	0	0	0	0	0	0	0	0	0	0	0	0	0	0	0	0	0	d__Bacteria; p__Proteobacteria; c__Gammaproteobacteria; o__Pseudomonadales; f__Pseudomonadaceae; g__Pseudomonas; s__Pseudomonas_caeni
Otu352	0	3	197.4	173	129.5	123	179	0	0	0	0	192.5	177.667	201.5	204	182.5	138.5	0	0	0	0	0	0	0	0	0	0	0	0	0	0	0	0	0	0	d__Bacteria; p__Bacteroidetes; c__Bacteroidia; o__Bacteroidales; f__Porphyromonadaceae; g__Porphyromonas; s__
Otu353	1623.5	929	0	0	0	0	0	0	0	0	0	0	0	0	0	0	0	0	0	0	0	0	0	0	0	0	0	0	0	0	0	447	230	0	0	d__Bacteria; p__Chloroflexi; c__Anaerolineae; o__Anaerolineales; f__Anaerolineaceae; g__; s__
Otu354	0	1.5	91.6	98.5	72.5	58	86	0	0	0	0	102.5	85.6667	83	79	89.5	62.5	0	0	0	0	0	0	0	0	0	0	0	0	0	0	0	0	0	0	d__Bacteria; p__Bacteroidetes; c__Bacteroidia; o__Bacteroidales; f__Prevotellaceae; g__Prevotella; s__Prevotella_intermedia
Otu356	35.5	65	0	0	0	0	0	0	0	0	0	0	0	0	0	0	0	0	0	0	0	0	0	0	0	0	0	0	0	0	0	6	11	0	0	d__Bacteria; p__; c__; o__; f__; g__; s__
Otu357	10.5	20.5	0	0	0	0	0	0	0	0	0	0	0	0	0	0	0	0	0	0	0	0	0	0	0	0	0	0	0	0	0	0	0	0	0	d__Bacteria; p__Firmicutes; c__Tissierellia; o__Tissierellales; f__Tissierellaceae; g__; s__
Otu358	0	0	63	0	124.5	0	0	148	147	965	649.5	298.5	507.333	652	1205.5	316	507.5	867	860	2256	1802	299	239	316	1567.5	1399	800	6180	4909	2026	1371	267	300	510	399	d__Bacteria; p__Firmicutes; c__Bacilli; o__Bacillales; f__Bacillaceae; g__Bacillus; s__Bacillus_coagulans
Otu359	0	0	0	0	0	0	0	0	0	0	0	21426.5	22742.7	15489.5	22923	17477.5	27546.5	34383	37294	41182	44806	32207	40251	0	19697.5	55002	55828	53295	55951	58223	59158	0	0	0	0	d__Bacteria; p__Firmicutes; c__Clostridia; o__Clostridiales; f__Clostridiaceae; g__Clostridium; s__Clostridium_drakei
Otu360	0	0	68.6	52	43	36	58	0	0	0	0	49.5	72	69	53.5	83.5	40	0	0	0	0	0	0	0	0	0	0	0	0	0	0	0	0	0	0	d__Bacteria; p__Bacteroidetes; c__Flavobacteriia; o__Flavobacteriales; f__Flavobacteriaceae; g__; s__
Otu361	201	47	0	0	0	0	0	0	0	0	0	0	0	0	0	0	0	0	0	0	0	0	0	0	0	0	0	0	0	0	0	24	34	0	0	d__Bacteria; p__; c__; o__; f__; g__; s__
Otu362	0	7	0	0	0	0	0	0	0	0	0	0	0	0	0	0	0	0	0	0	0	0	0	0	0	0	0	0	0	0	0	0	0	0	0	d__Bacteria; p__Bacteroidetes; c__; o__; f__; g__; s__
Otu363	3.5	13.5	0	0	0	0	0	0	0	0	0	0	2.66667	0	0	0	0	0	0	0	0	0	0	0	0	0	0	0	0	0	0	0	0	0	0	d__Bacteria; p__Bacteroidetes; c__Bacteroidia; o__Bacteroidales; f__Porphyromonadaceae; g__; s__
Otu364	0.5	17.5	745.6	767	585.5	678	703	0	0	0	0	815	747.667	763	680.5	772	588.5	0	0	0	0	0	0	0	0	0	4	0	0	0	0	0	0	0	0	d__Bacteria; p__Bacteroidetes; c__Bacteroidia; o__Bacteroidales; f__Prevotellaceae; g__Prevotella; s__Prevotella_copri
Otu365	0	0	0	0	0	0	0	0	0	0	0	0	0	0	0	367.5	544	0	0	0	0	0	0	1245	676	0	0	0	0	0	0	15	0	0	0	d__Bacteria; p__Firmicutes; c__Bacilli; o__Bacillales; f__Bacillaceae; g__Bacillus; s__Bacillus_fumarioli
Otu366	3	5.5	0	0	0	1	0	0	0	0	0	0	0	0	0	0	0	0	0	0	0	0	0	0	0	0	0	0	0	0	0	0	0	0	0	d__Bacteria; p__Bacteroidetes; c__; o__; f__; g__; s__
Otu367	0	0	3	1.5	0.5	0	1	0	0	0	0	0.5	4	0	0	0	0	0	0	0	0	0	0	53	19.5	0	0	0	0	0	0	0	0	0	0	d__Bacteria; p__Firmicutes; c__; o__; f__; g__; s__
Otu369	2	13.5	0	0	0	0	0	0	0	0	0	0	0	0	0	0	0	0	0	0	0	0	0	0	0	0	0	0	0	0	0	0	0	0	0	d__Bacteria; p__Bacteroidetes; c__; o__; f__; g__; s__
Otu370	23	34	1.6	0	0	0	0	0	0	0	0	0	0	0	0	0	0	0	0	0	0	0	0	0	0	0	0	0	0	0	0	0	5	0	0	d__Bacteria; p__; c__; o__; f__; g__; s__
Otu371	15	38.5	0	0	0	0	0	0	0	0	0	0	0	0	0	0	0	0	0	0	0	0	0	0	0	0	0	0	0	0	0	0	0	0	0	d__Bacteria; p__Bacteroidetes; c__; o__; f__; g__; s__
Otu372	28.5	91.5	0	0	0	0	0	0	0	0	0	0	0	0	0	0	0	0	0	0	0	0	0	0	0	0	0	0	0	0	0	0	0	0	0	d__Bacteria; p__Bacteroidetes; c__Bacteroidia; o__Bacteroidales; f__; g__; s__
Otu373	0.5	9	0	0	0	0	0	0	0	0	0	0	0	0	0	0	0	0	0	0	0	0	0	0	0	0	0	0	0	0	0	0	0	0	0	d__Bacteria; p__; c__; o__; f__; g__; s__
Otu374	0	1	210.2	189	132.5	177	164	0	0	0	0	226	198.667	222	183.5	204.5	144	0	0	0	0	0	0	0	0	0	0	0	0	0	0	0	0	0	0	d__Bacteria; p__Bacteroidetes; c__Bacteroidia; o__Bacteroidales; f__; g__; s__
Otu375	0	0.5	128.8	123	79.5	91	64	0	0	0	0	118	86	126.5	79.5	106.5	49.5	0	0	0	0	0	0	0	0	0	0	0	0	0	0	0	0	0	0	d__Bacteria; p__Proteobacteria; c__Betaproteobacteria; o__Neisseriales; f__Neisseriaceae; g__; s__
Otu377	11	16.5	0	0	0	0	0	0	0	0	0	0	0	0	0	0	0	0	0	0	0	0	0	0	0	0	0	0	0	0	0	0	0	0	0	d__Bacteria; p__Firmicutes; c__Clostridia; o__Clostridiales; f__Peptococcaceae; g__Cryptanaerobacter; s__Cryptanaerobacter_phenolicus
Otu378	17	9	0	0	0	0	0	0	0	0	0	0	0	0	0	0	0	0	0	0	0	0	0	0	0	0	0	0	0	0	0	0	0	0	0	d__Bacteria; p__Firmicutes; c__Clostridia; o__Clostridiales; f__; g__; s__
Otu379	0	55	2044	1829.5	1443	1674	1553	0	0	0	0	2009	1755	2288.5	1612	2103.5	1325	0	0	0	0	0	0	0	0	0	0	0	0	0	0	0	0	0	0	d__Bacteria; p__Fusobacteria; c__Fusobacteriia; o__Fusobacteriales; f__Fusobacteriaceae; g__Fusobacterium; s__Fusobacterium_nucleatum
Otu381	0	1	285.2	274	191.5	237	239	0	0	0	0	217	252.667	288	200	240.5	161	0	0	0	0	0	0	0	0	0	0	0	0	0	0	0	0	0	0	d__Bacteria; p__Proteobacteria; c__Gammaproteobacteria; o__Cardiobacteriales; f__Cardiobacteriaceae; g__Cardiobacterium; s__Cardiobacterium_hominis
Otu382	0	0	13.8	0	36	0	0	65	80	232	177	51	119.667	162.5	307.5	80.5	113	257	256	763	677	95	120	0	472	544	381	1918	1773	692	639	0	43	43	0	d__Bacteria; p__Firmicutes; c__; o__; f__; g__; s__
Otu383	1	3	0	0	0	0	0	0	0	0	0	0	0	0	0	0	0	0	0	0	0	0	0	0	0	0	0	0	0	0	0	0	0	0	0	d__Bacteria; p__Bacteroidetes; c__; o__; f__; g__; s__
Otu384	1	15	0	0	0	0	0	0	0	0	0	0	0	0	0	0	0	0	0	0	0	0	0	0	0	0	0	0	0	0	0	0	0	0	0	d__Bacteria; p__Bacteroidetes; c__Bacteroidia; o__Bacteroidales; f__Porphyromonadaceae; g__Paludibacter; s__Paludibacter_propionicigenes
Otu385	110.5	45	0	0	0	0	0	0	0	0	0	0	0	0	0	0	0	0	0	0	0	0	0	0	0	0	0	0	0	0	0	9	0	0	0	d__Bacteria; p__; c__; o__; f__; g__; s__
Otu386	0	0	9	0	36	0	0	69	72	270	225.5	58.5	114	139	278	69	106.5	279	273	742	669	107	112	40	416.5	552	367	2049	1771	762	671	0	0	0	0	d__Bacteria; p__Firmicutes; c__Bacilli; o__Bacillales; f__; g__; s__
Otu387	0	0	25.8	50	72	4	26	98	77	681	269	5.5	4.66667	0	0	0	0	0	0	0	0	0	0	40	33	0	0	0	0	0	0	0	0	0	0	d__Bacteria; p__Firmicutes; c__Negativicutes; o__Selenomonadales; f__; g__; s__
Otu388	0	6	305.4	256.5	165	248	248	0	0	0	0	270.5	250.333	273	206	269.5	197	0	0	0	0	0	0	0	0	0	0	0	0	0	0	0	0	0	0	d__Bacteria; p__Spirochaetes; c__Spirochaetia; o__Spirochaetales; f__Spirochaetaceae; g__Treponema; s__Treponema_medium
Otu389	0.5	7.5	0	0	0	0	0	0	0	0	0	0	0	0	0	0	0	0	0	0	0	0	0	0	0	0	0	0	0	0	0	0	0	0	0	d__Bacteria; p__Bacteroidetes; c__Chitinophagia; o__Chitinophagales; f__Chitinophagaceae; g__Terrimonas; s__
Otu390	0	14	420.6	319.5	181	282	192	0	0	0	0	403.5	304.333	439	275.5	347.5	213.5	0	0	0	0	0	0	0	0	0	0	0	0	0	0	0	0	0	0	d__Bacteria; p__Actinobacteria; c__Actinobacteria; o__Corynebacteriales; f__Corynebacteriaceae; g__Corynebacterium; s__Corynebacterium_matruchotii
Otu391	1	7.5	0	0	0	0	0	0	0	0	0	0	0	0	0	0	0	0	0	0	0	0	0	0	0	0	0	0	0	0	0	0	0	0	0	d__Bacteria; p__Proteobacteria; c__Gammaproteobacteria; o__Pseudomonadales; f__Pseudomonadaceae; g__Pseudomonas; s__Pseudomonas_caeni
Otu392	26	43.5	0	0	0	0	0	0	0	0	0	0	0	0	0	0	0	0	0	0	0	0	0	0	0	0	0	0	0	0	0	0	0	0	0	d__Bacteria; p__Tenericutes; c__Mollicutes; o__Acholeplasmatales; f__Acholeplasmataceae; g__Acholeplasma; s__
Otu393	23.5	7	0	0	0	0	0	0	0	0	0	0	0	0	0	0	0	0	0	0	0	0	0	0	0	0	0	0	0	0	0	9	5	0	0	d__Bacteria; p__Synergistetes; c__Synergistia; o__Synergistales; f__Synergistaceae; g__Thermovirga; s__Thermovirga_lienii
Otu394	0	1.5	0	0	0	0	0	0	0	0	0	0	0	0	0	0	0	0	0	0	0	0	0	0	0	0	0	0	0	0	0	0	0	0	0	d__Bacteria; p__Proteobacteria; c__Gammaproteobacteria; o__Xanthomonadales; f__Rhodanobacteraceae; g__Dokdonella; s__
Otu395	0	13	578.4	523	461	562	520	0	0	0	0	579.5	587.333	489.5	479.5	631	426.5	0	0	0	0	0	0	0	0	0	0	0	0	0	0	0	0	0	0	d__Bacteria; p__Bacteroidetes; c__Bacteroidia; o__Bacteroidales; f__Prevotellaceae; g__Alloprevotella; s__Alloprevotella_tannerae
Otu396	0	0	0	0	0	0	0	0	0	0	0	125.5	124.667	95	119.5	96.5	157.5	121	130	152	169	122	153	0	65	201	219	197	193	239	225	1488	1480	0	0	d__Bacteria; p__Firmicutes; c__Clostridia; o__Clostridiales; f__Clostridiaceae; g__Clostridium; s__
Otu397	0	5.5	324.8	255	261.5	262	236	0	0	0	0	313	300.333	307	271	336	236.5	0	0	0	0	0	0	0	0	0	0	0	0	0	0	0	0	0	0	d__Bacteria; p__Bacteroidetes; c__Bacteroidia; o__Bacteroidales; f__Prevotellaceae; g__; s__
Otu398	0	1.5	148.6	137	93.5	130	119	0	0	0	0	178.5	154	185.5	163.5	180	129.5	0	0	0	0	0	0	0	0	0	0	0	0	0	0	0	0	0	0	d__Bacteria; p__Bacteroidetes; c__; o__; f__; g__; s__
Otu399	24	42	0	0	0	0	0	0	0	0	0	0	0	0	0	0	0	0	0	0	0	0	0	0	0	0	0	0	0	0	0	0	0	0	0	d__Bacteria; p__Tenericutes; c__Mollicutes; o__Acholeplasmatales; f__Acholeplasmataceae; g__Acholeplasma; s__
Otu400	0	0	0	0	0	0	0	0	0	0	0	891.5	941.333	705.5	1027	752	1076.5	1331	1347	1431	1639	1262	1357	0	725.5	1928	2030	2016	1908	2076	2419	3187	3348	0	0	d__Bacteria; p__Firmicutes; c__Clostridia; o__Clostridiales; f__Clostridiaceae; g__Clostridium; s__
Otu401	0	1	202.4	163	120	167	109	0	0	0	0	168	179.667	183	189.5	182	138.5	0	0	0	0	0	0	0	0	0	0	0	0	0	0	0	0	0	0	d__Bacteria; p__Tenericutes; c__Mollicutes; o__Mycoplasmatales; f__Mycoplasmataceae; g__Mycoplasma; s__Mycoplasma_salivarium
Otu402	0	11	0	0	0	0	0	0	0	0	0	0	0	0	0	0	0	0	0	0	0	0	0	0	0	0	0	0	0	0	0	0	0	0	0	d__Bacteria; p__Bacteroidetes; c__; o__; f__; g__; s__
Otu403	0	2	232.2	228	152.5	193	175	0	0	0	0	188.5	172.333	212	150.5	192	126.5	0	0	0	0	0	0	0	0	0	0	0	0	0	0	0	0	0	0	d__Bacteria; p__Proteobacteria; c__Gammaproteobacteria; o__Pasteurellales; f__Pasteurellaceae; g__Aggregatibacter; s__
Otu404	1	18.5	0	0	0	0	0	0	0	0	0	0	0	0	0	0	0	0	0	0	0	0	0	0	0	0	0	0	0	0	0	0	0	0	0	d__Bacteria; p__; c__; o__; f__; g__; s__
Otu405	0	4	358.4	377.5	311.5	357	350	0	0	0	0	357.5	366.333	454.5	338.5	481	288	0	0	0	0	0	0	0	0	0	0	0	0	0	0	0	0	0	0	d__Bacteria; p__Bacteroidetes; c__Bacteroidia; o__Bacteroidales; f__Porphyromonadaceae; g__Porphyromonas; s__Porphyromonas_gingivalis
Otu406	0	0	2684	1252.5	1941.5	0	0	2868	2326	0	0	346.5	588.667	2252	1919	113.5	137.5	180	176	0	0	0	0	0	0	0	0	0	0	0	0	0	0	0	0	d__Bacteria; p__Firmicutes; c__Clostridia; o__Clostridiales; f__Clostridiaceae; g__Clostridium; s__
Otu407	0	0	0	0	0	0	0	0	0	0	0	178	179	149.5	180	234.5	262	557	509	514	521	470	560	0	220	528	450	709	688	530	554	0	0	0	0	d__Bacteria; p__Firmicutes; c__Clostridia; o__Clostridiales; f__Clostridiaceae; g__Clostridium; s__Clostridium_drakei
Otu408	4.5	9	0	0	0	0	0	0	0	0	0	0	0	0	0	0	0	0	0	0	0	0	0	0	0	0	0	0	0	0	0	0	0	0	0	d__Bacteria; p__; c__; o__; f__; g__; s__
Otu409	59	7	0.8	2	0	0	0	0	0	0	0	1	1.33333	0	0	0	0	0	0	0	0	0	0	0	0	0	0	0	0	0	0	21	28	0	0	d__Bacteria; p__Proteobacteria; c__Alphaproteobacteria; o__Rhizobiales; f__; g__; s__
Otu410	1	10.5	0	0	0	0	0	0	0	0	0	0	0	0	0	0	0	0	0	0	0	0	0	0	0	0	0	0	0	0	0	0	0	0	0	d__Bacteria; p__; c__; o__; f__; g__; s__
Otu411	0	8	0	0	0	0	0	0	0	0	0	0	0	0	0	0	0	0	0	0	0	0	0	0	0	0	0	0	0	0	0	0	0	0	0	d__Bacteria; p__; c__; o__; f__; g__; s__
Otu412	12	8	0	0	0	0	0	0	0	0	0	0	0	0	0	0	0	0	0	0	0	0	0	0	0	0	0	0	0	0	0	0	0	0	0	d__Bacteria; p__Firmicutes; c__Clostridia; o__Clostridiales; f__Lachnospiraceae; g__Coprococcus; s__Coprococcus_catus
Otu413	2	8	0	0	0	0	0	0	0	0	0	0	0	0	0	0	0	0	0	0	0	0	0	0	0	0	0	0	0	0	0	0	0	0	0	d__Bacteria; p__Bacteroidetes; c__; o__; f__; g__; s__
Otu414	0	13.5	523.2	478	328.5	436	371	0	0	0	0	448	445.333	510.5	353.5	503.5	324	0	0	0	0	0	0	0	0	0	0	0	0	0	0	0	0	0	0	d__Bacteria; p__; c__; o__; f__; g__; s__
Otu415	0	0	0	0	0	0	0	0	0	0	0	145.5	167	123	153	212	253	830	848	872	904	731	817	0	347.5	928	990	1208	1177	1055	1115	0	0	0	0	d__Bacteria; p__Firmicutes; c__Clostridia; o__Clostridiales; f__Clostridiaceae; g__Clostridium; s__Clostridium_drakei
Otu416	0	2.5	0	0	0	0	0	0	0	0	0	0	0	0	0.5	0	0	0	0	0	0	0	0	0	0	0	0	0	0	0	0	0	0	0	0	d__Bacteria; p__Proteobacteria; c__Betaproteobacteria; o__Burkholderiales; f__; g__; s__
Otu418	71	6	0	0	0	0	0	0	0	0	0	0	0	0	0	0	0	0	0	0	0	0	0	0	0	0	0	0	0	0	0	5	0	0	0	d__Bacteria; p__Actinobacteria; c__Actinobacteria; o__Corynebacteriales; f__Corynebacteriaceae; g__Corynebacterium; s__
Otu419	0.5	5.5	0	0	0.5	0	0	0	0	0	0	0	0	0	0	0	0	0	0	0	0	0	0	0	0	0	0	0	0	0	0	0	0	0	0	d__Bacteria; p__Bacteroidetes; c__Chitinophagia; o__Chitinophagales; f__Chitinophagaceae; g__Terrimonas; s__
Otu420	0	5.5	0	0	0	0	0	0	0	0	0	0	0	0	0	0	0	0	0	0	0	0	0	0	0	0	0	0	0	0	0	0	0	0	0	d__Bacteria; p__Acidobacteria; c__Undef; o__Undef; f__Undef; g__Thermoanaerobaculum; s__Thermoanaerobaculum_aquaticum
Otu421	5.5	5	0	0	0	0	0	0	0	0	0	0	0	0	0	0	0	0	0	0	0	0	0	0	0	0	0	0	0	0	0	0	0	0	0	d__Bacteria; p__; c__; o__; f__; g__; s__
Otu422	8.5	4.5	0	0	0	0	0	0	0	0	0	0	0	0	0	0	0	0	0	0	0	0	0	0	0	0	0	0	0	0	0	0	1	0	0	d__Bacteria; p__Firmicutes; c__; o__; f__; g__; s__
Otu423	0	2.5	194.6	161.5	149.5	178	176	0	0	0	0	190.5	176.333	188	168	172	133	0	0	0	0	0	0	0	0	0	0	0	0	0	0	0	0	0	0	d__Bacteria; p__Bacteroidetes; c__Flavobacteriia; o__Flavobacteriales; f__Flavobacteriaceae; g__Capnocytophaga; s__Capnocytophaga_leadbetteri
Otu424	3	8.5	0	0	0	0	0	0	0	0	0	0	0	0	0	0	0	0	0	0	0	0	0	0	0	8	0	0	0	0	0	0	0	0	0	d__Bacteria; p__Bacteroidetes; c__Bacteroidia; o__Bacteroidales; f__; g__; s__
Otu425	3.5	4.5	0	0	0	0	0	0	0	0	0	0	0	0	0	0	0	0	0	0	0	0	0	0	0	0	0	0	0	0	0	0	0	0	0	d__Bacteria; p__Firmicutes; c__; o__; f__; g__; s__
Otu426	0	0	0.4	0	29	2	6	0	0	0	21.5	0	0.333333	0	0	1	0	0	0	0	0	0	0	0	0	0	0	0	0	0	0	0	0	0	0	d__Bacteria; p__Proteobacteria; c__Gammaproteobacteria; o__Enterobacterales; f__; g__; s__
Otu427	9.5	35	0	0	0	0	0	0	0	0	0	0	0	0	0	0	0	0	0	0	0	0	0	0	0	0	0	0	0	0	0	0	0	0	0	d__Bacteria; p__Bacteroidetes; c__Bacteroidia; o__Bacteroidales; f__Porphyromonadaceae; g__Lascolabacillus; s__Lascolabacillus_massiliensis
Otu428	0	2.5	157.2	172	117.5	153	156	0	0	0	0	156	157	157.5	151.5	188.5	119	0	0	0	0	0	0	0	0	0	0	0	0	0	0	0	0	0	0	d__Bacteria; p__Bacteroidetes; c__Bacteroidia; o__Bacteroidales; f__Prevotellaceae; g__Prevotella; s__
Otu429	2.5	10	0	0	0	0	0	0	0	0	0	0	0	0	0	0	0	0	0	0	0	0	0	0	0	0	0	0	0	0	0	0	0	0	0	d__Bacteria; p__Firmicutes; c__; o__; f__; g__; s__
Otu430	0	0	28.2	51.5	96	4	24	129	89	660	286.5	0	0	0	0	0	0	0	0	0	0	0	0	12	7.5	0	0	0	0	0	0	0	0	0	0	d__Bacteria; p__Firmicutes; c__Clostridia; o__Clostridiales; f__Clostridiaceae; g__Clostridium; s__Clostridium_autoethanogenum
Otu431	13.5	98.5	0	0	0	0	0	0	0	0	0	0	0	0	0	0	0	0	0	0	0	0	0	0	0	0	0	0	0	0	0	0	0	0	0	d__Bacteria; p__Proteobacteria; c__Betaproteobacteria; o__Burkholderiales; f__Comamonadaceae; g__Simplicispira; s__Simplicispira_psychrophila
Otu432	20	6	0	0	0	0	0	0	0	0	0	0	0	0	0	0	0	0	0	0	0	0	0	0	0	0	0	0	0	0	0	0	0	0	0	d__Bacteria; p__Firmicutes; c__Clostridia; o__; f__; g__; s__
Otu433	4	24.5	0	0	0	0	0	0	0	0	0	0	0	0	0	0	0	0	0	0	0	0	0	0	0	0	0	0	0	0	0	0	0	0	0	d__Bacteria; p__; c__; o__; f__; g__; s__
Otu434	0	0	0	0	0	0	0	0	0	0	0	22633	24257.3	16786	24812	18666.5	29210	38897	42273	47141	51045	36707	45818	0	22591.5	62693	63602	60927	63274	66416	68125	0	0	0	0	d__Bacteria; p__Firmicutes; c__Clostridia; o__Clostridiales; f__Clostridiaceae; g__Clostridium; s__Clostridium_drakei
Otu435	0	10.5	582.6	540.5	450	568	512	0	0	0	0	549.5	600.667	482	502	640.5	470	0	0	0	0	0	0	0	0	0	0	0	0	0	0	0	0	0	0	d__Bacteria; p__Bacteroidetes; c__Bacteroidia; o__Bacteroidales; f__Prevotellaceae; g__Alloprevotella; s__Alloprevotella_tannerae
Otu436	0	0	0	0	16	8	8	0	0	538	220	0	0	0	0	0	0	2813	2336	1388	1230	2559	2309	130	130	2776	3066	0	0	0	0	364	482	266	247	d__Bacteria; p__Actinobacteria; c__Actinobacteria; o__; f__; g__; s__
Otu437	0	3	144	115.5	72	111	76	0	0	0	0	174.5	91.6667	126	82.5	120.5	73.5	0	0	0	0	0	0	0	0	0	0	0	0	0	0	0	0	0	0	d__Bacteria; p__Proteobacteria; c__Betaproteobacteria; o__Burkholderiales; f__Burkholderiaceae; g__Lautropia; s__Lautropia_mirabilis
Otu438	0	2	91.6	63.5	72.5	76	84	0	0	0	0	105.5	100.333	105	73.5	106.5	54.5	0	0	0	0	0	0	0	0	0	0	0	0	0	0	0	0	0	0	d__Bacteria; p__Bacteroidetes; c__Bacteroidia; o__Bacteroidales; f__Prevotellaceae; g__Prevotella; s__
Otu439	1.5	1.5	0	0	0	0	0	0	0	0	0	0	0	0	0	0	0	0	0	0	0	0	0	0	0	0	0	0	0	0	0	0	0	0	0	d__Bacteria; p__Bacteroidetes; c__; o__; f__; g__; s__
Otu440	0	0.5	68.4	65.5	32	45	56	0	0	0	0	67	44	63.5	41	42	34	0	0	0	0	0	0	0	0	0	0	0	0	0	0	0	0	0	0	d__Bacteria; p__Firmicutes; c__Clostridia; o__Clostridiales; f__Lachnospiraceae; g__Oribacterium; s__Oribacterium_sinus
Otu441	0	6	180.6	142.5	159.5	168	174	0	0	0	0	188.5	157.667	157.5	172.5	165	136.5	0	0	0	0	0	0	0	0	0	0	0	0	0	0	0	0	0	0	d__Bacteria; p__Bacteroidetes; c__Bacteroidia; o__Bacteroidales; f__Prevotellaceae; g__Prevotella; s__Prevotella_oris
Otu442	0	13	398.8	318	182.5	286	206	0	0	0	0	414	287.667	439.5	295.5	344	196	0	0	0	0	0	0	0	0	0	0	0	0	0	0	0	0	0	0	d__Bacteria; p__Actinobacteria; c__Actinobacteria; o__Corynebacteriales; f__Corynebacteriaceae; g__Corynebacterium; s__Corynebacterium_matruchotii
Otu443	0	1.5	88.6	109.5	75	69	73	0	0	0	0	105	82.6667	87.5	88.5	106.5	61	0	0	0	0	0	0	0	0	0	0	0	0	0	0	0	0	0	0	d__Bacteria; p__Bacteroidetes; c__Bacteroidia; o__Bacteroidales; f__Bacteroidaceae; g__Bacteroides; s__Bacteroides_uniformis
Otu445	41.5	54.5	0	0	0	0	0	0	0	0	0	0	0	0	0	0	0	0	0	0	0	0	0	0	0	0	0	0	0	0	0	17	24	0	0	d__Bacteria; p__; c__; o__; f__; g__; s__
Otu446	0	5.5	589.8	536.5	445.5	559	488	0	0	0	0	567	595.667	508.5	458	604.5	422	0	0	0	0	0	0	0	0	0	0	0	0	0	0	0	0	0	0	d__Bacteria; p__Bacteroidetes; c__Bacteroidia; o__Bacteroidales; f__Prevotellaceae; g__Alloprevotella; s__Alloprevotella_tannerae
Otu447	0	4	163.8	168.5	126	174	167	0	0	0	0	163	144	151	157.5	186	111	0	0	0	0	0	0	0	0	0	0	0	0	0	0	0	0	0	0	d__Bacteria; p__Bacteroidetes; c__Bacteroidia; o__Bacteroidales; f__Prevotellaceae; g__Prevotella; s__
Otu448	18.5	20	0	0	0	0	0	0	0	0	0	0	0	0	0	0	0	0	0	0	0	0	0	0	0	0	0	0	0	0	0	0	0	0	0	d__Bacteria; p__Firmicutes; c__; o__; f__; g__; s__
Otu449	147.5	2.5	0	0	0	0	0	0	0	0	0	0	0	0	0	0	0	0	0	0	0	0	0	0	0	0	0	0	0	0	0	10	11	0	0	d__Bacteria; p__Actinobacteria; c__; o__; f__; g__; s__
Otu450	6.5	8.5	0	0	0	0	0	0	0	0	0	0	0	0	0	0	0	0	0	0	0	0	0	0	0	0	0	0	0	0	0	0	0	0	0	d__Bacteria; p__Proteobacteria; c__Deltaproteobacteria; o__Syntrophobacterales; f__Syntrophorhabdaceae; g__Syntrophorhabdus; s__Syntrophorhabdus_aromaticivorans
Otu451	6.5	36.5	0	0	0	0	0	0	0	0	0	0	0	0	0	0	0	0	0	0	0	0	0	0	0	0	0	0	0	0	0	0	0	4	0	d__Bacteria; p__Bacteroidetes; c__Bacteroidia; o__Bacteroidales; f__Porphyromonadaceae; g__; s__
Otu452	0	2.5	76.8	71	48.5	59	58	0	0	0	0	70	59	57.5	61	63	49	0	0	0	0	0	0	0	0	0	0	0	0	0	0	0	0	0	0	d__Bacteria; p__Fusobacteria; c__Fusobacteriia; o__Fusobacteriales; f__Leptotrichiaceae; g__Leptotrichia; s__
Otu453	0	0	0	0	0	0	0	0	0	0	0	0	0	0	2	1.5	4.5	4632	4110	461	348	175	283	0	0	0	0	0	0	0	0	2331	2150	1920	1218	d__Bacteria; p__Firmicutes; c__Clostridia; o__Thermoanaerobacterales; f__Thermoanaerobacterales_Family_III._Incertae_Sedis; g__Thermoanaerobacterium; s__
Otu456	24	14	0	0	0	0	0	0	0	0	0	0	0	0	0	0	0	0	0	0	0	0	0	0	0	0	0	0	0	0	0	6	0	0	0	d__Bacteria; p__; c__; o__; f__; g__; s__
Otu457	42	15.5	2.6	0	0	0	0	0	0	0	0	0	0	0	0	0	0	0	0	0	0	0	0	0	0	0	0	0	0	0	0	5	11	0	0	d__Bacteria; p__Synergistetes; c__Synergistia; o__Synergistales; f__Synergistaceae; g__; s__
Otu458	0	0	0	0	0	0	0	0	0	0	0	0	0	34	150.5	428	679.5	1343	1250	549	556	766	991	46	57	123	148	0	0	0	0	198	210	163	98	d__Bacteria; p__Firmicutes; c__Clostridia; o__Thermoanaerobacterales; f__Thermoanaerobacterales_Family_III._Incertae_Sedis; g__Thermoanaerobacterium; s__
Otu459	34	92	0	0	0	0	0	0	0	0	0	0	0	0	0	0	0	0	0	0	0	0	0	0	0	0	0	0	0	0	0	0	0	0	0	d__Bacteria; p__Bacteroidetes; c__Bacteroidia; o__Bacteroidales; f__; g__; s__
Otu460	6	9	0	0	0	0	0	0	0	0	0	0	0	0	0	0	0	0	0	0	0	0	0	0	0	0	0	0	0	0	0	0	0	0	0	d__Bacteria; p__; c__; o__; f__; g__; s__
Otu461	0	0	898.6	446	931.5	0	0	1141	1013	0	0	167.5	331.333	985	1026	66.5	85	102	91	0	0	0	0	0	0	0	0	0	0	0	0	15	17	0	0	d__Bacteria; p__Firmicutes; c__Clostridia; o__Clostridiales; f__Clostridiaceae; g__Clostridium; s__
Otu462	0	0	0	0	0	0	0	0	0	0	0	0	0	0.5	3	14.5	16.5	152	118	32	19	76	56	0	0	0	0	0	0	0	0	55	46	56	32	d__Bacteria; p__Firmicutes; c__Clostridia; o__; f__; g__; s__
Otu463	2.5	5.5	0	0	0	0	0	0	0	0	0	0	0	0	0	0	0	0	0	0	0	0	0	0	0	0	0	0	0	0	0	0	0	0	0	d__Bacteria; p__Firmicutes; c__Clostridia; o__Clostridiales; f__Clostridiales_Family_XIII._Incertae_Sedis; g__Anaerovorax; s__Anaerovorax_odorimutans
Otu464	1.5	25.5	0	0	0	0	0	0	0	0	0	0	0	0	0	0	0	0	0	0	0	0	0	0	0	0	0	0	0	0	0	0	0	0	0	d__Bacteria; p__Bacteroidetes; c__; o__; f__; g__; s__
Otu465	0	1	0	0	0	0	0	0	0	0	0	0	0	0	0	0	0	0	0	0	0	0	0	0	0	0	0	0	0	0	0	0	0	0	0	d__Bacteria; p__Verrucomicrobia; c__Verrucomicrobiae; o__Verrucomicrobiales; f__Verrucomicrobiaceae; g__; s__
Otu466	48.5	16.5	1.2	0	0	0	0	0	0	0	0	0	0	0	0	0	0	0	0	0	0	0	0	0	0	0	0	0	0	0	0	4	7	0	0	d__Bacteria; p__Synergistetes; c__Synergistia; o__Synergistales; f__Synergistaceae; g__; s__
Otu467	1.5	1.5	0	0	0	0	0	0	0	0	0	0	0	0	0	0	0	0	0	0	0	0	0	0	0	0	0	0	0	0	0	0	0	0	0	d__Bacteria; p__Firmicutes; c__Clostridia; o__Clostridiales; f__Clostridiaceae; g__; s__
Otu468	101.5	39	0	0	0	0	0	0	0	0	0	0	0	0	0	0	0	0	0	0	0	0	0	0	0	0	0	0	0	0	0	9	0	0	0	d__Bacteria; p__Bacteroidetes; c__; o__; f__; g__; s__
Otu469	303	48.5	0	1	0	0	0	0	0	0	0	0	0	0	0	0	0	0	0	0	0	0	0	0	0	0	0	0	0	0	0	75	133	0	0	d__Bacteria; p__; c__; o__; f__; g__; s__
Otu470	0	3	214.8	206.5	189.5	175	214	0	0	0	0	219	232	220	193.5	232.5	175.5	0	0	0	0	0	0	0	0	0	0	0	0	0	0	0	0	0	0	d__Bacteria; p__Bacteroidetes; c__Bacteroidia; o__Bacteroidales; f__Bacteroidaceae; g__Bacteroides; s__Bacteroides_dorei
Otu471	14.5	8	56.8	59	26	37	32	0	0	0	0	75	51	81.5	34.5	50.5	29.5	0	0	0	0	0	0	0	0	0	0	0	0	0	0	0	0	0	0	d__Bacteria; p__Firmicutes; c__Clostridia; o__Clostridiales; f__Ruminococcaceae; g__; s__
Otu472	2283.5	1098.5	0	0	0	0	0	0	0	0	0	0	0	0	0	0	0	0	0	0	0	0	0	0	0	0	0	0	0	0	0	0	0	0	0	d__Bacteria; p__Chloroflexi; c__Anaerolineae; o__Anaerolineales; f__Anaerolineaceae; g__; s__
Otu473	133.5	22	0.8	0.5	0	0	0	0	0	0	0	2.5	0	0	0	0	0	0	0	0	0	0	0	0	0	0	0	0	0	0	0	53	74	0	0	d__Bacteria; p__; c__; o__; f__; g__; s__
Otu474	26.5	11.5	0	0	0	0	0	0	0	0	0	0	0	0	0	0	0	0	0	0	0	0	0	0	0	0	0	0	0	0	0	0	0	0	0	d__Bacteria; p__Firmicutes; c__; o__; f__; g__; s__
Otu475	343.5	44	0	0	0	0	0	0	0	0	0	0	0	0	0	0	0	0	0	0	0	0	0	0	0	0	0	0	0	0	0	46	100	0	0	d__Bacteria; p__Firmicutes; c__Clostridia; o__Clostridiales; f__Clostridiaceae; g__Clostridium; s__
Otu476	0	6.5	0	0	0	0	0	0	0	0	0	0	0	0	0	0	0	0	0	0	0	0	0	0	0	0	0	0	0	0	0	0	0	0	0	d__Bacteria; p__; c__; o__; f__; g__; s__
Otu477	0	29.5	1120.8	945	506.5	752	628	0	0	0	0	1197	846.667	1036	689.5	987.5	588	0	0	0	0	0	0	0	0	0	0	0	0	0	0	2	0	0	0	d__Bacteria; p__Firmicutes; c__Bacilli; o__Lactobacillales; f__Streptococcaceae; g__Streptococcus; s__Streptococcus_mitis
Otu478	0.5	11	701.2	739	573	616	652	0	0	0	0	755.5	684.667	675.5	610	714.5	591.5	0	0	0	0	0	0	0	0	0	4	0	0	0	0	0	0	0	0	d__Bacteria; p__Bacteroidetes; c__Bacteroidia; o__Bacteroidales; f__Prevotellaceae; g__Prevotella; s__Prevotella_copri
Otu479	7.5	5	0	0	0	0	0	0	0	0	0	0	0	0	0	0	0	0	0	0	0	0	0	0	0	0	0	0	0	0	0	0	0	0	0	d__Bacteria; p__Firmicutes; c__; o__; f__; g__; s__
Otu480	981	495	0	0	0	0	0	0	0	0	0	0	0	0	0	0	0	0	0	0	0	0	0	0	0	0	0	0	0	0	0	0	0	0	0	d__Bacteria; p__Proteobacteria; c__Deltaproteobacteria; o__Syntrophobacterales; f__Syntrophaceae; g__; s__
Otu481	15	20.5	0	3	0	0	0	0	0	0	0	0	0	0	0	0	0	0	0	0	0	0	0	0	0	0	0	0	0	0	0	13	12	0	0	d__Bacteria; p__; c__; o__; f__; g__; s__
Otu482	0	4	210	165.5	168.5	154	139	0	0	0	0	234	194	277	207.5	173	162.5	0	0	0	0	0	0	0	0	0	0	0	0	0	0	0	0	0	0	d__Bacteria; p__Spirochaetes; c__Spirochaetia; o__Spirochaetales; f__Spirochaetaceae; g__Treponema; s__Treponema_socranskii
Otu483	0	0	12.4	0	21	0	0	64	80	241	197.5	61	107.667	111.5	263.5	59.5	111	233	257	754	693	96	105	0	432	590	386	1995	1869	790	698	0	0	0	0	d__Bacteria; p__Firmicutes; c__Bacilli; o__Bacillales; f__Bacillaceae; g__; s__
Otu484	9	85	0	0	0	0	0	0	0	0	0	0	0	0	0	0	0	0	0	0	0	0	0	0	0	0	0	0	0	0	0	0	0	0	0	d__Bacteria; p__Bacteroidetes; c__Bacteroidia; o__Bacteroidales; f__Prolixibacteraceae; g__Mariniphaga; s__
Otu485	0	0	6.2	5	5	11	10	0	0	0	0	8	6.66667	7	7.5	7	5.5	0	0	0	0	0	0	0	0	0	0	0	0	0	0	0	0	0	0	d__Bacteria; p__Bacteroidetes; c__Bacteroidia; o__Bacteroidales; f__Prevotellaceae; g__Alloprevotella; s__Alloprevotella_tannerae
Otu486	0.5	18.5	0	0	0	0	0	0	0	0	0	0	0	0	0	0	0	0	0	0	0	0	0	0	0	0	0	0	0	0	0	0	0	0	0	d__Bacteria; p__Tenericutes; c__Mollicutes; o__Acholeplasmatales; f__Acholeplasmataceae; g__Acholeplasma; s__
Otu487	1.5	9.5	0	0	0	0	0	0	0	0	0	0	0	0	0	0	0	0	0	0	0	0	0	0	0	0	0	0	0	0	0	0	0	0	0	d__Bacteria; p__Bacteroidetes; c__Bacteroidia; o__Bacteroidales; f__Porphyromonadaceae; g__; s__
Otu488	0	12	407.2	301	159.5	296	201	0	0	0	0	391.5	270.667	383.5	263.5	328	187	0	0	0	0	0	0	0	0	0	0	0	0	0	0	0	0	0	0	d__Bacteria; p__Actinobacteria; c__Actinobacteria; o__Corynebacteriales; f__Corynebacteriaceae; g__Corynebacterium; s__Corynebacterium_matruchotii
Otu489	1	0.5	0	0	0	0	0	0	0	0	0	0	0	0	0	0	0	0	0	0	0	0	0	0	0	0	0	0	0	0	0	0	0	0	0	d__Bacteria; p__Proteobacteria; c__Gammaproteobacteria; o__Pseudomonadales; f__Pseudomonadaceae; g__Pseudomonas; s__Pseudomonas_caeni
Otu490	4.5	4	0	0	0	0	0	0	0	0	0	0	0	0	0	0	0	0	0	0	0	0	0	0	0	0	0	0	0	0	0	0	0	0	0	d__Bacteria; p__Firmicutes; c__Erysipelotrichia; o__Erysipelotrichales; f__Erysipelotrichaceae; g__; s__
Otu491	0	0	63.6	68	41.5	74	53	0	0	0	0	60.5	65.3333	61.5	68	67	48	0	0	0	0	0	0	0	0	0	0	0	0	0	0	0	0	0	0	d__Bacteria; p__Bacteroidetes; c__Bacteroidia; o__Bacteroidales; f__Prevotellaceae; g__Prevotella; s__Prevotella_copri
Otu492	0.5	13	0	0	0	0	0	0	0	0	0	0	0	0	0	0	0	0	0	0	0	0	0	0	0	0	0	0	0	0	0	0	0	0	0	d__Bacteria; p__Bacteroidetes; c__Bacteroidia; o__Bacteroidales; f__Prolixibacteraceae; g__; s__
Otu493	5	8.5	11	6	3	13	6	0	0	0	0	7	10	10	6	6	2	0	0	0	0	0	0	0	0	0	0	0	0	0	0	0	5	0	0	d__Bacteria; p__Firmicutes; c__Clostridia; o__Clostridiales; f__Lachnospiraceae; g__Coprococcus; s__Coprococcus_comes
Otu494	92	11.5	0	0	0	0	0	0	0	0	0	0	0	0	0	0	0	0	0	0	0	0	0	0	0	0	0	0	0	0	0	5	0	0	0	d__Bacteria; p__Firmicutes; c__; o__; f__; g__; s__
Otu495	3555	1712.5	0	0	0	0	0	0	0	0	0	0	0	0	0	0	0	0	0	0	0	0	0	0	0	0	0	0	0	0	0	328	771	0	0	d__Bacteria; p__Chloroflexi; c__Anaerolineae; o__Anaerolineales; f__Anaerolineaceae; g__; s__
Otu496	2.5	11.5	0	0	0	0	0	0	0	0	0	0	0	0	0	0	0	0	0	0	0	0	0	0	0	0	0	0	0	0	0	0	0	0	0	d__Bacteria; p__Bacteroidetes; c__Bacteroidia; o__Bacteroidales; f__Prolixibacteraceae; g__; s__
Otu497	9018	8513	0	0	0	0	0	0	0	0	0	0	0	0	0	0	0	0	0	0	0	0	0	0	0	0	0	0	0	0	0	0	0	0	0	d__Bacteria; p__Firmicutes; c__Tissierellia; o__Undef; f__Undef; g__Sedimentibacter; s__Sedimentibacter_saalensis
Otu498	0	1	80.2	78.5	70	45	47	0	0	0	0	81	53.6667	52	73	79	53.5	0	0	0	0	0	0	0	0	0	0	0	0	0	0	0	0	0	0	d__Bacteria; p__Fusobacteria; c__Fusobacteriia; o__Fusobacteriales; f__Fusobacteriaceae; g__Fusobacterium; s__Fusobacterium_periodonticum
Otu499	8	5.5	0	0	0	0	0	0	0	0	0	0	0	0	0	0	0	0	0	0	0	0	0	0	0	0	0	0	0	0	0	0	0	0	0	d__Bacteria; p__Proteobacteria; c__Deltaproteobacteria; o__Desulfobacterales; f__Desulfobulbaceae; g__Desulfobulbus; s__
Otu500	0	0	0	0	2	0	0	0	0	0	0	0	0	0	0	0	0	0	0	0	0	0	0	573	316.5	0	0	0	0	0	0	1569	2131	2871	2846	d__Bacteria; p__Actinobacteria; c__Actinobacteria; o__; f__; g__; s__
Otu501	0.5	7	404.4	445.5	205.5	388	270	4	5	11	11	351	280.667	408.5	180.5	312.5	214.5	0	0	55	0	0	0	0	0	11	0	0	5	0	0	0	0	0	1	d__Bacteria; p__Proteobacteria; c__Gammaproteobacteria; o__Enterobacterales; f__Enterobacteriaceae; g__Escherichia; s__
Otu502	0	2	0	0	0	0	0	0	0	0	0	0	0	0	0	0	0	0	0	0	0	0	0	0	0	0	0	0	0	0	0	0	0	0	0	d__Bacteria; p__Bacteroidetes; c__Bacteroidia; o__Bacteroidales; f__Marinilabiliaceae; g__; s__
Otu503	0	6	363.8	297	293.5	372	318	0	0	0	0	392	325.667	389	323.5	326	287.5	0	0	0	0	0	0	0	0	0	0	0	0	0	0	0	0	0	0	d__Bacteria; p__Bacteroidetes; c__Bacteroidia; o__Bacteroidales; f__Prevotellaceae; g__Prevotella; s__Prevotella_denticola
Otu504	128	16	0	0	0	0	0	0	0	0	0	0	0	0	0	0	0	0	0	0	0	0	0	0	0	0	0	0	0	0	0	9	3	0	0	d__Bacteria; p__Firmicutes; c__; o__; f__; g__; s__
Otu505	0	17	1116	1068	840	1054	974	0	0	0	0	1238	1087.67	1369	1045	1153.5	893.5	0	0	0	0	0	0	0	0	0	0	0	0	0	0	0	0	0	0	d__Bacteria; p__Fusobacteria; c__Fusobacteriia; o__Fusobacteriales; f__Leptotrichiaceae; g__Leptotrichia; s__Leptotrichia_hofstadii
Otu506	16.5	4.5	0	0	0	0	0	0	0	0	0	0	0	0	0	0	0	0	0	0	0	0	0	0	0	0	0	0	0	0	0	0	0	0	0	d__Bacteria; p__Firmicutes; c__Clostridia; o__Clostridiales; f__Ruminococcaceae; g__; s__
Otu507	2	9.5	0	0	0	0	0	0	0	0	0	0	0	0	0	0	0	0	0	0	0	0	0	0	0	0	0	0	0	0	0	0	0	0	0	d__Bacteria; p__Spirochaetes; c__Spirochaetia; o__Spirochaetales; f__Spirochaetaceae; g__Treponema; s__
Otu508	10.5	1	0	0	0	0	0	0	0	0	0	0	0	0	0	0	0	0	0	0	0	0	0	0	0	0	0	0	0	0	0	1	0	0	0	d__Bacteria; p__Firmicutes; c__; o__; f__; g__; s__
Otu509	0	0.5	32.2	31	20.5	26	11	0	0	0	0	41.5	29.6667	36	19	28	22	0	0	0	0	0	0	0	0	0	0	0	0	0	0	0	0	0	0	d__Bacteria; p__Firmicutes; c__Clostridia; o__Clostridiales; f__Peptostreptococcaceae; g__Filifactor; s__Filifactor_alocis
Otu510	11	37	0	0	0	0	0	0	0	0	0	0	0	0	0	0	0	0	0	0	0	0	0	0	0	0	0	0	0	0	0	0	0	0	0	d__Bacteria; p__Bacteroidetes; c__Bacteroidia; o__Bacteroidales; f__Porphyromonadaceae; g__Lascolabacillus; s__Lascolabacillus_massiliensis
Otu511	0	0	17.6	11	22	0	10	0	0	0	0	35.5	43	0	0	0	0	0	0	0	0	0	0	4630	1601.5	0	0	0	0	0	0	0	0	0	0	d__Bacteria; p__Firmicutes; c__Negativicutes; o__Selenomonadales; f__Sporomusaceae; g__; s__
Otu512	0	0	23.4	10	31	0	0	0	0	0	0	0.5	3	0	0	0	0	0	0	0	0	0	0	0	0	0	0	0	0	0	0	17	18	10	0	d__Bacteria; p__Firmicutes; c__Clostridia; o__Clostridiales; f__Ruminococcaceae; g__; s__
Otu513	0	0	558.4	227.5	375.5	0	0	244	267	0	0	57.5	75.3333	367	298.5	27	26	0	0	0	0	0	0	1	0	0	0	0	0	0	0	1	0	0	3	d__Bacteria; p__Firmicutes; c__Clostridia; o__Clostridiales; f__Clostridiaceae; g__Clostridium; s__
Otu514	3.5	11.5	0	0	0	2	0	0	0	0	0	0	0	0	0	0	0	0	0	0	0	0	0	0	0	0	0	0	0	0	0	0	0	0	0	d__Bacteria; p__; c__; o__; f__; g__; s__
Otu516	0	1	196.4	184	152	155	189	2	0	0	0	183.5	156.667	175.5	190	158.5	132.5	0	0	0	0	0	0	0	0	0	1	0	0	0	0	0	0	0	0	d__Bacteria; p__Bacteroidetes; c__Bacteroidia; o__Bacteroidales; f__Prevotellaceae; g__Prevotella; s__Prevotella_copri
Otu517	0	2	188.4	154.5	183.5	183	164	0	0	0	0	201	163	167.5	172.5	181.5	141	0	0	0	0	0	0	0	0	0	0	0	0	0	0	0	0	0	0	d__Bacteria; p__Bacteroidetes; c__Bacteroidia; o__Bacteroidales; f__Prevotellaceae; g__Prevotella; s__Prevotella_oris
Otu518	5	7	0	0	0	0	0	0	0	0	0	0	0	0	0	0	0	0	0	0	0	0	0	0	0	0	0	0	0	0	0	0	0	0	0	d__Bacteria; p__Firmicutes; c__; o__; f__; g__; s__
Otu519	0	0	713.4	355.5	745	0	0	1087	968	0	0	150.5	299.333	781.5	866.5	50	76	83	91	0	0	0	0	0	0	0	0	0	0	0	0	12	16	0	0	d__Bacteria; p__Firmicutes; c__Clostridia; o__Clostridiales; f__Clostridiaceae; g__Clostridium; s__
Otu520	0	0	15.4	17.5	11.5	4	4	0	0	0	0	4	6.66667	0	0	0	0	0	0	0	0	0	0	217	0	0	0	0	0	0	0	0	0	0	0	d__Bacteria; p__Firmicutes; c__Negativicutes; o__Selenomonadales; f__; g__; s__
Otu521	9	7	0	0	0	0	0	0	0	0	0	0	0	0	0	0	0	0	0	0	0	0	0	0	0	0	0	0	0	0	0	0	0	0	0	d__Bacteria; p__Firmicutes; c__Clostridia; o__; f__; g__; s__
Otu522	0	4	162.8	160.5	115	121	143	0	0	0	0	182	164.667	182.5	143	197.5	114.5	0	0	0	0	0	0	0	0	0	0	0	0	0	0	0	0	0	0	d__Bacteria; p__Bacteroidetes; c__Bacteroidia; o__Bacteroidales; f__Prevotellaceae; g__; s__
Otu523	0	2.5	140.8	170.5	170	120	133	0	0	0	0	158	169	194.5	141	166.5	117.5	0	0	0	0	0	0	0	0	0	0	0	0	0	0	0	0	0	0	d__Bacteria; p__Tenericutes; c__Mollicutes; o__Mycoplasmatales; f__Mycoplasmataceae; g__Mycoplasma; s__
Otu524	0	29	826.8	722.5	335.5	659	438	0	0	0	0	734	411.333	696.5	333	612.5	307	0	0	0	0	0	0	0	0	0	0	0	0	0	0	0	0	0	0	d__Bacteria; p__Firmicutes; c__Negativicutes; o__Veillonellales; f__Veillonellaceae; g__Veillonella; s__
Otu525	0	0	0	0	4	0	0	0	0	0	0	26	35.6667	0	0	0	0	0	0	0	0	0	0	1840	574.5	0	0	0	0	0	0	0	0	0	0	d__Bacteria; p__Firmicutes; c__Negativicutes; o__Selenomonadales; f__; g__; s__
Otu526	0	5	0	0	0	0	0	0	0	0	0	0	0	0	0	0	0	0	0	0	0	0	0	0	0	0	0	0	0	0	0	0	0	0	0	d__Bacteria; p__Bacteroidetes; c__; o__; f__; g__; s__
Otu527	0	4	76.8	86	40	61	44	0	0	0	0	70	64	82.5	41	79.5	36	0	0	0	0	0	0	0	0	0	0	0	0	0	0	0	0	0	0	d__Bacteria; p__Synergistetes; c__Synergistia; o__Synergistales; f__Synergistaceae; g__Fretibacterium; s__Fretibacterium_fastidiosum
Otu528	239.5	151	0	0	0	0	0	0	0	0	0	0	0	0	0	0	0	0	0	0	0	0	0	0	0	0	0	0	0	0	0	0	21	0	0	d__Bacteria; p__Chloroflexi; c__Anaerolineae; o__Anaerolineales; f__Anaerolineaceae; g__Pelolinea; s__Pelolinea_submarina
Otu529	0	0	0	0	0	0	0	0	0	0	0	195.5	218.333	180	231.5	199	300	109	116	163	109	143	86	80	165.5	63	71	40	39	37	28	0	0	0	0	d__Bacteria; p__Firmicutes; c__Clostridia; o__Clostridiales; f__Clostridiaceae; g__Clostridium; s__Clostridium_drakei
Otu530	9.5	29	0	0	0	0	0	0	0	0	0	0	0	0	0	0	0	0	0	0	0	0	0	0	0	0	0	0	0	0	0	0	0	0	0	d__Bacteria; p__Bacteroidetes; c__; o__; f__; g__; s__
Otu531	0	11.5	387.8	323	180	316	207	0	0	0	0	354.5	272.333	400.5	272	332.5	175.5	0	0	0	0	0	0	0	0	0	0	0	0	0	0	0	0	0	0	d__Bacteria; p__Actinobacteria; c__Actinobacteria; o__Corynebacteriales; f__Corynebacteriaceae; g__Corynebacterium; s__Corynebacterium_matruchotii
Otu532	604.5	180.5	12.2	0	0	0	0	0	0	0	0	0	0	0	0	0	0	0	0	0	0	0	0	0	0	0	0	0	0	0	0	36	127	0	0	d__Bacteria; p__Chloroflexi; c__Anaerolineae; o__Anaerolineales; f__Anaerolineaceae; g__; s__
Otu533	0	0	0	0	18.5	6	15	0	0	504	182.5	0	0	0	0	0	0	1545	1327	841	711	1452	1322	0	67.5	1545	1805	0	0	0	0	142	200	0	0	d__Bacteria; p__Actinobacteria; c__Actinobacteria; o__; f__; g__; s__
Otu534	0	1	208	189	137	192	122	0	0	0	0	234	196	217.5	203	186.5	143	0	0	0	0	0	0	0	0	0	0	0	0	0	0	0	0	0	0	d__Bacteria; p__Bacteroidetes; c__Bacteroidia; o__Bacteroidales; f__; g__; s__
Otu535	393.5	60	0	0	0	0	0	0	0	0	0	0	0	0	0	0	0	0	0	0	0	0	0	0	0	0	0	0	0	0	0	78	69	0	0	d__Bacteria; p__Actinobacteria; c__Actinobacteria; o__Micrococcales; f__Intrasporangiaceae; g__; s__
Otu536	0	0	68.8	153	175.5	19	33	152	115	1503	496	9	11	0	0	0	0	0	0	0	0	0	0	165	115	0	0	0	0	0	0	0	0	0	0	d__Bacteria; p__Firmicutes; c__Negativicutes; o__Selenomonadales; f__Sporomusaceae; g__; s__
Otu537	0	6.5	845.8	963	672	797	788	0	0	0	0	987.5	859	1091.5	831	910.5	744.5	0	0	0	0	0	1	0	0	0	0	0	0	0	0	0	0	0	0	d__Bacteria; p__Bacteroidetes; c__Bacteroidia; o__Bacteroidales; f__Porphyromonadaceae; g__Tannerella; s__Tannerella_forsythia
Otu538	0	6.5	302.4	260	156.5	236	175	0	0	0	0	323.5	260.667	348.5	180.5	285.5	151.5	0	0	0	0	0	0	0	0	0	0	0	0	0	0	0	0	0	0	d__Bacteria; p__Firmicutes; c__Bacilli; o__Lactobacillales; f__Streptococcaceae; g__Streptococcus; s__Streptococcus_anginosus
Otu539	1	4.5	0	0	0	0	0	0	0	0	0	0	0	0	0	0	0	0	0	0	0	0	0	0	0	0	0	0	0	0	0	0	0	0	0	d__Bacteria; p__Bacteroidetes; c__; o__; f__; g__; s__
Otu540	30	44.5	0	0	0	0	0	0	0	0	0	0	0	0	0	0	0	0	0	0	0	0	0	0	0	0	0	0	0	0	0	3	3	0	0	d__Bacteria; p__; c__; o__; f__; g__; s__
Otu542	0	3.5	178.6	166.5	131.5	160	155	0	0	0	0	218.5	191.667	207.5	136	161.5	118.5	0	0	0	0	0	0	0	0	0	0	0	0	0	0	0	0	0	0	d__Bacteria; p__Bacteroidetes; c__Flavobacteriia; o__Flavobacteriales; f__Flavobacteriaceae; g__Capnocytophaga; s__Capnocytophaga_ochracea
Otu544	0	0	0.8	0	16.5	0	0	0	0	0	9	0	1.66667	0	0	0.5	1	0	0	0	0	0	0	0	0	0	0	0	0	0	0	0	0	0	0	d__Bacteria; p__; c__; o__; f__; g__; s__
Otu545	29	3.5	0	0	0	0	0	0	0	0	0	0	0	0	0	0	0	0	0	0	0	0	0	0	0	0	0	0	0	0	0	0	0	0	0	d__Bacteria; p__; c__; o__; f__; g__; s__
Otu546	0	0	0	0	0	0	0	0	0	0	0	0	0	0	0	348.5	525.5	0	0	0	0	0	0	1273	592	0	0	0	0	0	0	10	0	0	0	d__Bacteria; p__Firmicutes; c__Bacilli; o__Bacillales; f__Bacillaceae; g__Bacillus; s__Bacillus_fumarioli
Otu547	4.5	14.5	0	0	0	0	0	0	0	0	0	0	0	0	0	0	0	0	0	0	0	0	0	0	0	0	0	0	0	0	0	0	0	0	0	d__Bacteria; p__Bacteroidetes; c__Bacteroidia; o__Bacteroidales; f__Porphyromonadaceae; g__; s__
Otu548	0	5.5	0	0	0	0	0	0	0	0	0	0	0	0	0	0	0	0	0	0	0	0	0	0	0	0	0	0	0	0	0	0	0	0	0	d__Bacteria; p__Proteobacteria; c__Alphaproteobacteria; o__Sphingomonadales; f__Sphingomonadaceae; g__Sphingopyxis; s__Sphingopyxis_alaskensis
Otu549	6.5	97.5	0	0	0	0	0	0	0	0	0	0	0	0	0	0	0	0	0	0	0	0	0	0	0	0	0	0	0	0	0	0	0	0	0	d__Bacteria; p__Proteobacteria; c__Betaproteobacteria; o__Burkholderiales; f__Comamonadaceae; g__; s__
Otu550	72.5	59.5	0	14.5	5	0	0	0	0	0	0	0	0	0	0	0	0	0	0	0	0	0	0	0	0	0	0	0	0	0	0	0	0	0	0	d__Bacteria; p__; c__; o__; f__; g__; s__
Otu551	21	1	0	0	0	0	0	0	0	0	0	0	0.666667	0	0	0	0	0	0	0	0	0	0	0	0	0	0	0	0	0	0	7	3	0	0	d__Bacteria; p__Proteobacteria; c__Alphaproteobacteria; o__Rhodobacterales; f__Rhodobacteraceae; g__; s__
Otu553	0	0.5	122.8	135	106.5	83	144	0	0	0	0	107.5	109.333	107.5	120	126.5	104.5	0	0	0	0	0	0	0	0	0	1	0	0	0	0	0	0	0	0	d__Bacteria; p__Bacteroidetes; c__Bacteroidia; o__Bacteroidales; f__Prevotellaceae; g__Prevotella; s__Prevotella_copri
Otu554	0.5	13.5	0	0	0	0	0	0	0	0	0	0	0	0	0	0	0	0	0	0	0	0	0	0	0	0	0	0	0	0	0	0	0	0	0	d__Bacteria; p__Bacteroidetes; c__; o__; f__; g__; s__
Otu555	422	15	0	0	0	0	0	0	0	0	0	0	0	0	0	0	0	0	0	0	0	0	0	0	0	0	0	0	0	0	0	32	18	0	0	d__Bacteria; p__Firmicutes; c__Tissierellia; o__Tissierellales; f__Tissierellaceae; g__Tissierella; s__Tissierella_creatinophila
Otu556	4.5	2	0	0	0	0	0	0	0	0	0	0	0	0	0	0	0	0	0	0	0	0	0	0	0	0	0	0	0	0	0	0	0	0	0	d__Bacteria; p__Synergistetes; c__Synergistia; o__Synergistales; f__Synergistaceae; g__; s__
Otu557	107	22.5	0	0	0	0	0	0	0	0	0	0	0	0	0	0	0	0	0	0	0	0	0	0	0	0	0	0	0	0	0	28	21	0	0	d__Bacteria; p__Actinobacteria; c__Actinobacteria; o__Micrococcales; f__Intrasporangiaceae; g__; s__
Otu558	8	7	0	0	0	0	0	0	0	0	0	0	0	0	0	0	0	0	0	0	0	0	0	0	0	0	0	0	0	0	0	1	3	0	0	d__Bacteria; p__Firmicutes; c__; o__; f__; g__; s__
Otu559	18.5	18	0	0	0	0	0	0	0	0	0	0	0	0	0	0	0	0	0	0	0	0	0	0	0	0	0	0	0	0	0	0	0	0	0	d__Bacteria; p__Firmicutes; c__; o__; f__; g__; s__
Otu560	22	17	0	3.5	0	0	0	0	0	0	0	0	0	0	0	0	0	0	0	0	0	0	0	0	0	0	0	0	0	0	0	16	11	0	0	d__Bacteria; p__; c__; o__; f__; g__; s__
Otu561	0	2	71.4	69	40.5	84	69	0	0	0	0	70	63.6667	62.5	81	59	35	0	0	0	0	0	0	0	0	0	0	0	0	0	0	0	0	0	0	d__Bacteria; p__Bacteroidetes; c__Flavobacteriia; o__Flavobacteriales; f__Flavobacteriaceae; g__Capnocytophaga; s__
Otu562	0	0	43.8	33.5	36.5	41	44	0	0	0	0	39	48	61	34.5	56	41.5	0	0	0	0	0	0	0	0	0	1	0	0	0	0	0	0	0	0	d__Bacteria; p__Bacteroidetes; c__Bacteroidia; o__Bacteroidales; f__Prevotellaceae; g__Prevotella; s__Prevotella_copri
Otu563	246.5	228.5	0	0	0	0	0	0	0	0	0	0	0	0	0	0	0	0	0	0	0	0	0	0	0	0	0	0	0	0	0	0	0	0	0	d__Bacteria; p__Proteobacteria; c__Deltaproteobacteria; o__Syntrophobacterales; f__Syntrophaceae; g__Smithella; s__Smithella_propionica
Otu564	0	0	71.6	24.5	63.5	0	0	0	0	0	0	180	359.667	188	419	310.5	422.5	540	453	1095	842	791	585	210	1182.5	0	0	0	0	0	0	377	509	140	83	d__Bacteria; p__Firmicutes; c__Clostridia; o__Clostridiales; f__Clostridiaceae; g__Clostridium; s__
Otu565	0	4	201	167	134	210	150	0	0	0	0	167	193	204.5	193	171	115.5	0	3	0	0	0	0	0	0	0	0	0	0	0	0	0	0	0	0	d__Bacteria; p__Bacteroidetes; c__Flavobacteriia; o__Flavobacteriales; f__Flavobacteriaceae; g__Capnocytophaga; s__Capnocytophaga_leadbetteri
Otu566	0	1	35.8	56.5	38.5	37	35	0	0	0	0	51	43	38.5	32.5	48.5	35.5	0	0	0	0	0	0	0	0	0	0	0	0	0	0	0	0	0	0	d__Bacteria; p__Bacteroidetes; c__Bacteroidia; o__Bacteroidales; f__Prevotellaceae; g__Prevotella; s__Prevotella_shahii
Otu567	0	3.5	7.4	4.5	3	4	6	0	0	0	0	8	4.66667	5.5	0.5	5	3	0	0	0	0	0	0	0	0	0	0	0	0	0	0	0	0	0	0	d__Bacteria; p__Firmicutes; c__Clostridia; o__Clostridiales; f__; g__; s__
Otu568	0.5	7.5	0	0	0	0	0	0	0	0	0	0	0	0	0	0	0	0	0	0	0	0	0	0	0	0	0	0	0	0	0	0	0	0	0	d__Bacteria; p__Proteobacteria; c__Gammaproteobacteria; o__Pseudomonadales; f__Pseudomonadaceae; g__Pseudomonas; s__Pseudomonas_caeni
Otu569	103	4.5	0	0	0	0	0	0	0	0	0	0	0	0	0	0	0	0	0	0	0	0	0	0	0	0	0	0	0	0	0	5	0	0	0	d__Bacteria; p__Actinobacteria; c__; o__; f__; g__; s__
Otu570	12	8.5	0	0	0	0	0	0	0	0	0	0	0	0	0	0	0	0	0	0	0	0	0	0	0	0	0	0	0	0	0	0	0	0	0	d__Bacteria; p__Firmicutes; c__Clostridia; o__Clostridiales; f__Ruminococcaceae; g__; s__
Otu571	25	3	1.4	0	0	0	0	0	0	0	0	0	0	0	0	0	0	0	0	0	0	0	0	0	0	0	0	0	0	0	0	15	11	0	0	d__Bacteria; p__Proteobacteria; c__Alphaproteobacteria; o__Rhodobacterales; f__Rhodobacteraceae; g__; s__
Otu572	5	6.5	0	0	0	0	0	0	0	0	0	0	0	0	0	0	0	0	0	0	0	0	0	0	0	0	0	0	0	0	0	0	0	0	0	d__Bacteria; p__Spirochaetes; c__Spirochaetia; o__Spirochaetales; f__Spirochaetaceae; g__Treponema; s__
Otu573	0	1.5	109.8	110	114.5	83	104	0	0	0	0	121	103.667	90	112.5	120	96	0	0	0	0	0	0	0	0	0	0	0	0	0	0	0	0	0	0	d__Bacteria; p__Bacteroidetes; c__Bacteroidia; o__Bacteroidales; f__Prevotellaceae; g__Prevotella; s__Prevotella_denticola
Otu574	0	0	145.8	135.5	103	90	104	0	0	0	0	117.5	103.333	163	99	117	98.5	0	0	0	0	0	0	0	0	0	0	0	0	0	0	0	0	0	0	d__Bacteria; p__Fusobacteria; c__Fusobacteriia; o__Fusobacteriales; f__Leptotrichiaceae; g__Leptotrichia; s__
Otu575	0	2.5	127	126.5	101	70	122	0	0	0	0	118	91.3333	179	104	121	82.5	0	0	0	0	0	0	0	0	0	0	0	0	0	0	0	0	0	0	d__Bacteria; p__Fusobacteria; c__Fusobacteriia; o__Fusobacteriales; f__Leptotrichiaceae; g__Leptotrichia; s__
Otu576	175.5	108	0	0	0	0	0	0	0	0	0	0	0	0	0	0	0	0	0	0	0	0	0	0	0	0	0	0	0	0	0	0	0	0	0	d__Bacteria; p__Proteobacteria; c__Deltaproteobacteria; o__Syntrophobacterales; f__Syntrophaceae; g__Smithella; s__Smithella_propionica
Otu577	0	28	2641	2584	2056	2376	2086	0	0	0	0	2971	2785.33	2818.5	2307.5	2962.5	2107	0	0	0	0	0	0	0	0	0	0	0	0	0	0	0	0	0	0	d__Bacteria; p__Bacteroidetes; c__Bacteroidia; o__Bacteroidales; f__Porphyromonadaceae; g__Porphyromonas; s__Porphyromonas_endodontalis
Otu578	2911	960	0	0	0	0	0	0	0	0	0	0	0	0	0	0	0	0	0	0	0	0	0	0	0	0	0	0	0	0	0	0	322	0	0	d__Bacteria; p__Chloroflexi; c__Anaerolineae; o__Anaerolineales; f__Anaerolineaceae; g__; s__
Otu579	1.5	5	0	0	0	0	0	0	0	0	0	0	0	0	0	0	0	0	0	0	0	0	0	0	0	0	0	0	0	0	0	0	0	0	0	d__Bacteria; p__Proteobacteria; c__Betaproteobacteria; o__Burkholderiales; f__; g__; s__
Otu580	23	7.5	0	0	0	0	0	0	0	0	0	0	0	0	0	0	0	0	0	0	0	0	0	0	0	0	0	0	0	0	0	2	0	0	0	d__Bacteria; p__; c__; o__; f__; g__; s__
Otu581	27.5	2.5	0	0	0	0	0	0	0	0	0	0	0	0	0	0	0	0	0	0	0	0	0	0	0	0	0	0	0	0	0	0	6	0	0	d__Bacteria; p__; c__; o__; f__; g__; s__
Otu582	10.5	18.5	0	0	0	0	0	0	0	0	0	0	0	0	0	0	0	0	0	0	0	0	0	0	0	0	0	0	0	0	0	0	0	0	0	d__Bacteria; p__Firmicutes; c__Tissierellia; o__Tissierellales; f__Tissierellaceae; g__; s__
Otu583	0	1.5	77.2	94.5	72.5	70	62	0	0	0	0	69	71.3333	80	88.5	75	70	0	0	0	0	0	0	0	0	0	0	0	0	0	0	0	0	0	0	d__Bacteria; p__Bacteroidetes; c__Bacteroidia; o__Bacteroidales; f__Prevotellaceae; g__Prevotella; s__Prevotella_baroniae
Otu584	11	1	0	0	0	0	0	0	0	0	0	0	0	0	0	0	0	0	0	0	0	0	0	0	0	0	0	0	0	0	0	0	0	0	0	d__Bacteria; p__Proteobacteria; c__Alphaproteobacteria; o__Rhodobacterales; f__Rhodobacteraceae; g__; s__
Otu585	0	1	170.8	181.5	122	126	118	0	0	0	0	178.5	168.667	180	143	173.5	117	0	0	0	0	0	0	0	0	0	0	0	0	0	0	0	0	0	0	d__Bacteria; p__Bacteroidetes; c__Bacteroidia; o__Bacteroidales; f__Prevotellaceae; g__Alloprevotella; s__Alloprevotella_rava
Otu586	0	2.5	199.8	152.5	153.5	152	127	0	0	0	0	248.5	215	224	164.5	212.5	130.5	0	0	0	0	0	0	0	0	0	0	0	0	0	0	0	0	0	0	d__Bacteria; p__Bacteroidetes; c__Bacteroidia; o__Bacteroidales; f__Porphyromonadaceae; g__Porphyromonas; s__Porphyromonas_catoniae
Otu587	1	24	0	0	0	0	0	0	0	0	0	0	0	0	0	0	0	0	0	0	0	0	0	0	0	0	0	0	0	0	0	0	0	0	0	d__Bacteria; p__Bacteroidetes; c__Bacteroidia; o__Bacteroidales; f__; g__; s__
Otu588	1046.5	5	0	0	0	0	0	0	0	0	0	1	0.333333	0	0	0	0	0	0	0	0	0	0	0	0	0	0	0	0	0	0	46	0	0	0	d__Bacteria; p__Firmicutes; c__Tissierellia; o__Tissierellales; f__Tissierellaceae; g__Tissierella; s__
Otu589	1.5	3	0	0	0	0	0	0	0	0	0	0	0	0	0	0	0	0	0	0	0	0	0	0	0	0	0	0	0	0	0	0	0	0	0	d__Bacteria; p__Firmicutes; c__Clostridia; o__Clostridiales; f__Clostridiaceae; g__Clostridium; s__
Otu590	0	0	0	0	0	0	0	0	0	35	32	0	0	0	0	0	0	155	91	65	48	61	76	0	0	0	0	0	0	0	0	0	0	0	0	d__Bacteria; p__Firmicutes; c__; o__; f__; g__; s__
Otu591	0	2.5	221	205	158	202	178	0	0	0	0	210	179.333	204.5	148.5	185	100	0	0	0	0	0	0	0	0	0	0	0	0	0	0	0	0	0	0	d__Bacteria; p__Proteobacteria; c__Gammaproteobacteria; o__Pasteurellales; f__Pasteurellaceae; g__Aggregatibacter; s__Aggregatibacter_aphrophilus
Otu592	0	0	391.8	170	276	0	0	2	0	0	0	0	0	0	0	0	0	0	0	0	0	0	0	0	0	0	0	0	0	0	0	0	0	0	0	d__Bacteria; p__Firmicutes; c__Clostridia; o__Clostridiales; f__Clostridiaceae; g__Clostridium; s__
Otu593	0	0	0	0	0	0	0	0	0	0	0	13	14	7	13	6	21	58	85	116	121	170	99	0	60.5	92	83	138	114	118	141	0	0	0	0	d__Bacteria; p__Firmicutes; c__Clostridia; o__Clostridiales; f__Clostridiaceae; g__Clostridium; s__Clostridium_drakei
Otu594	0	31.5	0	0	0	0	0	0	0	0	0	0	0	0	0	0	0	0	0	0	0	0	0	0	0	0	0	0	0	0	0	0	0	0	0	d__Bacteria; p__; c__; o__; f__; g__; s__
Otu595	117.5	119	3.6	0	0	0	0	0	0	0	0	0	0	0	0	0	0	0	0	0	0	0	0	0	0	0	0	0	0	0	0	13	0	0	0	d__Bacteria; p__Chloroflexi; c__Anaerolineae; o__Anaerolineales; f__Anaerolineaceae; g__Anaerolinea; s__
Otu596	7	5.5	0	0	0	0	0	0	0	0	0	0	0.666667	0	0	0	0	0	0	0	0	0	0	0	0	0	0	0	0	0	0	0	0	0	0	d__Bacteria; p__; c__; o__; f__; g__; s__
Otu597	12	1	0	0	0	0	0	0	0	0	0	0	0	0	0	0	0	0	0	0	0	0	0	0	0	0	0	0	0	0	0	1	0	0	0	d__Bacteria; p__Proteobacteria; c__Betaproteobacteria; o__Burkholderiales; f__Comamonadaceae; g__; s__
Otu598	0	0	0	0	0	0	0	0	0	0	0	0	0	20	71	138	206	409	406	228	250	294	287	149	82.5	0	0	0	0	0	0	570	730	662	374	d__Bacteria; p__Firmicutes; c__Clostridia; o__Thermoanaerobacterales; f__Thermoanaerobacterales_Family_III._Incertae_Sedis; g__Thermoanaerobacterium; s__
Otu599	14	3	0.2	0	0	0	0	0	0	0	0	0	0	0	0	0	0	0	0	0	0	0	0	0	0	0	0	0	0	0	0	0	0	0	0	d__Bacteria; p__Bacteroidetes; c__; o__; f__; g__; s__
Otu600	7.5	6.5	0	0	0	0	0	0	0	0	0	0	0	0	0	0	0	0	0	0	0	0	0	0	0	0	0	0	0	0	0	0	0	0	0	d__Bacteria; p__Firmicutes; c__Clostridia; o__Clostridiales; f__Syntrophomonadaceae; g__Syntrophomonas; s__Syntrophomonas_sapovorans
Otu601	0	3.5	381.2	347	234	346	263	0	0	0	0	326.5	258.667	382.5	231.5	304.5	205.5	0	0	0	0	0	0	0	0	0	0	0	0	0	0	0	0	0	0	d__Bacteria; p__Proteobacteria; c__Gammaproteobacteria; o__Pasteurellales; f__Pasteurellaceae; g__Haemophilus; s__Haemophilus_parainfluenzae
Otu602	7	1	0	0	0	0	0	0	0	0	0	0	0	0	0	0	0	0	0	0	0	0	0	0	0	0	0	0	0	0	0	0	0	0	0	d__Bacteria; p__Proteobacteria; c__Betaproteobacteria; o__Rhodocyclales; f__Rhodocyclaceae; g__; s__
Otu603	3443.5	868	0	0	0	0	0	0	0	0	0	0	0	0	0	0	0	0	0	0	0	0	0	0	0	0	0	0	0	0	0	327	255	0	0	d__Bacteria; p__Chloroflexi; c__Anaerolineae; o__Anaerolineales; f__Anaerolineaceae; g__; s__
Otu604	6.5	27	0	0	0	0	0	0	0	0	0	0	0	0	0	0	0	0	0	0	0	0	0	0	0	0	0	0	0	0	0	0	0	0	0	d__Bacteria; p__Proteobacteria; c__Betaproteobacteria; o__Burkholderiales; f__Comamonadaceae; g__Simplicispira; s__Simplicispira_psychrophila
Otu605	0	0	97.6	74.5	72	88	68	0	0	0	0	101.5	90.6667	89	91	92	61.5	0	0	0	0	0	0	0	0	0	0	0	0	0	0	0	0	0	0	d__Bacteria; p__Bacteroidetes; c__Bacteroidia; o__Bacteroidales; f__Porphyromonadaceae; g__Porphyromonas; s__Porphyromonas_pasteri
Otu606	723	12	0	0	0	0	0	0	0	0	0	0	0	0	0	0	0	0	0	0	0	0	0	0	0	0	0	0	0	0	0	77	64	0	0	d__Bacteria; p__Firmicutes; c__Tissierellia; o__Tissierellales; f__Tissierellaceae; g__Tissierella; s__Tissierella_creatinophila
Otu607	0	4	0	0	0	0	0	0	0	0	0	0	0	0	0	0	0	0	0	0	0	0	0	0	0	0	0	0	0	0	0	0	0	0	0	d__Bacteria; p__Bacteroidetes; c__; o__; f__; g__; s__
Otu608	5	6	0	0	0	0	0	0	0	0	0	0	0	0	0	0	0	0	0	0	0	0	0	0	0	0	0	0	0	0	0	0	1	0	0	d__Bacteria; p__Firmicutes; c__Clostridia; o__Clostridiales; f__Clostridiaceae; g__Clostridium; s__
Otu609	1.5	7.5	0	0	0	0	0	0	0	0	0	0	0	0	0	0	0	0	0	0	0	0	0	0	0	0	0	0	0	0	0	0	0	0	0	d__Bacteria; p__; c__; o__; f__; g__; s__
Otu610	0	0	0	0	0	0	0	0	0	0	66.5	0	0	0	0	0	0	434	353	106	0	214	198	0	0	0	0	0	0	0	0	0	0	0	0	d__Bacteria; p__Firmicutes; c__Clostridia; o__; f__; g__; s__
Otu611	2.5	22.5	0	0	0	0	0	0	0	0	0	0	0	0	0	0	0	0	0	0	0	0	0	0	0	0	0	0	0	0	0	0	0	0	0	d__Bacteria; p__Proteobacteria; c__Betaproteobacteria; o__Burkholderiales; f__Comamonadaceae; g__Rhodoferax; s__Rhodoferax_saidenbachensis
Otu612	1.5	10.5	365	283.5	155	240	184	0	0	0	0	335	246.667	384	231	315	173	0	0	0	0	0	0	0	0	0	0	0	0	0	0	0	0	0	0	d__Bacteria; p__Firmicutes; c__Bacilli; o__Lactobacillales; f__Streptococcaceae; g__Streptococcus; s__Streptococcus_gordonii
Otu613	0	2.5	40.4	33	18	24	18	0	0	0	0	33.5	17.6667	21.5	14.5	37	17	0	0	0	0	0	0	0	0	0	0	0	0	0	0	0	0	0	0	d__Bacteria; p__Firmicutes; c__Clostridia; o__Clostridiales; f__Peptostreptococcaceae; g__Peptostreptococcus; s__Peptostreptococcus_stomatis
Otu614	0	0	92.8	126	0	0	0	134	106	0	0	69	80.6667	0	0	164.5	150.5	0	0	0	0	0	0	0	0	0	0	0	0	0	0	0	0	0	0	d__Bacteria; p__; c__; o__; f__; g__; s__
Otu615	2	0.5	50.2	49.5	30	58	37	0	0	0	0	47.5	36	44.5	38.5	46	24.5	0	0	0	0	0	0	0	0	0	0	0	0	0	0	0	0	0	0	d__Bacteria; p__Actinobacteria; c__Actinobacteria; o__Bifidobacteriales; f__Bifidobacteriaceae; g__Bifidobacterium; s__
Otu616	61.5	6.5	0	0	0	0	0	0	0	0	0	0	1.33333	0	0	0	0	0	0	0	0	0	0	0	0	0	0	0	0	0	0	16	15	0	0	d__Bacteria; p__Synergistetes; c__Synergistia; o__Synergistales; f__Synergistaceae; g__; s__
Otu618	16	10.5	0	0	0	0	0	0	0	0	0	0	0	0	0	0	0	0	0	0	0	0	0	0	0	0	0	0	0	0	0	2	1	0	0	d__Bacteria; p__Synergistetes; c__Synergistia; o__Synergistales; f__Synergistaceae; g__Cloacibacillus; s__
Otu620	6	3.5	0	0	0	0	0	0	0	0	0	0	0	0	0	0	0	0	0	0	0	0	0	0	0	0	0	0	0	0	0	0	0	0	0	d__Bacteria; p__Firmicutes; c__Clostridia; o__; f__; g__; s__
Otu621	0	1	38	43	22	33	32	0	0	0	0	37	49.3333	29	39	37.5	28.5	0	0	0	0	0	0	0	0	0	0	0	0	0	0	0	0	0	0	d__Bacteria; p__Bacteroidetes; c__Bacteroidia; o__Bacteroidales; f__Bacteroidaceae; g__Bacteroides; s__Bacteroides_caccae
Otu622	0	0	42.8	21	78	0	0	36	31	0	0	7	1	0	0	0	0	0	0	0	0	0	0	134	89.5	0	0	0	0	0	0	0	0	0	0	d__Bacteria; p__Firmicutes; c__Negativicutes; o__Selenomonadales; f__; g__; s__
Otu623	0	0	8.6	13	15.5	280	225	0	4	0	0	187	518.333	0	0	0	0	0	0	0	0	0	0	0	0	0	0	0	0	0	0	85	87	23	19	d__Bacteria; p__Firmicutes; c__Clostridia; o__Clostridiales; f__Ruminococcaceae; g__; s__
Otu625	0.5	0	50.2	49.5	30	36	30	0	0	0	0	48.5	34	39	21.5	44.5	15.5	0	0	0	0	0	0	0	0	0	0	0	0	0	0	0	0	0	0	d__Bacteria; p__Firmicutes; c__Clostridia; o__Clostridiales; f__; g__; s__
Otu626	2	18	710.4	612	422	565	587	0	0	0	0	817.5	692	746	487	700.5	496	0	0	0	0	0	0	0	0	0	0	0	0	0	0	0	0	0	0	d__Bacteria; p__; c__; o__; f__; g__; s__
Otu627	423.5	52	0	0	0	0	0	0	0	0	0	0	0	0	0	0	0	0	0	0	0	0	0	0	0	0	0	0	0	0	0	78	75	0	0	d__Bacteria; p__Actinobacteria; c__Actinobacteria; o__Micrococcales; f__Intrasporangiaceae; g__; s__
Otu628	0	0	1331.8	1825.5	1796	1604	1867	9607	9441	9388	11387	0	0	0	0	0	0	0	0	0	0	0	0	0	0	0	0	0	0	0	0	0	0	0	0	d__Bacteria; p__Firmicutes; c__Clostridia; o__Clostridiales; f__Clostridiaceae; g__Clostridium; s__Clostridium_autoethanogenum
Otu629	0	7	0	0	0	0	0	0	0	0	0	0	0	0	0	0	0	0	0	0	0	0	0	0	0	0	0	0	0	0	0	0	0	0	0	d__Bacteria; p__Bacteroidetes; c__; o__; f__; g__; s__
Otu630	0	0.5	32.2	38.5	13.5	21	25	0	0	0	0	39	27.6667	34	27	34.5	15	0	0	0	0	0	0	0	0	0	0	0	0	0	0	0	0	0	0	d__Bacteria; p__Firmicutes; c__Clostridia; o__Clostridiales; f__Clostridiales_Family_XIII._Incertae_Sedis; g__Undef; s__[Eubacterium]_brachy
Otu631	0	0	1.6	0	4	0	0	9	20	44	56.5	6.5	9.66667	9	26.5	9	7	29	33	120	83	11	14	0	59.5	99	64	270	247	101	87	0	7	0	0	d__Bacteria; p__Firmicutes; c__; o__; f__; g__; s__
Otu632	0	20	598.2	662.5	289.5	416	357	0	0	0	0	650.5	391.667	619.5	364	538.5	327	0	1	0	0	0	0	0	0	0	0	0	0	0	0	0	0	0	0	d__Bacteria; p__Actinobacteria; c__Actinobacteria; o__Micrococcales; f__Micrococcaceae; g__Rothia; s__Rothia_aeria
Otu633	41.5	9.5	0.8	0	0	0	0	0	0	0	0	0	0	0	0	0	0	0	0	0	0	0	0	0	0	0	0	0	0	0	0	15	38	0	0	d__Bacteria; p__; c__; o__; f__; g__; s__
Otu634	0	1.5	158.8	144	96	158	125	0	0	0	0	140	118.667	166.5	100.5	158.5	90	0	0	0	0	0	0	0	0	0	0	0	0	0	0	0	0	0	0	d__Bacteria; p__Proteobacteria; c__Epsilonproteobacteria; o__Campylobacterales; f__Campylobacteraceae; g__Campylobacter; s__
Otu635	2.5	9	0	0	0	0	0	0	0	0	0	0	0	0	0	0	0	0	0	0	0	0	0	0	0	0	0	0	0	0	0	0	0	0	0	d__Bacteria; p__; c__; o__; f__; g__; s__
Otu636	0	0	0	0	0	0	0	0	0	0	0	0	0	0	1.5	0	0	0	0	283	174	683	307	0	113	0	0	0	0	0	0	0	0	0	0	d__Bacteria; p__Firmicutes; c__; o__; f__; g__; s__
Otu637	0	4	199.2	159	134	173	174	0	0	0	0	187.5	188.333	187	171.5	149	130.5	0	0	0	0	0	0	0	0	0	0	0	0	0	0	0	0	0	0	d__Bacteria; p__Bacteroidetes; c__Flavobacteriia; o__Flavobacteriales; f__Flavobacteriaceae; g__Capnocytophaga; s__Capnocytophaga_leadbetteri
Otu638	0	1	71	54	54.5	81	50	0	0	0	0	57	68.3333	68	46	70.5	35	0	0	0	0	0	0	0	0	0	0	0	0	0	0	0	0	0	0	d__Bacteria; p__; c__; o__; f__; g__; s__
Otu639	7.5	8	0	0	0	0	0	0	0	0	0	0	0	0	0	0	0	0	0	0	0	0	0	0	0	0	0	0	0	0	0	0	0	0	0	d__Bacteria; p__; c__; o__; f__; g__; s__
Otu640	8.5	2.5	0	0	0	0	0	0	0	0	0	0	0	0	0	0	0	0	0	0	0	0	0	0	0	0	0	0	0	0	0	1	5	0	0	d__Bacteria; p__; c__; o__; f__; g__; s__
Otu641	0.5	4	0	0	0	0	0	0	0	0	0	0	0	0	0	0	0	0	0	0	0	0	0	0	0	0	0	0	0	0	0	0	0	0	0	d__Bacteria; p__Proteobacteria; c__Alphaproteobacteria; o__Sphingomonadales; f__Sphingomonadaceae; g__; s__
Otu642	0	2.5	93.6	105.5	91.5	90	104	0	0	0	0	104	103	99	103	109	85.5	0	0	0	0	0	0	0	0	0	0	0	0	0	0	0	0	0	0	d__Bacteria; p__Bacteroidetes; c__Bacteroidia; o__Bacteroidales; f__Prevotellaceae; g__Prevotella; s__
Otu643	0.5	2	0	0	0	0	0	0	0	0	0	0	0	0	0	0	0	0	0	0	0	0	0	0	0	0	0	0	0	0	0	0	0	0	0	d__Bacteria; p__; c__; o__; f__; g__; s__
Otu644	0.5	8	0	0	0	0	0	0	0	0	0	0	0	0	0	0	0	0	0	0	0	0	0	0	0	0	0	0	0	0	0	0	0	0	0	d__Bacteria; p__Bacteroidetes; c__Chitinophagia; o__Chitinophagales; f__Chitinophagaceae; g__Terrimonas; s__Terrimonas_lutea
Otu645	1.5	7.5	0	0	0	0	0	0	0	0	0	0	0	0	0	0	0	0	0	0	0	0	0	0	0	0	0	0	0	0	0	0	0	0	0	d__Bacteria; p__Proteobacteria; c__Betaproteobacteria; o__Burkholderiales; f__; g__; s__
Otu646	0	3	120	143.5	108	82	157	0	0	0	0	114	109	122	116	127	106	0	0	0	0	0	0	0	0	0	0	0	0	0	0	0	0	0	0	d__Bacteria; p__Bacteroidetes; c__Bacteroidia; o__Bacteroidales; f__Prevotellaceae; g__Prevotella; s__Prevotella_copri
Otu647	0	0	0.2	0	0.5	0	0	0	0	0	0	0	0	0	0	0	0	0	0	0	0	0	0	3636	1563.5	0	0	0	0	0	0	2682	3357	3010	3043	d__Bacteria; p__Firmicutes; c__Clostridia; o__Clostridiales; f__Clostridiaceae; g__Clostridium; s__
Otu648	0	0	72.4	75	31.5	85	63	0	0	0	0	82.5	65.6667	72.5	55	68.5	59	0	0	0	0	0	0	0	0	0	0	0	0	0	0	0	0	0	0	d__Bacteria; p__Bacteroidetes; c__Bacteroidia; o__Bacteroidales; f__Bacteroidaceae; g__Bacteroides; s__Bacteroides_stercoris
Otu649	26	5.5	0	0	0	0	0	0	0	0	0	0	0	0	0	0	0	0	0	0	0	0	0	0	0	0	0	0	0	0	0	0	0	0	0	d__Bacteria; p__; c__; o__; f__; g__; s__
Otu650	0	2	179.8	159.5	135	180	152	0	0	0	0	202.5	162.667	195.5	137.5	163.5	124.5	0	0	0	0	0	0	0	0	0	0	0	0	0	0	0	0	0	0	d__Bacteria; p__Bacteroidetes; c__Flavobacteriia; o__Flavobacteriales; f__Flavobacteriaceae; g__Capnocytophaga; s__Capnocytophaga_ochracea
Otu651	4	23	0	0	0	0	0	0	0	0	0	0	0	0	0	0	0	0	0	0	0	0	0	0	0	0	0	0	0	0	0	0	0	0	0	d__Bacteria; p__Spirochaetes; c__Spirochaetia; o__Spirochaetales; f__Spirochaetaceae; g__Treponema; s__Treponema_zuelzerae
Otu652	47.5	4.5	0	0	0	0	0	0	0	0	0	0	0	0	0	0	0	0	0	0	0	0	0	0	0	0	0	0	0	0	0	0	0	0	0	d__Bacteria; p__Chloroflexi; c__Caldilineae; o__Caldilineales; f__Caldilineaceae; g__; s__
Otu654	8.5	72	0	0	0	0	0	0	0	0	0	0	0	0	0	0	0	0	0	0	0	0	0	0	0	0	0	0	0	0	0	0	0	0	0	d__Bacteria; p__Bacteroidetes; c__Bacteroidia; o__Bacteroidales; f__Prolixibacteraceae; g__Mariniphaga; s__
Otu655	0	40	1547.6	1460.5	818.5	1354	931	0	0	0	0	1469.5	1208	1348.5	1007	1422	658.5	0	0	0	0	0	0	0	0	0	0	0	0	0	0	0	0	0	0	d__Bacteria; p__; c__; o__; f__; g__; s__
Otu656	3	44	0	0	0	0	0	0	0	0	0	0	0	0	0	0	0	0	0	0	0	0	0	0	0	0	0	0	0	0	0	0	0	0	0	d__Bacteria; p__Proteobacteria; c__Betaproteobacteria; o__Burkholderiales; f__Comamonadaceae; g__; s__
Otu657	14.5	0.5	0	0	0	0	0	0	0	0	0	0	0	0	0	0	0	0	0	0	0	0	0	0	0	0	0	0	0	0	0	0	1	0	0	d__Bacteria; p__Proteobacteria; c__Alphaproteobacteria; o__Rhodobacterales; f__Rhodobacteraceae; g__; s__
Otu658	0	12.5	336.4	264.5	145.5	255	173	0	0	0	0	294	234.333	269.5	194	283.5	135.5	0	0	0	0	0	0	0	0	0	0	0	0	0	0	0	0	0	0	d__Bacteria; p__Actinobacteria; c__Actinobacteria; o__Actinomycetales; f__Actinomycetaceae; g__Actinomyces; s__
Otu659	66.5	26.5	0	0	0	0	0	0	0	0	0	0	0	0	0	0	0	0	0	0	0	0	0	0	0	0	0	0	0	0	0	5	12	0	0	d__Bacteria; p__; c__; o__; f__; g__; s__
Otu660	10	4.5	0	0	0	0	0	0	0	0	0	0	0	0	0	0	0	0	0	0	0	0	0	0	0	0	0	0	0	0	0	1	0	0	0	d__Bacteria; p__Firmicutes; c__; o__; f__; g__; s__
Otu661	379.5	192.5	0	0	0	0	0	0	0	0	0	0	0	0	0	0	0	0	0	0	0	0	0	0	0	0	0	0	0	0	0	74	122	0	0	d__Bacteria; p__Chloroflexi; c__Anaerolineae; o__Anaerolineales; f__Anaerolineaceae; g__; s__
Otu662	0	2	265.8	253	207	249	226	0	0	0	0	233	270.333	294.5	225	248	194	0	3	0	0	0	0	0	0	0	0	0	0	0	0	0	0	1	0	d__Bacteria; p__Bacteroidetes; c__Flavobacteriia; o__Flavobacteriales; f__Flavobacteriaceae; g__Capnocytophaga; s__
Otu663	112.5	120.5	4.4	0	0	0	0	0	0	0	0	0	0	0	0	0	0	0	0	0	0	0	0	0	0	0	0	0	0	0	0	13	0	0	0	d__Bacteria; p__Chloroflexi; c__Anaerolineae; o__Anaerolineales; f__Anaerolineaceae; g__Anaerolinea; s__
Otu664	6	14.5	0	0	0	0	0	0	0	0	0	0	0	0	0	0	0	0	0	0	0	0	0	0	0	0	0	0	0	0	0	0	0	0	0	d__Bacteria; p__Tenericutes; c__Mollicutes; o__Acholeplasmatales; f__Acholeplasmataceae; g__Acholeplasma; s__
Otu665	0	0	207.4	81	207	0	0	126	120	0	0	26	52	154	169.5	5.5	10.5	0	0	0	0	0	0	0	0	0	0	0	0	0	0	0	0	0	0	d__Bacteria; p__Firmicutes; c__Clostridia; o__Clostridiales; f__Clostridiaceae; g__Clostridium; s__
Otu666	0	0	0	0	0	0	0	0	0	0	0	48.5	51.6667	19.5	22.5	100.5	114.5	255	259	166	141	206	318	0	25.5	82	99	40	46	61	54	0	0	0	0	d__Bacteria; p__Firmicutes; c__Clostridia; o__Clostridiales; f__Clostridiaceae; g__Clostridium; s__Clostridium_drakei
Otu667	0	0	22.8	7	27	0	0	35	40	0	0	58.5	57	132.5	129	37.5	65.5	142	102	160	134	134	127	20	135	92	93	82	111	110	120	828	1028	0	0	d__Bacteria; p__Firmicutes; c__Clostridia; o__Clostridiales; f__Clostridiaceae; g__Clostridium; s__
Otu668	0	8	1302.2	1230	1042	1177	1048	0	0	0	0	1321	1235.67	1534.5	1101	1193	931.5	0	0	0	0	0	0	0	0	0	0	0	0	0	0	0	0	0	0	d__Bacteria; p__Bacteroidetes; c__Flavobacteriia; o__Flavobacteriales; f__Flavobacteriaceae; g__Capnocytophaga; s__Capnocytophaga_ochracea
Otu669	4	4	0	0	0	0	0	0	0	0	0	0	0	0	0	0	0	0	0	0	0	0	0	0	0	0	0	0	0	0	0	0	0	0	0	d__Bacteria; p__Firmicutes; c__Clostridia; o__; f__; g__; s__
Otu670	4	5	0	0	0	0	0	0	0	0	0	0	0	0	0	0	0	0	0	0	0	0	0	0	0	0	0	0	0	0	0	0	0	0	0	d__Bacteria; p__; c__; o__; f__; g__; s__
Otu671	8	31.5	0	0	0	0	0	0	0	0	0	0	0	0	0	0	0	0	0	0	0	0	0	0	0	0	0	0	0	0	0	0	0	0	0	d__Bacteria; p__Bacteroidetes; c__Bacteroidia; o__Bacteroidales; f__; g__; s__
Otu672	21	85.5	0	0	9	0	0	0	0	0	0	0	0	0	0	0	0	0	0	0	0	0	0	0	0	0	0	0	0	0	0	0	0	0	0	d__Bacteria; p__Planctomycetes; c__Planctomycetia; o__Planctomycetales; f__; g__; s__
Otu673	31.5	12.5	0	0	0	0	0	0	0	0	0	0	0	0	0	0	0	0	0	0	0	0	0	0	0	0	0	0	0	0	0	3	1	0	0	d__Bacteria; p__; c__; o__; f__; g__; s__
Otu674	0	1	132.6	127	80	149	118	0	0	0	0	110	103.333	124	99	137	94	0	0	0	0	0	0	0	0	0	0	0	0	0	0	0	0	0	0	d__Bacteria; p__Proteobacteria; c__Epsilonproteobacteria; o__Campylobacterales; f__Campylobacteraceae; g__Campylobacter; s__Campylobacter_concisus
Otu675	7	2	0	0	0	0	0	0	0	0	0	0	0	0	0	0	0	0	0	0	0	0	0	0	0	0	0	0	0	0	0	0	0	0	0	d__Bacteria; p__Firmicutes; c__Clostridia; o__Clostridiales; f__Clostridiales_Family_XIII._Incertae_Sedis; g__; s__
Otu676	0	4.5	171.2	158	138.5	107	155	0	0	0	0	169	121.667	187	142.5	188.5	128.5	0	0	0	0	0	0	0	0	0	0	0	0	0	0	0	0	0	0	d__Bacteria; p__Fusobacteria; c__Fusobacteriia; o__Fusobacteriales; f__Leptotrichiaceae; g__Leptotrichia; s__
Otu677	8	5.5	139.6	117.5	57	79	66	0	0	0	0	101.5	67.6667	101.5	66.5	91	34	0	0	0	0	0	0	0	0	0	0	0	0	0	0	0	1	0	0	d__Bacteria; p__Firmicutes; c__Clostridia; o__Clostridiales; f__; g__; s__
Otu678	0	0	573	264	555	0	0	819	731	0	0	134.5	256.333	657.5	731	55	54	95	95	21	12	0	9	0	18	0	0	0	0	0	0	13	9	0	0	d__Bacteria; p__Firmicutes; c__Clostridia; o__Clostridiales; f__Clostridiaceae; g__Clostridium; s__
Otu679	20.5	3.5	0	0	0	0	0	0	0	0	0	0	0	0	0	0	0	0	0	0	0	0	0	0	0	0	0	0	0	0	0	0	0	0	0	d__Bacteria; p__; c__; o__; f__; g__; s__
Otu680	3.5	1.5	0	0	0	0	0	0	0	0	0	0	0	0	0	0	0	0	0	0	0	0	0	0	0	0	0	0	0	0	0	0	0	0	0	d__Bacteria; p__Firmicutes; c__Tissierellia; o__Tissierellales; f__Tissierellaceae; g__Tissierella; s__
Otu681	0	0	0	0.5	0	2	0	0	0	0	0	0	0	0	0	0.5	0	0	0	37	29	97	47	0	23	0	0	0	0	0	0	0	0	0	0	d__Bacteria; p__Firmicutes; c__; o__; f__; g__; s__
Otu682	10	4	0	0	0	0	0	0	0	0	0	0	0	0	0	0	0	0	0	0	0	0	0	0	0	0	0	0	0	0	0	1	0	0	0	d__Bacteria; p__Firmicutes; c__; o__; f__; g__; s__
Otu683	0	5	318.8	245.5	274	269	212	0	0	0	0	319	321.667	334	275	320	250	0	0	0	0	0	0	0	0	0	0	0	0	0	0	0	0	0	0	d__Bacteria; p__Bacteroidetes; c__Bacteroidia; o__Bacteroidales; f__Prevotellaceae; g__; s__
Otu684	4	1.5	0	0	0	0	0	0	0	0	0	0	0	0	0	0	0	0	0	0	0	0	0	0	0	0	0	0	0	0	0	0	0	0	0	d__Bacteria; p__Proteobacteria; c__Betaproteobacteria; o__Rhodocyclales; f__Rhodocyclaceae; g__Thauera; s__Thauera_terpenica
Otu685	33.5	4.5	0	0	0	0	0	0	0	0	0	0	0	0	0	0	0	0	0	0	0	0	0	0	0	0	0	0	0	0	0	3	5	0	0	d__Bacteria; p__; c__; o__; f__; g__; s__
Otu686	7	2.5	0	0	0	0	0	0	0	0	0	0	0	0	0	0	0	0	0	0	0	0	0	0	0	0	0	0	0	0	0	1	1	0	0	d__Bacteria; p__Synergistetes; c__Synergistia; o__Synergistales; f__Synergistaceae; g__; s__
Otu687	54	20	0	0	0	0	0	0	0	0	0	0	0	0	0	0	0	0	0	0	0	0	0	0	0	0	0	0	0	0	0	0	0	0	0	d__Bacteria; p__Firmicutes; c__Clostridia; o__Clostridiales; f__; g__; s__
Otu689	1898	983	0	0	0	0	0	0	0	0	0	0	0	0	0	0	0	0	0	0	0	0	0	0	0	0	0	0	0	0	0	0	0	0	0	d__Bacteria; p__Chloroflexi; c__Anaerolineae; o__Anaerolineales; f__Anaerolineaceae; g__; s__
Otu690	0.5	20.5	0	0	0	0	0	0	0	0	0	4.5	0	0.5	1.5	0	0	0	0	0	2	0	0	0	0	0	0	0	0	0	0	0	0	0	0	d__Bacteria; p__Proteobacteria; c__Alphaproteobacteria; o__Caulobacterales; f__Caulobacteraceae; g__Brevundimonas; s__Brevundimonas_halotolerans
Otu691	0	6	169.4	125	53.5	116	67	0	0	0	0	128	83.6667	138.5	73	92	54.5	0	0	0	0	0	0	0	0	0	0	0	0	0	0	0	0	0	0	d__Bacteria; p__Firmicutes; c__Negativicutes; o__Selenomonadales; f__Selenomonadaceae; g__Selenomonas; s__Selenomonas_noxia
Otu692	28.5	41	0	0	0	0	0	0	0	0	0	0	0	0	0	0	0	0	0	0	0	0	0	0	0	0	0	0	0	0	0	0	0	0	0	d__Bacteria; p__Bacteroidetes; c__Bacteroidia; o__Bacteroidales; f__Porphyromonadaceae; g__; s__
Otu694	0	0	9.6	11	6	5	16	0	0	0	0	6	6.66667	11	9	14	7.5	0	0	0	0	0	0	0	0	0	0	0	0	0	0	0	0	0	0	d__Bacteria; p__Bacteroidetes; c__Bacteroidia; o__Bacteroidales; f__Prevotellaceae; g__Prevotella; s__Prevotella_copri
Otu695	3	1	0	0	0	0	0	0	0	0	0	0	0	0	0	0	0	0	0	0	0	0	0	0	0	0	0	0	0	0	0	0	0	0	0	d__Bacteria; p__Proteobacteria; c__Betaproteobacteria; o__Burkholderiales; f__; g__; s__
Otu696	5	24.5	0	0	0	0	0	0	0	0	0	0	0	0	0	0	0	0	0	0	0	0	0	0	0	0	0	0	0	0	0	0	2	0	0	d__Bacteria; p__Bacteroidetes; c__Bacteroidia; o__Bacteroidales; f__Porphyromonadaceae; g__Lascolabacillus; s__Lascolabacillus_massiliensis
Otu697	0	0	0	0	0	0	0	0	0	0	0	190.5	160.333	124	143	190.5	276	0	0	0	0	0	0	0	0	7	7	0	0	0	0	0	0	0	0	d__Bacteria; p__Firmicutes; c__Clostridia; o__Clostridiales; f__Clostridiaceae; g__Clostridium; s__
Otu698	0	0	0	0	0	0	0	0	0	0	0	8	16.3333	0	0	0	0	0	0	0	0	0	0	0	0	0	0	0	0	0	0	16	12	103	66	d__Bacteria; p__Firmicutes; c__; o__; f__; g__; s__
Otu699	263.5	275	0	0	0	0	0	0	0	0	0	0	0	0	0	0	0	0	0	0	0	0	0	0	0	0	0	0	0	0	0	0	0	0	0	d__Bacteria; p__Proteobacteria; c__Deltaproteobacteria; o__Syntrophobacterales; f__Syntrophaceae; g__; s__
Otu700	1	2.5	0	0	0	0	0	0	0	0	0	0	0	0	0	0	0	0	0	0	0	0	0	0	0	0	0	0	0	0	0	0	0	0	0	d__Bacteria; p__Proteobacteria; c__Alphaproteobacteria; o__; f__; g__; s__
Otu701	18.5	22.5	0	0	0	0	0	0	0	0	0	0	0	0	0	0	0	0	0	0	0	0	0	0	0	0	0	0	0	0	0	11	0	0	0	d__Bacteria; p__; c__; o__; f__; g__; s__
Otu702	23.5	3	0	0	0	0	0	0	0	0	0	0	0	0	0	0	0	0	0	0	0	0	0	0	0	0	0	0	0	0	0	0	2	0	0	d__Bacteria; p__Proteobacteria; c__Betaproteobacteria; o__Burkholderiales; f__; g__; s__
Otu703	0	0	0	0	26.5	3	5	0	0	0	28	0	0.333333	0	0	0	0	0	0	0	0	0	0	0	0	0	0	0	0	0	0	0	0	0	0	d__Bacteria; p__Proteobacteria; c__Gammaproteobacteria; o__Enterobacterales; f__Enterobacteriaceae; g__; s__
Otu705	0	0	1	0	2.5	0	0	4	1	25	18	1.5	1	1	4.5	0.5	1.5	3	6	21	22	3	3	6	16	16	4	45	31	20	8	2	7	2	5	d__Bacteria; p__Firmicutes; c__Bacilli; o__Bacillales; f__Bacillaceae; g__Bacillus; s__
Otu706	0	419	207.4	0	0	0	0	0	0	0	0	0	0	0	0	107.5	0	0	0	0	0	0	0	0	0	0	0	0	0	0	0	0	0	0	0	d__Bacteria; p__; c__; o__; f__; g__; s__
Otu707	0	4	257.2	274	221	260	229	0	0	0	0	271	255.333	350	191	267	242.5	0	0	0	0	0	0	0	0	0	0	0	0	0	0	0	0	0	0	d__Bacteria; p__Spirochaetes; c__Spirochaetia; o__Spirochaetales; f__Spirochaetaceae; g__Treponema; s__Treponema_medium
Otu709	0	2	160.4	173	119	134	136	0	0	0	0	175.5	172.667	190.5	157.5	172.5	119.5	0	0	0	0	0	0	0	0	0	0	0	0	0	0	0	0	0	0	d__Bacteria; p__Bacteroidetes; c__Bacteroidia; o__Bacteroidales; f__Prevotellaceae; g__Alloprevotella; s__Alloprevotella_rava
Otu710	0.5	7.5	0	0	0	0	0	0	0	0	0	0	0	0	0	0	0	0	0	0	0	0	0	0	0	0	0	0	0	0	0	0	0	0	0	d__Bacteria; p__Bacteroidetes; c__; o__; f__; g__; s__
Otu711	0	0	99.4	113.5	66.5	73	78	0	0	0	0	88	77.6667	71	62	84.5	57.5	0	0	0	0	0	0	0	0	0	0	0	0	0	0	0	0	0	0	d__Bacteria; p__Proteobacteria; c__Gammaproteobacteria; o__Aeromonadales; f__Succinivibrionaceae; g__Succinivibrio; s__Succinivibrio_dextrinosolvens
Otu712	15.5	2	0	0	0	0	0	0	0	0	0	0	0	0	0	0	0	0	0	0	0	0	0	0	0	0	0	0	0	0	0	2	2	0	0	d__Bacteria; p__Synergistetes; c__Synergistia; o__Synergistales; f__Synergistaceae; g__; s__
Otu713	0	4	0	0	0	0	0	0	0	0	0	0	0	0	0	0	0	0	0	0	0	0	0	0	0	0	0	0	0	0	0	0	0	0	0	d__Bacteria; p__; c__; o__; f__; g__; s__
Otu714	0	1.5	114	124	66	97	80	0	0	0	0	97	108	90	63	106.5	52	0	0	0	0	0	0	0	0	0	2	0	0	0	0	0	0	0	0	d__Bacteria; p__Proteobacteria; c__Gammaproteobacteria; o__Aeromonadales; f__Succinivibrionaceae; g__Succinivibrio; s__Succinivibrio_dextrinosolvens
Otu715	3	1.5	49.8	46	26	46	30	0	0	0	0	50	45.3333	60.5	31	50	24.5	0	0	0	0	0	0	0	0	0	0	0	0	0	0	0	0	0	0	d__Bacteria; p__Firmicutes; c__Bacilli; o__Lactobacillales; f__Streptococcaceae; g__Streptococcus; s__Streptococcus_salivarius
Otu716	0	3	162.8	174	118.5	124	141	0	0	0	0	165.5	159.333	176	143	182.5	118	0	0	0	0	0	0	0	0	0	0	0	0	0	0	0	0	0	0	d__Bacteria; p__Bacteroidetes; c__Bacteroidia; o__Bacteroidales; f__Prevotellaceae; g__Alloprevotella; s__Alloprevotella_rava
Otu718	11	0.5	0.8	0	0	0	0	0	0	0	0	0	0	0	0	0	0	0	0	0	0	0	0	0	0	0	0	0	0	0	0	2	1	0	0	d__Bacteria; p__Proteobacteria; c__Alphaproteobacteria; o__Rhodobacterales; f__Rhodobacteraceae; g__; s__
Otu719	38.5	46	0	0	0	0	0	0	0	0	0	0	0	0	0	0	0	0	0	0	0	0	0	0	0	0	0	0	0	0	0	6	4	0	0	d__Bacteria; p__; c__; o__; f__; g__; s__
Otu720	0	2.5	0	0	0	0	0	0	0	0	0	0	0	0	0	0	0	0	0	0	0	0	0	0	0	0	0	0	0	0	0	0	0	0	0	d__Bacteria; p__Proteobacteria; c__Betaproteobacteria; o__Rhodocyclales; f__Rhodocyclaceae; g__; s__
Otu721	9.5	1.5	0	0	0	0	0	0	0	0	0	0	0	0	0	0	0	0	0	0	0	0	0	0	0	0	0	0	0	0	0	0	0	0	0	d__Bacteria; p__Firmicutes; c__; o__; f__; g__; s__
Otu722	0	5.5	351.2	232	192	316	261	0	0	0	0	297.5	286	406.5	291	374.5	219.5	0	0	0	0	0	0	0	0	0	0	0	0	0	0	0	0	0	0	d__Bacteria; p__Verrucomicrobia; c__Verrucomicrobiae; o__Verrucomicrobiales; f__Akkermansiaceae; g__Akkermansia; s__Akkermansia_muciniphila
Otu723	48.5	8	0	0	0	0	0	0	0	0	0	0	0	0	0	0	0	0	0	0	0	0	0	0	0	0	0	0	0	0	0	0	0	0	0	d__Bacteria; p__Firmicutes; c__Clostridia; o__; f__; g__; s__
Otu724	55	82	0	0	0	0	0	0	0	0	0	0	0	0	0	0	0	0	0	0	0	0	0	0	0	0	0	0	0	0	0	32	20	0	0	d__Bacteria; p__; c__; o__; f__; g__; s__
Otu725	5	15	0	0	0	0	0	0	0	0	0	0	0	0	0	0	0	0	0	0	0	0	0	0	0	9	0	0	0	0	0	0	0	0	0	d__Bacteria; p__Bacteroidetes; c__; o__; f__; g__; s__
Otu726	0	9.5	233	211	118.5	195	162	0	0	0	0	170	192.667	311	188	214.5	136	0	0	0	0	0	0	0	0	0	0	0	0	0	0	0	0	0	0	d__Bacteria; p__; c__; o__; f__; g__; s__
Otu727	0	0	111.6	54	124.5	0	0	165	157	0	0	179.5	377.333	193	411	290.5	436	599	575	1258	917	898	675	302	1450	0	0	0	0	0	0	602	783	357	353	d__Bacteria; p__Firmicutes; c__Clostridia; o__Clostridiales; f__Clostridiaceae; g__Clostridium; s__
Otu728	0	0	79.8	138	721	262	301	54	33	0	0	4.5	9.66667	0	0	0	0	0	0	0	0	0	0	0	0	0	0	0	0	0	0	198	139	48	47	d__Bacteria; p__Firmicutes; c__Clostridia; o__Clostridiales; f__; g__; s__
Otu729	3	3	0	0	0	0	0	0	0	0	0	0	1.66667	0	0	0	0	0	0	0	0	0	0	0	0	0	0	0	0	0	0	0	1	0	0	d__Bacteria; p__; c__; o__; f__; g__; s__
Otu730	0	0	0	0	0	0	0	0	0	0	0	7	4.66667	7	5	12.5	6	18	7	31	18	89	34	0	14	4	0	0	0	0	0	0	0	0	0	d__Bacteria; p__Firmicutes; c__Clostridia; o__Clostridiales; f__Clostridiaceae; g__Clostridium; s__Clostridium_drakei
Otu732	14.5	5.5	0	0	0	0	0	0	0	0	0	0	0	0	0	0	0	0	0	0	0	0	0	0	0	0	0	0	0	0	0	0	0	0	0	d__Bacteria; p__Firmicutes; c__Clostridia; o__; f__; g__; s__
Otu733	986	410	13.4	0	0	0	0	0	0	0	0	0	0	0	0	0	0	0	0	0	0	0	0	0	0	0	0	0	0	0	0	97	166	0	0	d__Bacteria; p__Chloroflexi; c__Anaerolineae; o__Anaerolineales; f__Anaerolineaceae; g__; s__
Otu734	2251.5	2001	0	0	0	0	0	0	0	0	0	0	0	0	0	0	0	0	0	0	0	0	0	0	0	0	0	0	0	0	0	0	0	0	0	d__Bacteria; p__Firmicutes; c__Tissierellia; o__Undef; f__Undef; g__Sedimentibacter; s__Sedimentibacter_saalensis
Otu735	0	0	137.8	134.5	82	141	92	0	0	0	0	173.5	120.333	165.5	94.5	175	110	0	0	0	0	0	0	0	0	0	0	0	0	0	0	0	0	0	0	d__Bacteria; p__Firmicutes; c__Negativicutes; o__Veillonellales; f__Veillonellaceae; g__Veillonella; s__
Otu736	11	10	0.4	0	0	0	0	0	0	0	0	0	0	0	0	0	0	0	0	0	0	0	0	0	0	0	0	0	0	0	0	0	0	0	0	d__Bacteria; p__Bacteroidetes; c__; o__; f__; g__; s__
Otu737	84.5	6	1	0.5	0	0	0	0	0	0	0	1	0	0	0	0	0	0	0	0	0	0	0	0	0	0	0	0	0	0	0	11	15	0	0	d__Bacteria; p__Proteobacteria; c__Deltaproteobacteria; o__Syntrophobacterales; f__Syntrophorhabdaceae; g__Syntrophorhabdus; s__Syntrophorhabdus_aromaticivorans
Otu738	0.5	1.5	0	0	0	0	0	0	0	0	0	0	0	0	0	0	0	0	0	0	0	0	0	0	0	0	0	0	0	0	0	0	0	0	0	d__Bacteria; p__Firmicutes; c__Negativicutes; o__Acidaminococcales; f__Acidaminococcaceae; g__Acidaminococcus; s__Acidaminococcus_fermentans
Otu739	1.5	0	16.8	21	5	2	4	0	0	0	0	11	9.66667	19	9	9	7	0	0	0	0	0	0	0	0	0	0	0	0	0	0	0	0	0	0	d__Bacteria; p__Firmicutes; c__Clostridia; o__Clostridiales; f__; g__; s__
Otu740	0	6.5	610.4	591.5	480.5	557	496	0	0	0	0	602.5	595	654.5	498.5	597	392.5	0	0	0	0	0	0	0	0	0	0	0	0	0	0	0	0	0	0	d__Bacteria; p__Spirochaetes; c__Spirochaetia; o__Spirochaetales; f__Spirochaetaceae; g__Treponema; s__Treponema_socranskii
Otu741	13	4.5	40.4	46.5	21.5	45	23	0	0	0	0	55	35.6667	48	40	44	21	0	0	0	0	0	0	0	0	0	0	0	0	0	0	2	3	0	0	d__Bacteria; p__Actinobacteria; c__Coriobacteriia; o__Coriobacteriales; f__Coriobacteriaceae; g__Collinsella; s__Collinsella_aerofaciens
Otu742	5.5	18.5	0	0	0	0	0	0	0	0	0	0	0	0	0	0	0	0	0	0	0	0	0	0	0	0	0	0	0	0	0	0	0	0	0	d__Bacteria; p__Bacteroidetes; c__Bacteroidia; o__Bacteroidales; f__Porphyromonadaceae; g__; s__
Otu743	0	0	84.4	48	94	0	6	204	225	0	0	0	0	0	0	0	0	0	0	0	0	0	0	38	15	0	0	0	0	0	0	101	154	126	154	d__Bacteria; p__Firmicutes; c__Clostridia; o__Clostridiales; f__Clostridiaceae; g__Clostridium; s__
Otu744	22.5	5.5	0	0	0	0	0	0	0	0	0	0	0	0	0	0	0	0	0	0	0	0	0	0	0	0	0	0	0	0	0	6	7	0	0	d__Bacteria; p__; c__; o__; f__; g__; s__
Otu745	6	5	0.2	1.5	0	0	0	0	0	0	0	0	0	0	0	0	0	0	0	0	0	0	0	0	0	0	0	0	0	0	0	0	0	0	0	d__Bacteria; p__; c__; o__; f__; g__; s__
Otu746	0	0	44	31.5	68.5	0	0	28	22	0	0	2	0.333333	0	0	0	0	0	0	0	0	0	0	57	56.5	0	0	0	0	0	0	0	0	0	0	d__Bacteria; p__Firmicutes; c__Negativicutes; o__; f__; g__; s__
Otu747	10	4.5	0	0	0	0	0	0	0	0	0	0	0	0	0	0	0	0	0	0	0	0	0	0	0	0	0	0	0	0	0	0	0	0	0	d__Bacteria; p__Proteobacteria; c__Betaproteobacteria; o__Burkholderiales; f__Alcaligenaceae; g__Advenella; s__Advenella_faeciporci
Otu748	0	0	143.8	177.5	0	0	0	175	158	0	0	115	134.667	0	0	233	233	0	0	0	0	0	0	0	0	0	0	0	0	0	0	0	0	0	0	d__Bacteria; p__Firmicutes; c__Clostridia; o__Clostridiales; f__Clostridiaceae; g__Clostridium; s__
Otu749	6.5	4	0	0	0	0	0	0	0	0	0	0	0	0	0	0	0	0	0	0	0	0	0	0	0	0	0	0	0	0	0	0	0	0	0	d__Bacteria; p__; c__; o__; f__; g__; s__
Otu750	3	3.5	0	0	0	0	0	0	0	0	0	0	0	0	0	0	0	0	0	0	0	0	0	0	0	0	0	0	0	0	0	0	0	0	0	d__Bacteria; p__Proteobacteria; c__Betaproteobacteria; o__Rhodocyclales; f__Rhodocyclaceae; g__; s__
Otu751	179.5	20.5	0	0	0	0	0	0	0	0	0	0	0	0	0	0	0	0	0	0	0	0	0	0	0	0	0	0	0	0	0	35	0	0	0	d__Bacteria; p__Firmicutes; c__; o__; f__; g__; s__
Otu752	29.5	74	0	0	0	0	0	0	0	0	0	0	0	0	0	0	0	0	0	0	0	0	0	0	0	0	0	0	0	0	0	0	0	0	0	d__Bacteria; p__Bacteroidetes; c__Bacteroidia; o__Bacteroidales; f__; g__; s__
Otu753	150.5	126.5	0	0	0	0	0	0	0	0	0	0	0	0	0	0	0	0	0	0	0	0	0	0	0	0	0	0	0	0	0	0	0	0	0	d__Bacteria; p__; c__; o__; f__; g__; s__
Otu754	0	0	0	0	0	0	0	0	0	0	0	0	4.66667	0	0	61.5	134	0	0	0	0	0	0	22	43.5	0	0	0	0	0	0	0	5	0	0	d__Bacteria; p__Firmicutes; c__Bacilli; o__Bacillales; f__; g__; s__
Otu755	0	0	599	1392.5	5431	692	868	186	232	0	0	85.5	84	0	0	60	0	0	0	0	0	0	0	0	0	0	0	0	0	0	0	2685	1615	1009	706	d__Bacteria; p__Firmicutes; c__Clostridia; o__Clostridiales; f__Ruminococcaceae; g__; s__
Otu757	2.5	0.5	0	0	0	0	0	0	0	0	0	0	0	0	0	0	0	0	0	0	0	0	0	0	0	0	0	0	0	0	0	0	0	0	0	d__Bacteria; p__Firmicutes; c__Clostridia; o__Clostridiales; f__Gracilibacteraceae; g__Gracilibacter; s__Gracilibacter_thermotolerans
Otu758	0.5	2.5	0	0	0	0	0	0	0	0	0	0	0	0	0	0	0	0	0	0	0	0	0	0	0.5	0	0	0	0	0	0	0	0	0	0	d__Bacteria; p__Proteobacteria; c__Alphaproteobacteria; o__Sphingomonadales; f__Sphingomonadaceae; g__; s__
Otu759	7	6	0	0	0	0	0	0	0	0	0	0	0	0	0	0	0	0	0	0	0	0	0	0	0	0	0	0	0	0	0	7	10	0	0	d__Bacteria; p__Firmicutes; c__Clostridia; o__Clostridiales; f__; g__; s__
Otu760	19	1	0	0	0	0	0	0	0	0	0	0	0	0	0	0	0	0	0	0	0	0	0	0	0	0	0	0	0	0	0	1	0	0	0	d__Bacteria; p__; c__; o__; f__; g__; s__
Otu761	0	0	0	0	6	0	0	0	0	0	0	0	0	0	0.5	0	0.5	273	207	157	125	248	159	191	96.5	125	0	0	0	0	0	1602	2169	2287	1470	d__Bacteria; p__Actinobacteria; c__Actinobacteria; o__; f__; g__; s__
Otu762	0	0	139.4	161	78	181	96	0	0	0	0	147.5	129	119.5	97.5	150.5	92.5	0	0	0	0	0	0	0	0	0	0	0	0	0	0	0	0	0	0	d__Bacteria; p__Firmicutes; c__Negativicutes; o__Veillonellales; f__Veillonellaceae; g__Veillonella; s__
Otu763	12.5	7	0	0	0	0	0	0	0	0	0	0	0	0	0	0	0	0	0	0	0	0	0	0	0	0	0	0	0	0	0	5	0	0	0	d__Bacteria; p__Firmicutes; c__Clostridia; o__Clostridiales; f__Clostridiaceae; g__Alkaliphilus; s__
Otu764	0	0	15.8	7.5	15.5	15	9	0	0	0	0	15	11.3333	16.5	10	20.5	13.5	0	0	0	0	0	0	0	0	0	1	0	0	0	0	0	0	0	0	d__Bacteria; p__Bacteroidetes; c__Bacteroidia; o__Bacteroidales; f__Prevotellaceae; g__Prevotella; s__Prevotella_copri
Otu765	0	1	67.6	58.5	38.5	26	67	0	0	0	0	68.5	101.667	88	54.5	83.5	57.5	0	0	0	0	0	0	0	0	0	0	0	0	0	0	0	0	0	0	d__Bacteria; p__Bacteroidetes; c__Bacteroidia; o__Bacteroidales; f__Rikenellaceae; g__Alistipes; s__Alistipes_putredinis
Otu766	779.5	211	3.6	0	0	0	0	0	0	0	0	0	0	0	0	0	0	0	0	0	0	0	0	0	0	0	0	0	0	0	0	112	105	0	0	d__Bacteria; p__; c__; o__; f__; g__; s__
Otu767	0	0	485.4	474	561.5	334	430	2260	2324	1935	2424	0	27	0	0	0	0	0	0	0	0	0	0	0	0	0	0	0	0	0	0	0	0	0	0	d__Bacteria; p__Firmicutes; c__Clostridia; o__Clostridiales; f__Clostridiaceae; g__Clostridium; s__Clostridium_autoethanogenum
Otu768	0	0	0	0	0	0	0	0	0	0	0	0	1	0	0	0	0	0	0	3	6	36	5	20	8	0	0	0	0	0	0	0	0	1	2	d__Bacteria; p__Firmicutes; c__Bacilli; o__; f__; g__; s__
Otu769	0	0	6.4	3.5	4.5	0	0	18	9	0	0	11.5	19.6667	47	42	8	11	23	10	12	10	17	6	3	5	5	15	14	9	9	15	6	10	0	0	d__Bacteria; p__Firmicutes; c__Clostridia; o__Clostridiales; f__Clostridiaceae; g__Clostridium; s__
Otu770	0	0	0	0	0	0	0	0	0	0	0	0	0	0	0	0	0	841	573	148	137	511	412	0	26	0	0	0	0	0	0	621	757	873	560	d__Bacteria; p__Actinobacteria; c__Actinobacteria; o__; f__; g__; s__
Otu771	23	5	0	0	0	0	0	0	0	0	0	0	0	0	0	0	0	0	0	0	0	0	0	0	0	0	0	0	0	0	0	14	5	0	0	d__Bacteria; p__Synergistetes; c__Synergistia; o__Synergistales; f__Synergistaceae; g__; s__
Otu772	46.5	3	0.2	0	0	0	0	0	0	0	0	0	0	0	0	0	0	0	0	0	0	0	0	0	0	0	0	0	0	0	0	1	0	0	0	d__Bacteria; p__Synergistetes; c__Synergistia; o__Synergistales; f__Synergistaceae; g__Aminivibrio; s__Aminivibrio_pyruvatiphilus
Otu773	0	20	0	0	0	0	0	0	0	0	0	0	0	0	0	0	0	0	0	0	0	0	0	0	0	0	0	0	0	0	0	0	0	0	0	d__Bacteria; p__Proteobacteria; c__Betaproteobacteria; o__Burkholderiales; f__Comamonadaceae; g__; s__
Otu774	0	23	1088.2	1068.5	865.5	1095	955	0	0	0	0	1215	1076	1331.5	1005	1138	890	0	0	0	0	0	0	0	0	0	0	0	0	0	0	0	0	0	0	d__Bacteria; p__Fusobacteria; c__Fusobacteriia; o__Fusobacteriales; f__Leptotrichiaceae; g__Leptotrichia; s__Leptotrichia_hofstadii
Otu775	18	2.5	0	0	0	0	0	4	3	4	1.5	0	0	0	0	0	0	1	10	0	14	2	5	0	4.5	1	3	5	5	10	8	2	4	8	1	d__Bacteria; p__Actinobacteria; c__Actinobacteria; o__Corynebacteriales; f__Nocardiaceae; g__Rhodococcus; s__Rhodococcus_erythropolis
Otu777	0	1.5	56.8	36.5	44	77	48	0	0	0	0	89	54	57	61	51.5	53.5	0	0	0	0	0	0	0	0	0	0	0	0	0	0	0	0	0	0	d__Bacteria; p__Fusobacteria; c__Fusobacteriia; o__Fusobacteriales; f__Leptotrichiaceae; g__Leptotrichia; s__
Otu779	30	3	0.8	0	0	0	0	0	0	0	0	0	0.333333	0	0	0	0	0	0	0	0	0	0	0	0	0	0	0	0	0	0	17	22	0	0	d__Bacteria; p__Proteobacteria; c__Alphaproteobacteria; o__Rhodobacterales; f__Rhodobacteraceae; g__Pseudorhodobacter; s__Pseudorhodobacter_antarcticus
Otu780	3	4	0	0	0	0	0	0	0	0	0	0	0	0	0	0	0	0	0	0	0	0	0	0	0	0	0	0	0	0	0	0	0	0	0	d__Bacteria; p__Firmicutes; c__Erysipelotrichia; o__Erysipelotrichales; f__Erysipelotrichaceae; g__; s__
Otu781	31.5	2	0	0	0	0	0	0	0	0	0	0	0	0	0	0	0	0	0	0	0	0	0	0	0	0	0	0	0	0	0	3	10	0	0	d__Bacteria; p__Proteobacteria; c__Alphaproteobacteria; o__Rhizobiales; f__Hyphomicrobiaceae; g__Devosia; s__Devosia_insulae
Otu782	108.5	4	0	0	0	0	0	0	0	0	0	0	0	0	0	0	0	0	0	0	0	0	0	0	0	0	0	0	0	0	0	3	0	0	0	d__Bacteria; p__Actinobacteria; c__; o__; f__; g__; s__
Otu784	0	0	0	0	0	0	0	0	0	0	0	0	0	29.5	103.5	317.5	453.5	1475	1349	628	660	1174	1239	0	42.5	103	134	0	0	0	0	165	164	126	97	d__Bacteria; p__Firmicutes; c__Clostridia; o__; f__; g__; s__
Otu785	16.5	15.5	1.8	0	0	0	0	0	0	0	0	0	0	0	0	0	0	0	0	0	0	0	0	0	0	0	0	0	0	0	0	0	0	0	0	d__Bacteria; p__; c__; o__; f__; g__; s__
Otu786	3.5	1	0	0	0	0	0	0	0	0	0	0	0	0	0	0	0	0	0	0	0	0	0	0	0	0	0	0	0	0	0	11	5	0	0	d__Bacteria; p__Firmicutes; c__Bacilli; o__Lactobacillales; f__Carnobacteriaceae; g__; s__
Otu787	3	8	0	0	0	0	0	0	0	0	0	0	0	0	0	0	0	0	0	0	0	0	0	0	0	0	0	0	0	0	0	0	0	0	0	d__Bacteria; p__Bacteroidetes; c__Bacteroidia; o__Bacteroidales; f__Prolixibacteraceae; g__; s__
Otu788	0	1	0.2	0	0	0	0	0	0	0	0	0	0	0	0	0	0	0	0	0	0	0	0	0	0	0	0	0	0	0	0	0	0	0	0	d__Bacteria; p__Firmicutes; c__Clostridia; o__Clostridiales; f__Lachnospiraceae; g__; s__
Otu789	3	1	0	0	0	0	0	0	0	0	0	0	0	0	0	0	0	0	0	0	0	0	0	0	0	0	0	0	0	0	0	0	0	0	0	d__Bacteria; p__; c__; o__; f__; g__; s__
Otu790	23	5.5	0	0	0	0	0	0	0	0	0	0	0	0	0	0	0	0	0	0	0	0	0	0	0	0	0	0	0	0	0	0	0	0	0	d__Bacteria; p__Actinobacteria; c__Actinobacteria; o__; f__; g__; s__
Otu791	7	1.5	0	0	0	0	0	0	0	0	0	0	0	0	0	0	0	0	0	0	0	0	0	0	0	0	0	0	0	0	0	0	0	0	0	d__Bacteria; p__Firmicutes; c__Clostridia; o__; f__; g__; s__
Otu792	0	2	37.2	41	14	37	21	0	0	0	0	39.5	24	30.5	16.5	30	11	0	0	0	0	0	0	0	0	0	0	0	0	0	0	0	0	0	0	d__Bacteria; p__Firmicutes; c__Negativicutes; o__Veillonellales; f__Veillonellaceae; g__Dialister; s__Dialister_pneumosintes
Otu793	0	0	0	0	0	0	0	0	0	0	0	0	0	0	0	0	0	0	0	0	0	0	0	0	0	0	0	0	0	0	0	561	262	0	0	d__Bacteria; p__Firmicutes; c__Clostridia; o__Thermoanaerobacterales; f__Thermoanaerobacterales_Family_III._Incertae_Sedis; g__Thermoanaerobacterium; s__
Otu794	0	3	130.6	132.5	122	99	128	0	0	0	0	174.5	134.667	112	116	114	113	0	0	0	0	0	0	0	0	0	0	0	0	0	0	0	0	0	0	d__Bacteria; p__Bacteroidetes; c__Bacteroidia; o__Bacteroidales; f__Prevotellaceae; g__Prevotella; s__Prevotella_maculosa
Otu795	0	0	40.8	70	436.5	305	350	30	11	0	0.5	7	6.66667	0	0	0	0	0	0	0	0	0	0	0	0	0	0	0	0	0	0	21	12	1	0	d__Bacteria; p__Firmicutes; c__Clostridia; o__Clostridiales; f__Ruminococcaceae; g__; s__
Otu796	0.5	1.5	0	0	0	0	0	0	0	0	0	0	0	0	0	0	0	0	0	0	0	0	0	0	0	0	0	0	0	0	0	0	0	0	0	d__Bacteria; p__Proteobacteria; c__Betaproteobacteria; o__Burkholderiales; f__Comamonadaceae; g__; s__
Otu798	967.5	502	0	0	0	0	0	0	0	0	0	0	0	0	0	0	0	0	0	0	0	0	0	0	0	0	0	0	0	0	0	0	0	0	0	d__Bacteria; p__Proteobacteria; c__Deltaproteobacteria; o__Syntrophobacterales; f__Syntrophaceae; g__; s__
Otu799	0	4.5	0	0	0	0	0	0	0	0	0	0	0	0	0	0	0	0	0	0	0	0	0	0	0	0	0	0	0	0	0	0	0	0	0	d__Bacteria; p__Bacteroidetes; c__; o__; f__; g__; s__
Otu800	0	0	322.2	131	216	0	0	267	213	0	0	45	62	327.5	274.5	18.5	27	0	0	0	0	0	0	0	0	0	0	0	0	0	0	0	0	0	0	d__Bacteria; p__Firmicutes; c__Clostridia; o__Clostridiales; f__Clostridiaceae; g__Clostridium; s__
Otu802	0	0	5.6	0	8.5	0	0	13	8	0	0	4.5	12.6667	32.5	48.5	4.5	4.5	13	10	58	47	3	4	54	124	5	0	8	5	0	0	39	65	75	48	d__Bacteria; p__Firmicutes; c__Bacilli; o__Bacillales; f__Bacillaceae; g__; s__
Otu803	29.5	11	0	0	0	0	0	0	0	0	0	0	0	0	0	0	0	0	0	0	0	0	0	0	0	0	0	0	0	0	0	5	2	0	0	d__Bacteria; p__Firmicutes; c__Clostridia; o__Clostridiales; f__; g__; s__
Otu804	19.5	49	0	0	0	0	0	0	0	0	0	0	0	0	0	0	0	0	0	0	0	0	0	0	0	9	0	0	0	0	0	0	0	0	0	d__Bacteria; p__Proteobacteria; c__Deltaproteobacteria; o__; f__; g__; s__
Otu805	0	15.5	0	0	0	0	0	0	0	0	0	0	0	0	0	0	0	0	0	0	0	0	0	0	0	0	0	0	0	0	0	0	0	0	0	d__Bacteria; p__Planctomycetes; c__Planctomycetia; o__Planctomycetales; f__Planctomycetaceae; g__; s__
Otu806	9	3.5	0	0	0	0	0	0	0	0	0	0	0	0	0	0	0	0	0	0	0	0	0	0	0	0	0	0	0	0	0	0	0	0	0	d__Bacteria; p__; c__; o__; f__; g__; s__
Otu807	5	4	0	0	0	0	0	0	0	0	0	0	0	0	0	0	0	0	0	0	0	0	0	0	0	0	0	0	0	0	0	0	0	0	0	d__Bacteria; p__Firmicutes; c__Clostridia; o__Clostridiales; f__Ruminococcaceae; g__Ruminiclostridium; s__[Clostridium]_caenicola
Otu808	20	8	0	0	0	0	0	0	0	0	0	0	0	0	0	0	0	0	0	0	0	0	0	0	0	0	0	0	0	0	0	0	0	0	0	d__Bacteria; p__; c__; o__; f__; g__; s__
Otu809	4	2	0	0	0	0	0	0	0	0	0	0	0	0	0	0	0	0	0	0	0	0	0	0	0	0	0	0	0	0	0	0	0	0	0	d__Bacteria; p__Proteobacteria; c__Alphaproteobacteria; o__Rhodobacterales; f__Rhodobacteraceae; g__; s__
Otu810	0	0	58.8	76.5	61.5	91	80	0	0	0	0	101.5	87	87.5	97.5	106	108	0	0	0	0	0	0	0	0	0	0	0	0	0	0	0	0	0	0	d__Bacteria; p__; c__; o__; f__; g__; s__
Otu811	0	3	127.2	116	112	125	119	0	0	0	0	140.5	122	110	110	124.5	106.5	0	0	0	0	0	0	0	0	0	0	0	0	0	0	0	0	0	0	d__Bacteria; p__Bacteroidetes; c__Bacteroidia; o__Bacteroidales; f__Prevotellaceae; g__Prevotella; s__Prevotella_maculosa
Otu812	0	2	0	0	0	0	0	0	0	0	0	0	0	0	0	0	0	0	0	0	0	0	0	0	0	0	0	0	0	0	0	0	0	0	0	d__Bacteria; p__Proteobacteria; c__Epsilonproteobacteria; o__Campylobacterales; f__Helicobacteraceae; g__Sulfurimonas; s__
Otu813	0	0	135.6	54.5	129	0	0	70	82	0	0	14	27.3333	95.5	102	9.5	8.5	0	0	0	0	0	0	0	0	0	0	0	0	0	0	0	0	0	0	d__Bacteria; p__Firmicutes; c__Clostridia; o__Clostridiales; f__Clostridiaceae; g__Clostridium; s__
Otu814	0	0	0	0	3.5	0	0	0	0	0	0	0	0	0	0	0	0	126	79	79	0	104	57	85	38.5	0	0	0	0	0	0	861	1323	1245	795	d__Bacteria; p__Actinobacteria; c__Actinobacteria; o__Micrococcales; f__; g__; s__
Otu815	0	2.5	0	0	0	0	0	0	0	0	0	0	0	0	0	0	0	0	0	0	0	0	0	0	0	0	0	0	0	0	0	0	0	0	0	d__Bacteria; p__; c__; o__; f__; g__; s__
Otu816	5.5	16.5	0	0	0	0	0	0	0	0	0	0	0	0	0	0	0	0	0	0	0	0	0	0	0	0	0	0	0	0	0	0	0	0	0	d__Bacteria; p__; c__; o__; f__; g__; s__
Otu817	7.5	19.5	0	0	0	0	0	0	0	0	0	0	0	0	0	0	0	0	0	0	0	0	0	0	0	0	0	0	0	0	0	0	5	0	0	d__Bacteria; p__Bacteroidetes; c__Bacteroidia; o__Bacteroidales; f__Porphyromonadaceae; g__Lascolabacillus; s__Lascolabacillus_massiliensis
Otu818	12	7.5	0	0	0	0	0	0	0	0	0	0	0	0	0	0	0	0	0	0	0	0	0	0	0	0	0	0	0	0	0	0	0	0	0	d__Bacteria; p__; c__; o__; f__; g__; s__
Otu819	50.5	11	0	0	0	0	0	0	0	0	0	0	0	0	0	0	0	0	0	0	0	0	0	0	0	0	0	0	0	0	0	2	0	0	0	d__Bacteria; p__Firmicutes; c__; o__; f__; g__; s__
Otu820	0	3	161.2	175.5	124	165	154	0	0	0	0	154	156.333	152	155	192	119	0	0	0	0	0	0	0	0	0	0	0	0	0	0	0	0	0	0	d__Bacteria; p__Bacteroidetes; c__Bacteroidia; o__Bacteroidales; f__Prevotellaceae; g__Prevotella; s__
Otu822	0	0.5	111	123.5	78.5	64	68	0	0	0	0	118	105	88.5	89	85.5	83	0	0	0	0	0	0	0	0	0	0	0	0	0	0	0	0	0	0	d__Bacteria; p__Proteobacteria; c__Gammaproteobacteria; o__Cardiobacteriales; f__Cardiobacteriaceae; g__Cardiobacterium; s__Cardiobacterium_valvarum
Otu823	0	0	0	0	0	0	0	0	0	0	0	171	333	0	0	0	0	0	0	0	0	0	0	0	0	0	0	0	0	0	0	241	224	1651	1160	d__Bacteria; p__; c__; o__; f__; g__; s__
Otu824	0	0	4.2	5.5	5	0	0	28	43	72	81.5	0	0.333333	0	0	0	1	0	0	0	0	0	0	48	18.5	0	0	0	0	0	0	22	30	37	52	d__Bacteria; p__Firmicutes; c__Bacilli; o__Bacillales; f__Bacillaceae; g__Bacillus; s__
Otu825	0	1	57.8	38.5	36.5	32	62	0	0	0	0	44	48.6667	55	46.5	47.5	34	0	0	0	0	0	0	0	0	0	0	0	0	0	0	0	0	0	0	d__Bacteria; p__Bacteroidetes; c__; o__; f__; g__; s__
Otu826	0	0	99.8	89.5	67	79	56	0	0	0	0	100.5	101.667	105.5	91.5	74.5	72.5	0	0	0	0	0	0	0	0	0	0	0	0	0	0	0	0	0	0	d__Bacteria; p__Bacteroidetes; c__Bacteroidia; o__Bacteroidales; f__Porphyromonadaceae; g__Porphyromonas; s__Porphyromonas_pasteri
Otu827	0	0	79.4	76	44	74	63	0	0	0	0	95.5	88.3333	96	62	86.5	54	0	0	0	0	0	0	0	0	0	0	0	0	0	0	0	0	0	0	d__Bacteria; p__Proteobacteria; c__Deltaproteobacteria; o__Desulfobacterales; f__Desulfobulbaceae; g__Desulfobulbus; s__
Otu828	0	1.5	36.8	23.5	27.5	44	38	0	0	0	0	47	42	24	38.5	31.5	32	0	0	0	0	0	0	0	0	0	0	0	0	0	0	0	0	0	0	d__Bacteria; p__Bacteroidetes; c__Bacteroidia; o__Bacteroidales; f__Prevotellaceae; g__Prevotella; s__
Otu829	0	1.5	75.8	78.5	55.5	86	62	0	0	0	0	69.5	70.3333	83	94	80	67	0	0	0	0	0	0	0	0	0	0	0	0	0	0	0	0	0	0	d__Bacteria; p__Bacteroidetes; c__Bacteroidia; o__Bacteroidales; f__Prevotellaceae; g__Prevotella; s__
Otu830	0.5	3.5	0	0	0	0	0	0	0	0	0	0	0	0	0	0	0	0	0	0	0	0	0	0	0	0	0	0	0	0	0	0	0	0	0	d__Bacteria; p__Bacteroidetes; c__Bacteroidia; o__Bacteroidales; f__Marinilabiliaceae; g__; s__
Otu831	0	1.5	160.8	174.5	130.5	97	121	0	0	0	0	157.5	137.667	210	140	165.5	132.5	0	0	0	0	0	0	0	0	0	0	0	0	0	0	0	0	0	0	d__Bacteria; p__Fusobacteria; c__Fusobacteriia; o__Fusobacteriales; f__Leptotrichiaceae; g__Leptotrichia; s__
Otu832	0.5	2	0	0	0	0	0	0	0	0	0	0	0	0	0	0	0	0	0	0	0	0	0	0	0	0	0	0	0	0	0	0	0	0	0	d__Bacteria; p__Bacteroidetes; c__; o__; f__; g__; s__
Otu833	133.5	13	0	0	0	0	0	0	0	0	0	0	0	0	0	0	0	0	0	0	0	0	0	0	0	0	0	0	0	0	0	11	7	0	0	d__Bacteria; p__; c__; o__; f__; g__; s__
Otu834	2.5	3	0	0	0	0	0	0	0	0	0	0	0	0	0	0	0	0	0	0	0	0	0	0	0	0	0	0	0	0	0	0	0	0	0	d__Bacteria; p__Firmicutes; c__Clostridia; o__Clostridiales; f__; g__; s__
Otu835	0	5	227.8	229.5	194.5	175	236	0	0	0	0	234.5	234	224	197	223	160.5	0	0	0	0	0	0	0	0	0	0	0	0	0	0	0	0	0	0	d__Bacteria; p__Bacteroidetes; c__Bacteroidia; o__Bacteroidales; f__Bacteroidaceae; g__Bacteroides; s__Bacteroides_vulgatus
Otu836	50.5	55.5	0	0	0	0	0	0	0	0	0	0	0	0	0	0	0	0	0	0	0	0	0	0	0	0	0	0	0	0	0	0	0	0	0	d__Bacteria; p__Spirochaetes; c__Spirochaetia; o__Spirochaetales; f__Spirochaetaceae; g__; s__
Otu837	0	0	28.4	27	19.5	31	26	0	0	0	0	26	25	28.5	10.5	30.5	30.5	0	0	0	0	0	0	0	0	0	0	0	0	0	0	0	0	0	0	d__Bacteria; p__Bacteroidetes; c__Bacteroidia; o__Bacteroidales; f__Prevotellaceae; g__Prevotella; s__Prevotella_copri
Otu838	1.5	2	0	0	0	0	0	0	0	0	0	0	0	0	0	0	0	0	0	0	0	0	0	0	0	0	0	0	0	0	0	0	0	0	0	d__Bacteria; p__Proteobacteria; c__Gammaproteobacteria; o__Pseudomonadales; f__Pseudomonadaceae; g__Pseudomonas; s__Pseudomonas_caeni
Otu839	0	0.5	77.2	90	73	78	58	0	0	0	0	103	81.6667	80	69	95.5	61.5	0	0	0	0	0	0	0	0	0	0	0	0	0	0	0	0	0	0	d__Bacteria; p__Bacteroidetes; c__Bacteroidia; o__Bacteroidales; f__Prevotellaceae; g__Prevotella; s__Prevotella_loescheii
Otu840	9	74.5	0	0	0	0	0	0	0	0	0	0	0	0	0	0	0	0	0	0	0	0	0	0	0	0	0	0	0	0	0	0	0	0	0	d__Bacteria; p__Bacteroidetes; c__Bacteroidia; o__Bacteroidales; f__Prolixibacteraceae; g__Mariniphaga; s__
Otu841	0	0	56.2	59	25.5	50	34	0	0	0	0	0	0	0	0	0	0	0	0	0	0	0	0	0	0	0	0	0	0	0	0	0	0	0	0	d__Bacteria; p__Firmicutes; c__; o__; f__; g__; s__
Otu842	5.5	4.5	0	0	0	0	0	0	0	0	0	0	0	0	0	0	0	0	0	0	0	0	0	0	0	0	0	0	0	0	0	5	0	0	0	d__Bacteria; p__; c__; o__; f__; g__; s__
Otu844	0	0	0	0	0	0	0	0	0	0	0	0	0	0	0	64.5	114	0	0	0	0	0	0	24	28.5	0	0	0	0	0	0	0	0	0	0	d__Bacteria; p__Firmicutes; c__Clostridia; o__Clostridiales; f__Clostridiaceae; g__Clostridium; s__
Otu845	1	10	0.4	0	0	0	0	0	0	0	0	0	0	0	0	0	0	0	0	0	0	0	0	0	0	0	0	0	0	0	0	0	4	0	0	d__Bacteria; p__Acidobacteria; c__Blastocatellia; o__Undef; f__Undef; g__; s__
Otu846	16	1	0	0	0	0	0	0	0	0	0	0	0	0	0	0	0	0	0	0	0	0	0	0	0	0	0	0	0	0	0	0	0	0	0	d__Bacteria; p__Proteobacteria; c__Deltaproteobacteria; o__; f__; g__; s__
Otu847	0	31.5	1488.6	1398.5	889.5	1271	860	0	0	0	0	1470.5	1255	1409.5	997.5	1423.5	611.5	0	0	0	0	0	0	0	0	0	0	0	0	0	0	0	0	0	0	d__Bacteria; p__; c__; o__; f__; g__; s__
Otu848	231	40	5.6	0	0	0	0	0	0	0	0	0	0	0	0	0	0	0	0	0	0	0	0	0	0	0	0	0	0	0	0	40	26	0	0	d__Bacteria; p__; c__; o__; f__; g__; s__
Otu849	4	2	0	0	0	0	0	0	0	0	0	0	0	0	0	0	0	0	0	0	0	0	0	0	0	0	0	0	0	0	0	0	0	0	0	d__Bacteria; p__; c__; o__; f__; g__; s__
Otu850	4.5	9	0	0	0	0	0	0	0	0	0	0	0	0	0	0	0	0	0	0	0	0	0	0	0	0	0	0	0	0	0	0	0	0	0	d__Bacteria; p__Bacteroidetes; c__Bacteroidia; o__Bacteroidales; f__; g__; s__
Otu851	0	6	262.8	230.5	222.5	255	218	0	0	0	0	260	245.333	314.5	186.5	281	228.5	0	0	0	0	0	0	0	0	0	0	0	0	0	0	0	0	0	0	d__Bacteria; p__Spirochaetes; c__Spirochaetia; o__Spirochaetales; f__Spirochaetaceae; g__Treponema; s__Treponema_medium
Otu852	15.5	9	0	0	0	0	0	0	0	0	0	0	0	0	0	0	0	0	0	0	0	0	0	0	0	0	0	0	0	0	0	1	0	0	0	d__Bacteria; p__Firmicutes; c__Clostridia; o__Clostridiales; f__; g__; s__
Otu853	10.5	16.5	0.6	0	0	0	0	0	0	0	0	0	0	0	0	0	0	0	0	0	0	0	0	0	0	0	0	0	0	0	0	2	0	0	0	d__Bacteria; p__; c__; o__; f__; g__; s__
Otu854	0	10.5	497	424.5	317.5	401	358	0	0	0	0	451.5	423	497.5	353	510	315	0	0	0	0	0	0	0	0	0	0	0	0	0	0	0	0	0	0	d__Bacteria; p__Fusobacteria; c__Fusobacteriia; o__Fusobacteriales; f__Fusobacteriaceae; g__Fusobacterium; s__Fusobacterium_nucleatum
Otu855	2.5	1	0	0	0	0	0	0	0	0	0	0	0	0	0	0	0	0	0	0	0	0	0	0	0	0	0	0	0	0	0	0	0	0	0	d__Bacteria; p__Firmicutes; c__Tissierellia; o__Undef; f__Undef; g__Sedimentibacter; s__
Otu856	0	0	0.2	0	2.5	0	0	0	0	0	0	0	0	0	0	0	0	87	68	43	0	75	0	95	39	0	0	0	0	0	0	698	967	1046	537	d__Bacteria; p__Actinobacteria; c__Actinobacteria; o__; f__; g__; s__
Otu857	0	0	2.2	2	5	7	3	0	0	0	0	1	3.66667	4.5	4.5	10	3	0	0	0	0	0	0	0	0	0	0	0	0	0	0	0	0	0	0	d__Bacteria; p__Bacteroidetes; c__Bacteroidia; o__Bacteroidales; f__Prevotellaceae; g__Alloprevotella; s__Alloprevotella_tannerae
Otu858	0	0	515.6	221.5	381.5	0	0	0	0	0	0	719.5	1270.33	915	1528	1051	1551	2275	2210	5026	3525	3923	2726	10746	10904	0	0	0	0	0	0	20086	21250	17517	12168	d__Bacteria; p__Firmicutes; c__Clostridia; o__Clostridiales; f__Clostridiaceae; g__Clostridium; s__
Otu859	0	0.5	260.4	248.5	218.5	255	198	0	0	0	0	235	262.667	275	226	242.5	168	0	2	0	0	0	0	0	0	0	0	0	0	0	0	0	0	1	0	d__Bacteria; p__Bacteroidetes; c__Flavobacteriia; o__Flavobacteriales; f__Flavobacteriaceae; g__Capnocytophaga; s__
Otu860	0	0	9.6	6	5.5	12	6	0	0	0	0	5	9.66667	8	5.5	11.5	8.5	0	0	0	0	0	0	0	0	0	0	0	0	0	0	0	0	0	0	d__Bacteria; p__Bacteroidetes; c__Bacteroidia; o__Bacteroidales; f__Prevotellaceae; g__Prevotella; s__Prevotella_copri
Otu861	0	0	0	0	0	0	0	0	0	0	0	0	0	46	264.5	649	1069.5	3369	3460	1645	1748	2515	2755	0	104.5	366	381	0	0	0	0	445	565	403	191	d__Bacteria; p__Firmicutes; c__Clostridia; o__; f__; g__; s__
Otu862	41	79	0	0	0	0	0	0	0	0	0	0	0	0	0	0	0	0	0	0	0	0	0	0	0	0	0	0	0	0	0	0	0	0	0	d__Bacteria; p__Proteobacteria; c__Deltaproteobacteria; o__Syntrophobacterales; f__Syntrophaceae; g__; s__
Otu863	152	21.5	2	2.5	0	0	0	0	0	0	0	5	0	0	0	0	0	0	0	0	0	0	0	0	0	0	0	0	0	0	0	46	75	0	0	d__Bacteria; p__; c__; o__; f__; g__; s__
Otu864	0	7.5	0	0	0	0	0	0	0	0	0	0	0	0	0	0	0	0	0	0	0	0	0	0	0	0	0	0	0	0	0	0	0	0	0	d__Bacteria; p__Proteobacteria; c__Epsilonproteobacteria; o__Campylobacterales; f__Helicobacteraceae; g__Sulfurimonas; s__Sulfurimonas_gotlandica
Otu865	0	1	0	0	0	0	0	0	0	0	0	0	0	0	0	0	0	0	0	0	0	0	0	0	0	0	0	0	0	0	0	0	0	0	0	d__Bacteria; p__Bacteroidetes; c__; o__; f__; g__; s__
Otu866	11	19	0	0	0	0	0	0	0	0	0	0	0	0	0	0	0	0	0	0	0	0	0	0	0	0	0	0	0	0	0	0	0	0	0	d__Bacteria; p__Firmicutes; c__Tissierellia; o__Tissierellales; f__Tissierellaceae; g__; s__
Otu867	11	5.5	0	0	0	0	0	0	0	0	0	0	0	0	0	0	0	0	0	0	0	0	0	0	0	0	0	0	0	0	0	0	0	0	0	d__Bacteria; p__; c__; o__; f__; g__; s__
Otu868	0.5	3.5	0	0	0	0	0	0	0	0	0	0	0	0	0	0	0	0	0	0	0	0	0	0	0	0	0	0	0	0	0	0	0	0	0	d__Bacteria; p__Spirochaetes; c__Spirochaetia; o__Spirochaetales; f__Spirochaetaceae; g__Treponema; s__
Otu869	1	20	0	0	0	0	0	0	0	0	0	0	0	0	0	0	0	0	0	0	0	0	0	0	0	0	0	0	0	0	0	0	0	0	0	d__Bacteria; p__Bacteroidetes; c__; o__; f__; g__; s__
Otu870	129.5	19.5	9.6	7	4.5	9	0	0	0	0	0	12	8	12.5	7	8	3	0	0	0	0	0	0	0	0	0	0	0	0	0	0	37	51	0	0	d__Bacteria; p__Firmicutes; c__Bacilli; o__Lactobacillales; f__Streptococcaceae; g__Streptococcus; s__
Otu871	117.5	13	0	0	0	0	0	0	0	0	0	0	0	0	0	0	0	0	0	0	0	0	0	0	0	0	0	0	0	0	0	15	5	0	0	d__Bacteria; p__Actinobacteria; c__Acidimicrobiia; o__Acidimicrobiales; f__Acidimicrobiaceae; g__Ilumatobacter; s__
Otu872	0	0	43.6	35	25.5	14	26	0	0	0	0	42.5	44.3333	37	20.5	36.5	24	0	0	0	0	0	0	0	0	0	0	0	0	0	0	0	0	0	0	d__Bacteria; p__Proteobacteria; c__Betaproteobacteria; o__Neisseriales; f__Neisseriaceae; g__Neisseria; s__Neisseria_oralis
Otu873	0	0	67	84.5	0	0	0	110	103	0	0	53	64	0	0	109	102	0	0	0	0	0	0	0	0	0	0	0	0	0	0	0	0	0	0	d__Bacteria; p__Firmicutes; c__Clostridia; o__Clostridiales; f__Clostridiaceae; g__Clostridium; s__
Otu874	4	3	0	0	0	0	0	0	0	0	0	0	0	0	0	0	0	0	0	0	0	0	0	0	0	0	0	0	0	0	0	0	0	0	0	d__Bacteria; p__Firmicutes; c__Erysipelotrichia; o__Erysipelotrichales; f__Erysipelotrichaceae; g__; s__
Otu875	8.5	9.5	0	0	0	0	0	0	0	0	0	0	0	0	0	0	0	0	0	0	0	0	0	0	0	0	0	0	0	0	0	0	0	0	0	d__Bacteria; p__Firmicutes; c__Clostridia; o__Clostridiales; f__Clostridiaceae; g__Alkaliphilus; s__
Otu876	0	1	24.4	31.5	18	26	21	0	0	0	0	21.5	25	17.5	20	22	15	0	0	0	0	0	0	0	0	0	0	0	0	0	0	0	0	0	0	d__Bacteria; p__Proteobacteria; c__Gammaproteobacteria; o__Pasteurellales; f__Pasteurellaceae; g__; s__
Otu878	2	13	0	0	0	0	0	0	0	0	0	0	0	0	0	0	0	0	0	0	0	0	0	0	0	0	0	0	0	0	0	0	0	0	0	d__Bacteria; p__Bacteroidetes; c__; o__; f__; g__; s__
Otu879	1	2	0	0	0	0	0	0	0	0	0	0	0	0	0	0	0	0	0	0	0	0	0	0	0	0	0	0	0	0	0	0	2	0	0	d__Bacteria; p__Acidobacteria; c__Blastocatellia; o__Undef; f__Undef; g__; s__
Otu880	0	1	37	33	19	32	22	0	0	0	0	30	21.6667	53.5	43.5	55.5	30.5	0	0	0	0	0	0	0	0	0	0	0	0	0	0	0	0	0	0	d__Bacteria; p__Fusobacteria; c__Fusobacteriia; o__Fusobacteriales; f__Leptotrichiaceae; g__Leptotrichia; s__
Otu881	0	0	3.8	3	4	4	3	0	0	0	0	1	1	4.5	3	4.5	2.5	0	0	0	0	0	0	0	0	0	0	0	0	0	0	0	0	0	0	d__Bacteria; p__Bacteroidetes; c__Bacteroidia; o__Bacteroidales; f__Bacteroidaceae; g__Bacteroides; s__Bacteroides_vulgatus
Otu882	0	1.5	87	90	73.5	45	74	0	0	0	0	106.5	92	81.5	75.5	97.5	63	0	0	0	0	0	0	0	0	0	0	0	0	0	0	0	0	0	0	d__Bacteria; p__Bacteroidetes; c__Bacteroidia; o__Bacteroidales; f__Bacteroidaceae; g__Bacteroides; s__Bacteroides_uniformis
Otu883	0	1	83.8	99	77	51	85	0	0	0	0	102.5	92.6667	91	102	92.5	80.5	0	0	0	0	0	0	0	0	0	0	0	0	0	0	0	0	0	0	d__Bacteria; p__Bacteroidetes; c__Bacteroidia; o__Bacteroidales; f__Bacteroidaceae; g__Bacteroides; s__Bacteroides_uniformis
Otu884	0	0	0	0	0	0	0	0	0	0	0	1.5	9	10.5	17.5	11	26	47	40	65	73	21	18	0	39	33	20	142	115	48	41	0	0	0	0	d__Bacteria; p__Firmicutes; c__Clostridia; o__Clostridiales; f__Clostridiaceae; g__Clostridium; s__Clostridium_drakei
Otu885	14	11	0	0	0	0	0	0	0	0	0	0	0	0	0	0	0	0	0	0	0	0	0	0	0	0	0	0	0	0	0	0	0	0	0	d__Bacteria; p__Firmicutes; c__; o__; f__; g__; s__
Otu886	14.5	3.5	0	0	0	0	0	0	0	0	0	0	0	0	0	0	0	0	0	0	0	0	0	0	0	0	0	0	0	0	0	0	0	0	0	d__Bacteria; p__Firmicutes; c__Clostridia; o__Clostridiales; f__Syntrophomonadaceae; g__Syntrophomonas; s__Syntrophomonas_zehnderi
Otu888	2.5	23	0	0	0	0	0	0	0	0	0	0	0	0	0	0	0	0	0	0	0	0	0	0	0	0	0	0	0	0	0	0	0	0	0	d__Bacteria; p__Bacteroidetes; c__Bacteroidia; o__Bacteroidales; f__; g__; s__
Otu889	2	7	0	0	0	0	0	0	0	0	0	0	0	0	0	0	0	0	0	0	0	0	0	0	0	0	0	0	0	0	0	0	0	0	0	d__Bacteria; p__Firmicutes; c__Clostridia; o__Clostridiales; f__Ruminococcaceae; g__Saccharofermentans; s__Saccharofermentans_acetigenes
Otu890	7	6	0	0	0	0	0	0	0	0	0	0	0	0	0	0	0	0	0	0	0	0	0	0	0	0	0	0	0	0	0	0	0	0	0	d__Bacteria; p__Firmicutes; c__Clostridia; o__Clostridiales; f__Ruminococcaceae; g__Saccharofermentans; s__Saccharofermentans_acetigenes
Otu892	0	0	0	0	0	0	0	0	0	0	0	0	0.333333	0	0	0	0	0	0	0	0	0	0	1298	729.5	0	0	0	0	0	0	533	593	571	917	d__Bacteria; p__Firmicutes; c__Clostridia; o__Clostridiales; f__Clostridiaceae; g__Clostridium; s__
Otu893	0	0	65.8	73	67	71	73	0	0	0	0	99.5	78	76.5	63.5	89	91.5	0	0	0	0	0	0	0	0	0	0	0	0	0	0	0	0	0	0	d__Bacteria; p__; c__; o__; f__; g__; s__
Otu894	0	3.5	315.6	252	262	287	243	0	0	0	0	291	324.333	287	274.5	341	239.5	0	0	0	0	0	0	0	0	0	0	0	0	0	0	0	0	0	0	d__Bacteria; p__Bacteroidetes; c__Bacteroidia; o__Bacteroidales; f__Prevotellaceae; g__; s__
Otu895	27.5	1	0	0	0	0	0	0	0	0	0	0	0	0	0	0	0	0	0	0	0	0	0	0	0	0	0	0	0	0	0	4	19	0	0	d__Bacteria; p__; c__; o__; f__; g__; s__
Otu897	0	0	28.4	50	84.5	9	25	107	74	692	249.5	5	4.66667	0	0	0	0	0	0	0	0	0	0	3	4.5	0	0	0	0	0	0	0	0	0	0	d__Bacteria; p__Firmicutes; c__Negativicutes; o__Selenomonadales; f__; g__; s__
Otu898	0	0	32.4	37.5	16.5	34	43	0	0	0	0	31.5	27	31	22	31	19.5	0	0	0	0	0	0	0	0	0	0	0	0	0	0	0	0	0	0	d__Bacteria; p__Bacteroidetes; c__Bacteroidia; o__Bacteroidales; f__Bacteroidaceae; g__Bacteroides; s__Bacteroides_massiliensis
Otu899	0	1	77.8	67	56	67	73	0	0	0	0	62.5	68.3333	60	77.5	72.5	72	0	0	0	0	0	0	0	0	0	0	0	0	0	0	0	0	0	0	d__Bacteria; p__Bacteroidetes; c__Bacteroidia; o__Bacteroidales; f__Prevotellaceae; g__Prevotella; s__Prevotella_stercorea
Otu900	0	1	30.2	19.5	24.5	24	20	0	0	0	0	27.5	25.3333	21	12	22	16	0	0	0	0	0	0	0	0	0	0	0	0	0	0	0	0	0	0	d__Bacteria; p__Bacteroidetes; c__Bacteroidia; o__Bacteroidales; f__Prevotellaceae; g__Prevotella; s__Prevotella_shahii
Otu901	0	0	0.8	2.5	0	0	0	0	0	0	0	0	0	0	0	0	0	0	0	0	0	0	0	0	0	0	0	0	0	0	0	483	1288	409	259	d__Bacteria; p__Firmicutes; c__Bacilli; o__Bacillales; f__Bacillaceae; g__; s__
Otu902	0	0	433.6	830	1337	144	358	1625	1294	11620	4122	65	77.3333	0	0	0	0	0	0	0	0	0	0	74	64.5	0	0	0	0	0	0	0	0	0	0	d__Bacteria; p__Firmicutes; c__Negativicutes; o__Selenomonadales; f__; g__; s__
Otu903	0.5	6.5	0	0	0	0	0	0	0	0	0	0	0	0	0	0	0	0	0	0	0	0	0	0	0	0	0	0	0	0	0	0	0	0	0	d__Bacteria; p__; c__; o__; f__; g__; s__
Otu904	2352.5	814	0	0	0	0	0	0	0	0	0	0	0	0	0	0	0	0	0	0	0	0	0	0	0	0	0	0	0	0	0	200	456	0	0	d__Bacteria; p__; c__; o__; f__; g__; s__
Otu905	0	4	204.6	163	157	159	122	0	0	0	0	223.5	176.667	295	181	187	171.5	0	0	0	0	0	0	0	0	0	0	0	0	0	0	0	0	0	0	d__Bacteria; p__Spirochaetes; c__Spirochaetia; o__Spirochaetales; f__Spirochaetaceae; g__Treponema; s__Treponema_socranskii
Otu906	0	0	0	0	2.5	0	0	0	0	0	0	0	0	0	0	0	1	88	65	64	0	98	71	99	40.5	0	0	0	0	0	0	634	919	925	549	d__Bacteria; p__Actinobacteria; c__Actinobacteria; o__; f__; g__; s__
Otu907	0	1	64	54	40	41	38	0	0	0	0	56.5	65.3333	66.5	46.5	57	38	0	0	0	0	0	0	0	0	0	0	0	0	0	0	0	0	0	0	d__Bacteria; p__Fusobacteria; c__Fusobacteriia; o__Fusobacteriales; f__Leptotrichiaceae; g__Leptotrichia; s__
Otu908	9	15.5	0	0	0	0	0	0	0	0	0	0	0	0	0	0	0	0	0	0	0	0	0	0	0	0	0	0	0	0	0	0	3	0	0	d__Bacteria; p__Bacteroidetes; c__Bacteroidia; o__Bacteroidales; f__Porphyromonadaceae; g__Lascolabacillus; s__Lascolabacillus_massiliensis
Otu909	38	3	0	0	0	0	0	0	0	0	0	0	0	0	0	0	0	0	0	0	0	0	0	0	0	0	0	0	0	0	0	4	4	0	0	d__Bacteria; p__Firmicutes; c__; o__; f__; g__; s__
Otu910	187	47.5	0	0	0	0	0	0	0	0	0	0	0	0	0	0	0	0	0	0	0	0	0	0	0	0	0	0	0	0	0	10	11	0	0	d__Bacteria; p__; c__; o__; f__; g__; s__
Otu911	0	0	68.6	131.5	153.5	21	31	140	138	1318	454	9	8	0	0	0	0	0	0	0	0	0	0	116	102	0	0	0	0	0	0	0	0	0	0	d__Bacteria; p__Firmicutes; c__Negativicutes; o__Selenomonadales; f__Sporomusaceae; g__; s__
Otu912	0	0	0.6	0	0	0	0	0	0	0	0	0	0	0	0	0	0	72	55	66	48	116	65	38	16.5	72	89	0	0	0	0	333	433	463	241	d__Bacteria; p__; c__; o__; f__; g__; s__
Otu913	6	9.5	0	0	0	0	0	0	0	0	0	0	0	0	0	0	0	0	0	0	0	0	0	0	0	0	0	0	0	0	0	0	0	0	0	d__Bacteria; p__Tenericutes; c__Mollicutes; o__Acholeplasmatales; f__Acholeplasmataceae; g__Acholeplasma; s__
Otu916	1.5	1.5	0	0	0	0	0	0	0	0	0	0	0	0	0	0	0	0	0	0	0	0	0	0	0	0	0	0	0	0	0	0	0	0	0	d__Bacteria; p__Firmicutes; c__Clostridia; o__Clostridiales; f__Clostridiaceae; g__; s__
Otu917	2.5	5.5	0	0	0	0	0	0	0	0	0	0	0	0	0	0	0	0	0	0	0	0	0	0	0	0	0	0	0	0	0	0	0	0	0	d__Bacteria; p__; c__; o__; f__; g__; s__
Otu918	6	2.5	0	0	0	0	0	0	0	0	0	0	0	0	0	0	0	0	0	0	0	0	0	0	0	0	0	0	0	0	0	0	0	0	0	d__Bacteria; p__; c__; o__; f__; g__; s__
Otu919	1	1.5	0	0	0	0	0	0	0	0	0	0	0	0	0	0	0	0	0	0	0	0	0	0	0	0	0	0	0	0	0	0	0	0	0	d__Bacteria; p__Proteobacteria; c__Betaproteobacteria; o__Rhodocyclales; f__Rhodocyclaceae; g__; s__
Otu920	13	23.5	0	0	0	0	0	0	0	0	0	0	0	0	0	0	0	0	0	0	0	0	0	0	0	0	0	0	0	0	0	0	0	0	0	d__Bacteria; p__Firmicutes; c__Clostridia; o__; f__; g__; s__
Otu921	2	2.5	0	0	0	0	0	0	0	0	0	0	0	0	0	0	0	0	0	0	0	0	0	0	0	0	0	0	0	0	0	0	1	0	0	d__Bacteria; p__Firmicutes; c__; o__; f__; g__; s__
Otu922	0	0	4.4	5	6	5	2	0	0	0	0	0	3.66667	4	4	6.5	1	0	0	0	0	0	0	0	0	0	0	0	0	0	0	0	0	0	0	d__Bacteria; p__Bacteroidetes; c__Bacteroidia; o__Bacteroidales; f__Prevotellaceae; g__Alloprevotella; s__Alloprevotella_tannerae
Otu923	43	2.5	0	0	0	0	0	0	0	0	0	0	0	0	0	0	0	0	0	0	0	0	0	0	0	0	0	0	0	0	0	2	5	0	0	d__Bacteria; p__Synergistetes; c__Synergistia; o__Synergistales; f__Synergistaceae; g__; s__
Otu924	4.5	4	0	0	0	0	0	0	0	0	0	0	0	0	0	0	0	0	0	0	0	0	0	0	0	0	0	0	0	0	0	0	0	0	0	d__Bacteria; p__Actinobacteria; c__Actinobacteria; o__Corynebacteriales; f__Corynebacteriaceae; g__Corynebacterium; s__
Otu925	0	6	0	0	0	1	0	0	0	0	0	0	0	0	0	0	0	0	0	0	0	0	0	0	0	0	0	0	0	0	0	0	0	0	0	d__Bacteria; p__Bacteroidetes; c__; o__; f__; g__; s__
Otu926	0	10	0	0	0	0	0	0	0	0	0	0	0	0	0	0	0	0	0	0	0	0	0	0	0	0	0	0	0	0	0	0	0	0	0	d__Bacteria; p__Bacteroidetes; c__; o__; f__; g__; s__
Otu928	0	23	636.2	513.5	400.5	549	498	0	0	0	0	684	610.333	610	389.5	613.5	439.5	0	0	0	0	0	0	0	0	0	0	0	0	0	0	0	0	0	0	d__Bacteria; p__; c__; o__; f__; g__; s__
Otu929	0	4.5	0	0	0	0	0	0	0	0	0	0	0	0	0	0	0	0	0	0	0	0	0	0	0	0	0	0	0	0	0	0	0	0	0	d__Bacteria; p__Bacteroidetes; c__; o__; f__; g__; s__
Otu930	5	3	0	0	0	0	0	0	0	0	0	0	0	0	0	0	0	0	0	0	0	0	0	0	0	0	0	0	0	0	0	0	0	0	0	d__Bacteria; p__Firmicutes; c__; o__; f__; g__; s__
Otu931	0	1.5	71.8	96.5	69.5	82	58	0	0	0	0	77	64.6667	82	78	76.5	75	0	0	0	0	0	0	0	0	0	0	0	0	0	0	0	0	0	0	d__Bacteria; p__Bacteroidetes; c__Bacteroidia; o__Bacteroidales; f__Prevotellaceae; g__Prevotella; s__Prevotella_baroniae
Otu932	168.5	93.5	0	0	0	0	0	0	0	0	0	0	0	0	0	0	0	0	0	0	0	0	0	0	0	0	0	0	0	0	0	114	0	0	0	d__Bacteria; p__Chloroflexi; c__; o__; f__; g__; s__
Otu933	1	8	0	0	0	0	0	0	0	0	0	0	0	0	0	0	0	0	0	0	0	0	0	0	0	0	0	0	0	0	0	0	0	0	0	d__Bacteria; p__Spirochaetes; c__Spirochaetia; o__Spirochaetales; f__Spirochaetaceae; g__Treponema; s__Treponema_zuelzerae
Otu934	214	43	0	0	0	0	0	0	0	0	0	0	0	0	0	0	0	0	0	0	0	0	0	0	0	0	0	0	0	0	0	32	38	0	0	d__Bacteria; p__; c__; o__; f__; g__; s__
Otu935	0	6	0.2	2	0	0	0	0	0	0	0	0	0	0	0	0	0	2	0	0	0	0	0	0	0	0	0	0	0	0	0	0	0	0	0	d__Bacteria; p__Proteobacteria; c__Gammaproteobacteria; o__Pseudomonadales; f__Moraxellaceae; g__Acinetobacter; s__
Otu936	0	0	0	0	0	0	0	0	0	0	0	0	0.666667	0	0	0	0	0	0	46	41	95	48	0	24.5	0	0	0	0	0	0	0	0	0	0	d__Bacteria; p__Firmicutes; c__; o__; f__; g__; s__
Otu937	0	3	45.2	47	33	59	52	0	0	0	0	62.5	47.3333	41	43.5	41.5	26.5	0	0	0	0	0	0	0	0	0	0	0	0	0	0	0	0	0	0	d__Bacteria; p__Bacteroidetes; c__Bacteroidia; o__Bacteroidales; f__Prevotellaceae; g__Prevotella; s__Prevotella_loescheii
Otu938	0	0	0	0	0	0	0	0	0	0	0	0	0	0	0	0	0	62	42	51	43	93	50	47	19.5	42	50	0	0	0	0	320	508	511	294	d__Bacteria; p__; c__; o__; f__; g__; s__
Otu939	0	2	112.2	84.5	64	75	65	0	0	0	0	96	72.6667	87	58.5	105	57	0	0	0	0	0	0	0	0	0	0	0	0	0	0	0	0	0	0	d__Bacteria; p__Actinobacteria; c__Actinobacteria; o__Actinomycetales; f__Actinomycetaceae; g__Actinomyces; s__Actinomyces_gerencseriae
Otu940	9.5	7	0	0	0	0	0	0	0	0	0	0	0	0	0	0	0	0	0	0	0	0	0	0	0	0	0	0	0	0	0	0	0	0	0	d__Bacteria; p__Firmicutes; c__Clostridia; o__Clostridiales; f__Peptococcaceae; g__Cryptanaerobacter; s__Cryptanaerobacter_phenolicus
Otu941	40	2.5	0	0	0	0	0	0	0	0	0	0	0	0	0	0	0	0	0	0	0	0	0	0	0	0	0	0	0	0	0	6	31	0	0	d__Bacteria; p__; c__; o__; f__; g__; s__
Otu942	24	211	0	0	0	0	0	0	0	0	0	0	0	0	0	0	0	0	0	0	0	0	0	0	0	0	0	0	0	0	0	0	0	0	0	d__Bacteria; p__Bacteroidetes; c__; o__; f__; g__; s__
Otu943	7.5	0.5	0	0	0	0	0	0	0	0	0	0	0	0	0	0	0	0	0	0	0	0	0	0	0	0	0	0	0	0	0	1	4	0	0	d__Bacteria; p__Proteobacteria; c__Alphaproteobacteria; o__Rhodobacterales; f__Rhodobacteraceae; g__Gemmobacter; s__Gemmobacter_aquaticus
Otu944	4	4.5	0	0	0	0	0	0	0	0	0	0	0	0	0	0	0	0	0	0	0	0	0	0	0	0	0	0	0	0	0	0	0	0	0	d__Bacteria; p__Firmicutes; c__Clostridia; o__Clostridiales; f__Ruminococcaceae; g__Saccharofermentans; s__Saccharofermentans_acetigenes
Otu945	192	3.5	0	0	0	0	0	0	0	0	0	0	0	0	0	0	0	0	0	0	0	0	0	0	0	0	0	0	0	0	0	10	45	0	0	d__Bacteria; p__Actinobacteria; c__; o__; f__; g__; s__
Otu946	13.5	40	0	0	0	0	0	0	0	0	0	0	0	0	0	0	0	0	0	0	0	0	0	0	0	0	0	0	0	0	0	0	0	0	0	d__Bacteria; p__Bacteroidetes; c__Bacteroidia; o__Bacteroidales; f__Porphyromonadaceae; g__Lascolabacillus; s__Lascolabacillus_massiliensis
Otu947	0	0	0.2	0	0.5	0	0	0	0	9	3.5	3	13.6667	9.5	31.5	11.5	18.5	22	20	71	56	11	7	0	39.5	38	26	154	140	63	36	0	5	4	0	d__Bacteria; p__Firmicutes; c__; o__; f__; g__; s__
Otu948	0.5	6.5	0	0	0	0	0	0	0	0	0	0	0	0	0	0	0	0	0	0	0	0	0	0	0	0	0	0	0	0	0	0	0	0	0	d__Bacteria; p__Bacteroidetes; c__; o__; f__; g__; s__
Otu949	185.5	152	0	0	0	0	0	0	0	0	0	0	0	0	0	0	0	0	0	0	0	0	0	0	0	0	0	0	0	0	0	0	0	0	0	d__Bacteria; p__Chloroflexi; c__Anaerolineae; o__Anaerolineales; f__Anaerolineaceae; g__; s__
Otu950	0	0	53.2	62.5	33	55	45	0	0	0	0	53	60.3333	64.5	50.5	54.5	47	0	0	0	0	0	0	0	0	0	0	0	0	0	0	0	0	0	0	d__Bacteria; p__Bacteroidetes; c__Bacteroidia; o__Bacteroidales; f__Bacteroidaceae; g__Bacteroides; s__Bacteroides_stercoris
Otu951	0	0	0	0	0	0	0	0	0	0	0	0.5	1	0.5	1	50.5	26	168	175	293	213	209	125	0	312	0	0	0	0	0	0	0	0	0	0	d__Bacteria; p__Firmicutes; c__Clostridia; o__Clostridiales; f__Clostridiaceae; g__Clostridium; s__
Otu952	15	5.5	0.2	0	0	0	0	0	0	0	0	0	0	1	0	0	0	0	0	0	0	0	0	0	0	0	0	0	0	0	0	31	17	0	0	d__Bacteria; p__Firmicutes; c__Bacilli; o__Lactobacillales; f__Lactobacillaceae; g__Lactobacillus; s__
Otu953	24.5	16.5	0	0	0	0	0	0	0	0	0	0	0	0	0	0	0	0	0	0	0	0	0	0	0	0	0	0	0	0	0	0	0	0	0	d__Bacteria; p__Firmicutes; c__; o__; f__; g__; s__
Otu954	1.5	4.5	0	0	0	0	0	0	0	0	0	0	0	0	0	0	0	0	0	0	0	0	0	0	0	0	0	0	0	0	0	0	0	0	0	d__Bacteria; p__; c__; o__; f__; g__; s__
Otu955	0	0	50.4	52	44	45	60	0	0	0	0	70	80.3333	83.5	113	76.5	70	0	0	0	0	0	0	0	0	0	0	0	0	0	0	0	0	0	0	d__Bacteria; p__Bacteroidetes; c__Bacteroidia; o__Bacteroidales; f__Prevotellaceae; g__Prevotella; s__
Otu956	0	1.5	238.8	156.5	108.5	130	119	0	0	0	0	177.5	157.667	227	65	210.5	137.5	0	0	0	0	0	0	0	0	0	0	0	0	0	0	0	0	0	0	d__Bacteria; p__Fusobacteria; c__Fusobacteriia; o__Fusobacteriales; f__Leptotrichiaceae; g__Leptotrichia; s__Leptotrichia_goodfellowii
Otu957	296	45.5	0	0	0	0	0	0	0	0	0	0	0	0	0	0	0	0	0	0	0	0	0	0	0	0	0	0	0	0	0	44	52	0	0	d__Bacteria; p__Actinobacteria; c__Actinobacteria; o__Micrococcales; f__Intrasporangiaceae; g__; s__
Otu958	2	24.5	0	0	0	0	0	0	0	0	0	0	0	0	0	0	0	0	0	0	0	0	0	0	0	0	0	0	0	0	0	0	0	0	0	d__Bacteria; p__Bacteroidetes; c__Bacteroidia; o__Bacteroidales; f__Porphyromonadaceae; g__; s__
Otu959	0	0	0	0	0	0	0	0	0	0	0	161.5	136.667	118.5	131	179	242	0	0	0	0	0	0	0	0	4	3	0	0	0	0	0	0	0	0	d__Bacteria; p__Firmicutes; c__Clostridia; o__Clostridiales; f__Clostridiaceae; g__Clostridium; s__
Otu960	0	0	14.4	7	17	0	7	0	0	0	0	24.5	41.3333	0	0	0	0	0	0	0	0	0	0	4301	1470	0	0	0	0	0	0	0	0	0	0	d__Bacteria; p__Firmicutes; c__Negativicutes; o__Selenomonadales; f__Sporomusaceae; g__; s__
Otu961	0	0	0	0	0	0	0	0	0	0	0	1697.5	1934.33	1574.5	1981	1590.5	2215	6426	7084	7742	8099	6110	7236	0	3641	10025	10062	9943	9389	10639	11470	0	0	0	0	d__Bacteria; p__Firmicutes; c__Clostridia; o__Clostridiales; f__Clostridiaceae; g__Clostridium; s__Clostridium_drakei
Otu962	1.5	13.5	0	0	0	0	0	0	0	0	0	0	0	0	0	0	0	0	0	0	0	0	0	0	0	0	0	0	0	0	0	0	0	0	0	d__Bacteria; p__Bacteroidetes; c__Bacteroidia; o__Bacteroidales; f__Prolixibacteraceae; g__Mariniphaga; s__
Otu963	1	2.5	0	0	0	0	0	0	0	0	0	0	0	0	0	0	0	0	0	0	0	0	0	0	0	0	0	0	0	0	0	0	0	0	0	d__Bacteria; p__; c__; o__; f__; g__; s__
Otu964	0	0	100.6	74.5	72	107	66	0	0	0	0	98	92.6667	124	93.5	117	80.5	0	0	0	0	0	0	0	0	0	0	0	0	0	0	0	0	0	0	d__Bacteria; p__Actinobacteria; c__Actinobacteria; o__Corynebacteriales; f__Corynebacteriaceae; g__Corynebacterium; s__
Otu965	7.5	30	0	0	0	0	0	0	0	0	0	0	0	0	0	0	0	0	0	0	0	0	0	0	0	0	0	0	0	0	0	0	0	0	0	d__Bacteria; p__Bacteroidetes; c__Bacteroidia; o__Bacteroidales; f__Porphyromonadaceae; g__Lascolabacillus; s__Lascolabacillus_massiliensis
Otu966	0	3.5	198	150.5	155	158	151	0	0	0	0	266	225.667	221	199.5	184	161	0	0	0	0	0	0	0	0	0	0	0	0	0	0	0	0	0	0	d__Bacteria; p__Bacteroidetes; c__Bacteroidia; o__Bacteroidales; f__Porphyromonadaceae; g__Porphyromonas; s__Porphyromonas_catoniae
Otu967	0	3	179.2	173	137.5	171	196	3	0	0	0	181	154.333	177	162	160.5	131	0	0	0	0	0	0	0	0	0	1	0	0	0	0	0	0	0	0	d__Bacteria; p__Bacteroidetes; c__Bacteroidia; o__Bacteroidales; f__Prevotellaceae; g__Prevotella; s__Prevotella_copri
Otu968	2.5	17.5	0.2	0	0	0	0	0	0	0	0	0	0	0	0	0	0	0	0	0	0	0	0	0	0	0	0	0	0	0	0	0	0	0	0	d__Bacteria; p__Proteobacteria; c__Betaproteobacteria; o__Burkholderiales; f__Comamonadaceae; g__; s__
Otu969	3	1.5	21.8	15.5	10.5	10	13	0	0	0	0	16.5	19.6667	21.5	18	28.5	17	0	0	0	0	0	0	0	0	0	0	0	0	0	0	0	0	0	0	d__Bacteria; p__Firmicutes; c__Clostridia; o__; f__; g__; s__
Otu970	72	3.5	0	0	0	0	0	0	0	0	0	0	0	0	0	0	0	0	0	0	0	0	0	0	0	0	0	0	0	0	0	40	44	0	0	d__Bacteria; p__Proteobacteria; c__Alphaproteobacteria; o__Rhizobiales; f__Undef; g__Nordella; s__Nordella_oligomobilis
Otu971	0	0	1.8	2	2.5	0	0	0	0	0	0	2	5.33333	0	0	0	0	0	0	0	0	0	0	47	15	0	0	0	0	0	0	0	0	0	0	d__Bacteria; p__Firmicutes; c__; o__; f__; g__; s__
Otu972	125	122	3	13	0	0	0	0	0	0	0	0	0	0	0	0	0	0	0	0	0	0	0	0	0	0	0	0	0	0	0	11	32	0	0	d__Bacteria; p__Chloroflexi; c__Anaerolineae; o__Anaerolineales; f__Anaerolineaceae; g__; s__
Otu973	0	33	0	0	0	0	0	0	0	0	0	0	0	0	0	0	0	0	0	0	0	0	0	0	0	0	0	0	0	0	0	0	0	0	0	d__Bacteria; p__Proteobacteria; c__Betaproteobacteria; o__Burkholderiales; f__Comamonadaceae; g__Polaromonas; s__
Otu974	1.5	2.5	0	0	0	0	0	0	0	0	0	0	0	0	0	0	0	0	0	0	0	0	0	0	0	0	0	0	0	0	0	0	0	0	0	d__Bacteria; p__Proteobacteria; c__Gammaproteobacteria; o__Pseudomonadales; f__Pseudomonadaceae; g__Pseudomonas; s__
Otu975	0	0.5	56.8	52.5	39.5	56	39	0	0	0	0	57.5	52	56	52	51	37.5	0	0	0	0	0	0	0	0	0	0	0	0	0	0	0	0	0	0	d__Bacteria; p__Bacteroidetes; c__Flavobacteriia; o__Flavobacteriales; f__Flavobacteriaceae; g__Capnocytophaga; s__Capnocytophaga_ochracea
Otu976	0	1	58.8	66	51.5	39	56	0	0	0	0	60.5	66.6667	65	59.5	88	56.5	0	0	0	0	0	0	0	0	0	0	0	0	0	0	0	0	0	0	d__Bacteria; p__Bacteroidetes; c__Bacteroidia; o__Bacteroidales; f__Porphyromonadaceae; g__; s__
Otu977	2.5	4.5	0	0	0	0	0	0	0	0	0	0	0	0	0	0	0	0	0	0	0	0	0	0	0	0	0	0	0	0	0	0	0	0	0	d__Bacteria; p__Bacteroidetes; c__; o__; f__; g__; s__
Otu978	51.5	24.5	0	0	0	0	0	0	0	0	0	0	0	0	0	0	0	0	0	0	0	0	0	0	0	0	0	0	0	0	0	0	0	0	0	d__Bacteria; p__Firmicutes; c__Clostridia; o__Clostridiales; f__; g__; s__
Otu979	0	0	29	34	15	31	10	0	0	0	0	26.5	19.6667	15	18.5	14.5	19	0	0	0	0	0	0	0	0	0	0	0	0	0	0	0	0	0	0	d__Bacteria; p__Firmicutes; c__Clostridia; o__Clostridiales; f__Lachnospiraceae; g__Lachnoanaerobaculum; s__Lachnoanaerobaculum_umeaense
Otu980	4.5	0	0	0	0	0	0	0	0	0	0	0	0	0	0	0	0	0	0	0	0	0	0	0	0	0	0	0	0	0	0	2	3	0	0	d__Bacteria; p__Firmicutes; c__Bacilli; o__Lactobacillales; f__Carnobacteriaceae; g__Trichococcus; s__
Otu981	0	18	0	0	0	0	0	0	0	0	0	0	0	0	0	0	0	0	0	0	0	0	0	0	0	0	0	0	0	0	0	0	0	0	0	d__Bacteria; p__Bacteroidetes; c__Bacteroidia; o__Bacteroidales; f__Porphyromonadaceae; g__Paludibacter; s__Paludibacter_propionicigenes
Otu982	1	3	0	0	0	0	0	0	0	0	0	0	0	0	0	0	0	0	0	0	0	0	0	0	0	0	0	0	0	0	0	0	0	0	0	d__Bacteria; p__Proteobacteria; c__Betaproteobacteria; o__Burkholderiales; f__Comamonadaceae; g__; s__
Otu983	0	0	0	0	0	0	0	0	0	0	0	12	6	7.5	4	4.5	1.5	70	51	31	19	43	48	0	0	70	76	0	0	0	0	5	6	0	0	d__Bacteria; p__Firmicutes; c__Clostridia; o__Clostridiales; f__Clostridiaceae; g__Clostridium; s__Clostridium_drakei
Otu984	58	19.5	0	0	0	0	0	0	0	0	0	0	0	0	0	0	0	0	0	0	0	0	0	0	0	0	0	0	0	0	0	9	0	0	0	d__Bacteria; p__Firmicutes; c__Clostridia; o__; f__; g__; s__
Otu985	25	6	0	0	0	0	0	0	0	0	0	0	0	0	0	0	0	0	0	0	0	0	0	0	0	0	0	0	0	0	0	7	11	0	0	d__Bacteria; p__Synergistetes; c__Synergistia; o__Synergistales; f__Synergistaceae; g__; s__
Otu986	0	8	0	0	0	0	0	0	0	0	0	0	0	0	0	0	0	0	0	0	0	0	0	0	0	0	0	0	0	0	0	0	0	0	0	d__Bacteria; p__Proteobacteria; c__Alphaproteobacteria; o__Rhizobiales; f__; g__; s__
Otu987	0	0	4.4	0	0	16	0	0	0	149	48	194	507.667	0	213.5	195	248	63	59	15	0	0	0	0	0	0	0	0	0	0	0	102	99	117	52	d__Bacteria; p__Firmicutes; c__Clostridia; o__Clostridiales; f__; g__; s__
Otu988	0	1	41.8	64	32	24	41	0	0	0	0	35	43.6667	40	45	33.5	33.5	0	0	0	0	0	0	0	0	0	0	0	0	0	0	0	0	0	0	d__Bacteria; p__Bacteroidetes; c__Bacteroidia; o__Bacteroidales; f__Prevotellaceae; g__Prevotella; s__Prevotella_copri
Otu990	0	6.5	163.2	139	55	114	67	0	0	0	0	110	79.6667	137.5	72	106	49.5	0	0	0	0	0	0	0	0	0	0	0	0	0	0	0	0	0	0	d__Bacteria; p__Firmicutes; c__Negativicutes; o__Selenomonadales; f__Selenomonadaceae; g__Selenomonas; s__Selenomonas_noxia
Otu991	0	0	76.4	80.5	51	77	90	0	0	0	0	86	81.6667	80.5	83.5	99.5	93.5	0	0	0	0	0	0	0	0	0	0	0	0	0	0	0	0	0	0	d__Bacteria; p__; c__; o__; f__; g__; s__
Otu992	0	0	0	0	0	0	0	0	0	0	0	16.5	12.3333	13	15	16	19	24	17	21	7	33	24	4	10.5	7	15	12	2	19	6	0	0	0	0	d__Bacteria; p__Firmicutes; c__Clostridia; o__Clostridiales; f__Clostridiaceae; g__Clostridium; s__Clostridium_drakei
Otu993	0	0	0	0	0	0	0	0	0	0	0	28.5	102	0	33.5	28	38	11	15	1	3	0	0	0	0	2	0	0	0	0	0	1	2	0	0	d__Bacteria; p__Firmicutes; c__Clostridia; o__Clostridiales; f__Clostridiaceae; g__Clostridium; s__Clostridium_drakei
Otu994	0	44	0	0	0	0	0	0	0	0	0	0	0	0	0	0	0	0	0	0	0	0	0	0	0	0	0	0	0	0	0	0	0	0	0	d__Bacteria; p__Proteobacteria; c__Betaproteobacteria; o__Burkholderiales; f__Alcaligenaceae; g__; s__
Otu996	153.5	22.5	1.2	3.5	0	0	0	0	0	0	0	3.5	0	0	0	0	0	0	0	0	0	0	0	0	0	0	0	0	0	0	0	47	93	0	0	d__Bacteria; p__; c__; o__; f__; g__; s__
Otu997	0	0	5	1.5	3.5	0	0	0	0	0	0	0	0	0	0	0	0	0	0	0	0	0	0	1626	719	0	0	0	0	0	0	1680	1746	1581	1624	d__Bacteria; p__Firmicutes; c__Clostridia; o__Clostridiales; f__Clostridiaceae; g__Clostridium; s__
Otu998	0	0	0	0	0	0	0	0	0	0	0	0	0	0	0	5	8	0	0	0	0	0	0	481	201	0	0	0	0	0	0	5	7	0	0	d__Bacteria; p__Firmicutes; c__Bacilli; o__Bacillales; f__; g__; s__
Otu999	0	1	240.4	198.5	196.5	236	200	0	0	0	0	248	204.333	266.5	186.5	209	166	0	0	0	0	0	0	0	0	0	0	0	0	0	0	0	0	0	0	d__Bacteria; p__Bacteroidetes; c__Flavobacteriia; o__Flavobacteriales; f__Flavobacteriaceae; g__Capnocytophaga; s__
Otu1000	0	0	0	0	0	0	0	0	0	0	0	0	0	31.5	128.5	348.5	596	2106	2126	1029	1160	1752	1907	88	106	239	240	0	0	0	0	189	252	233	110	d__Bacteria; p__Firmicutes; c__Clostridia; o__; f__; g__; s__
Otu1001	0	5	0	0	0	0	0	0	0	0	0	0	0	0	0	0	0	0	0	0	0	0	0	0	0	0	0	0	0	0	0	0	0	0	0	d__Bacteria; p__; c__; o__; f__; g__; s__
Otu1002	0	0	312.8	188	332.5	52	57	742	710	109	107	0	0	0	0	0	0	0	0	0	0	0	0	0	0	0	0	0	0	0	0	0	0	0	0	d__Bacteria; p__Firmicutes; c__Clostridia; o__Clostridiales; f__Clostridiaceae; g__Clostridium; s__Clostridium_autoethanogenum
Otu1003	0.5	1.5	0	0	0	0	0	0	0	0	0	0	0	0	0	0	0	0	0	0	0	0	0	0	0	0	0	0	0	0	0	0	0	0	0	d__Bacteria; p__Verrucomicrobia; c__Verrucomicrobiae; o__Verrucomicrobiales; f__; g__; s__
Otu1004	0	4.5	307.2	234	173	225	246	0	0	0	0	254	244.667	282.5	197.5	291	174.5	0	0	0	0	0	0	0	0	0	0	0	0	0	0	0	0	0	0	d__Bacteria; p__Spirochaetes; c__Spirochaetia; o__Spirochaetales; f__Spirochaetaceae; g__Treponema; s__Treponema_medium
Otu1005	848	329	0	0	0	0	0	0	0	0	0	0	0	0	0	0	0	0	0	0	0	0	0	0	0	0	0	0	0	0	0	71	97	0	0	d__Bacteria; p__Chloroflexi; c__Anaerolineae; o__Anaerolineales; f__Anaerolineaceae; g__; s__
Otu1006	0	0	22.6	38	210	145	175	8	10	43	11.5	0	0	0	0	0	0	0	0	0	0	0	0	0	0	0	0	0	0	0	0	0	0	0	0	d__Bacteria; p__Firmicutes; c__Clostridia; o__Clostridiales; f__Clostridiaceae; g__Clostridium; s__Clostridium_autoethanogenum
Otu1007	0	0.5	2.8	3	0.5	1	0	0	0	0	0	1	0.666667	0.5	4.5	2	1	0	0	0	0	0	0	0	0	0	0	0	0	0	0	0	0	0	0	d__Bacteria; p__Bacteroidetes; c__Bacteroidia; o__Bacteroidales; f__Prevotellaceae; g__Prevotella; s__Prevotella_copri
Otu1009	1	4	0	0	0	0	0	0	0	0	0	0	0	0	0	0	0	0	0	0	0	0	0	0	0	0	0	0	0	0	0	0	0	0	0	d__Bacteria; p__; c__; o__; f__; g__; s__
Otu1010	0	1.5	0	0	0	0	0	0	0	0	0	0	0	0	0	0	0	0	0	0	0	0	0	0	0	0	0	0	0	0	0	0	0	0	0	d__Bacteria; p__Bacteroidetes; c__; o__; f__; g__; s__
Otu1011	0	27	0	0	0	0	0	1	0	0	0.5	0	0	0	0	0	0	0	0	0	0	0	0	0	0	0	0	1	0	0	0	0	0	0	0	d__Bacteria; p__Proteobacteria; c__Gammaproteobacteria; o__Pseudomonadales; f__Pseudomonadaceae; g__Pseudomonas; s__Pseudomonas_veronii
Otu1012	0	2	146.8	134.5	96.5	134	118	0	0	0	0	189.5	163.667	156.5	147.5	179	127.5	0	0	0	0	0	0	0	0	0	0	0	0	0	0	0	0	0	0	d__Bacteria; p__Bacteroidetes; c__; o__; f__; g__; s__
Otu1013	5	9.5	0	0	0	0	0	0	0	0	0	0	0	0	0	0	0	0	0	0	0	0	0	0	0	0	0	0	0	0	0	0	0	0	0	d__Bacteria; p__Proteobacteria; c__Betaproteobacteria; o__Burkholderiales; f__Comamonadaceae; g__; s__
Otu1014	98.5	21	0	0	0	0	0	0	0	0	0	0	0	0	0	0	0	0	0	0	0	0	0	0	0	0	0	0	0	0	0	17	14	0	0	d__Bacteria; p__Actinobacteria; c__Actinobacteria; o__Micrococcales; f__Intrasporangiaceae; g__Undef; s__Ornithinibacter_aureus
Otu1017	2.5	9	0	0	0	0	0	0	0	0	0	0	0	0	0	0	0	0	0	0	0	0	0	0	0	0	0	0	0	0	0	0	0	0	0	d__Bacteria; p__Bacteroidetes; c__Bacteroidia; o__Bacteroidales; f__Porphyromonadaceae; g__Paludibacter; s__Paludibacter_propionicigenes
Otu1018	0	0	0	0	0	0	0	0	0	0	0	5	14.3333	0	0	0	0	0	0	0	0	0	0	0	0	0	0	0	0	0	0	22	30	104	75	d__Bacteria; p__Firmicutes; c__Clostridia; o__Clostridiales; f__; g__; s__
Otu1019	0	2	38.4	20	29.5	20	41	0	0	0	0	29.5	34.6667	46	36	38	21.5	0	0	0	0	0	0	0	0	0	0	0	0	0	0	0	0	0	0	d__Bacteria; p__Bacteroidetes; c__Bacteroidia; o__Bacteroidales; f__Prevotellaceae; g__Prevotella; s__Prevotella_salivae
Otu1020	506.5	332.5	0	0	0	0	0	0	0	0	0	0	0	0	0	0	0	0	0	0	0	0	0	0	0	0	0	0	0	0	0	111	110	0	0	d__Bacteria; p__Chloroflexi; c__Anaerolineae; o__Anaerolineales; f__Anaerolineaceae; g__; s__
Otu1021	0	0	55.6	24.5	1.5	0	0	0	0	0	0	2.5	14	0	0	0	0	0	0	0	0	0	0	83	37	0	0	0	0	0	0	0	0	0	0	d__Bacteria; p__Firmicutes; c__Clostridia; o__Clostridiales; f__; g__; s__
Otu1022	0	0	40.2	23	26.5	14	24	0	0	0	0	24	30.3333	31	25.5	27.5	27	0	0	0	0	0	0	0	0	0	0	0	0	0	0	0	0	0	0	d__Bacteria; p__; c__; o__; f__; g__; s__
Otu1024	0	0	2.6	1	7	0	2	0	0	0	0	0.5	2.33333	0	0	0	0	0	0	0	0	0	0	3358	1090.5	0	0	0	0	0	0	0	0	0	0	d__Bacteria; p__Firmicutes; c__Negativicutes; o__Selenomonadales; f__Sporomusaceae; g__; s__
Otu1025	0.5	2.5	0	0	0	0	0	0	0	0	0	0	0	0	0	0	0	0	0	0	0	0	0	0	0	0	0	0	0	0	0	0	0	0	0	d__Bacteria; p__Firmicutes; c__; o__; f__; g__; s__
Otu1026	0	0	62.8	78.5	66	75	71	0	0	0	0	77	83	79	82.5	91	88.5	1	0	0	0	0	0	0	0	0	0	0	0	0	0	0	0	0	0	d__Bacteria; p__; c__; o__; f__; g__; s__
Otu1027	2192	806	0	0	0	0	0	0	0	0	0	0	0	0	0	0	0	0	0	0	0	0	0	0	0	0	0	0	0	0	0	166	424	0	0	d__Bacteria; p__Chloroflexi; c__Anaerolineae; o__Anaerolineales; f__Anaerolineaceae; g__; s__
Otu1028	0.5	3	0	0	0	0	0	0	0	0	0	0	0	0	0	0	0	0	0	0	0	0	0	0	0	0	0	0	0	0	0	0	0	0	0	d__Bacteria; p__; c__; o__; f__; g__; s__
Otu1029	35	8	0	0	0	0	0	0	0	0	0	0	0	0	0	0	0	0	0	0	0	0	0	0	0	0	0	0	0	0	0	0	0	0	0	d__Bacteria; p__; c__; o__; f__; g__; s__
Otu1030	4.5	4.5	0.2	0	0	0	0	0	0	0	0	0	0	0	0	0	0	0	0	0	0	0	0	0	0	0	0	0	0	0	0	0	0	0	0	d__Bacteria; p__; c__; o__; f__; g__; s__
Otu1031	2.5	1	0	0	0	0	0	0	0	0	0	0	0	0	0	0	0	0	0	0	0	0	0	0	0	0	0	0	0	0	0	0	0	0	0	d__Bacteria; p__Firmicutes; c__; o__; f__; g__; s__
Otu1032	1	2.5	0	0	0	0	0	0	0	0	0	0	0	0	0	0	0	0	0	0	0	0	0	0	0	0	0	0	0	0	0	0	0	0	0	d__Bacteria; p__Firmicutes; c__Clostridia; o__Clostridiales; f__Ruminococcaceae; g__; s__
Otu1033	0	0	0	0	8	3	0	0	0	82	50.5	0	0	0	0	1	0	438	347	234	250	470	338	0	0	473	469	0	0	0	0	67	124	49	46	d__Bacteria; p__; c__; o__; f__; g__; s__
Otu1034	1	0.5	0	0	0	0	0	0	0	0	0	0	0	0	0	0	0	0	0	0	0	0	0	0	0	0	0	0	0	0	0	0	0	0	0	d__Bacteria; p__Proteobacteria; c__Epsilonproteobacteria; o__Campylobacterales; f__Campylobacteraceae; g__Arcobacter; s__
Otu1035	0	2	257.6	237	200.5	228	221	0	0	0	0	237	265	275.5	223.5	249.5	180	0	2	0	0	0	0	0	0	0	0	0	0	0	0	0	0	1	0	d__Bacteria; p__Bacteroidetes; c__Flavobacteriia; o__Flavobacteriales; f__Flavobacteriaceae; g__Capnocytophaga; s__
Otu1036	0	7.5	323.6	253	258	264	247	0	0	0	0	303.5	324	275.5	288	349.5	243	0	0	0	0	0	0	0	0	0	0	0	0	0	0	0	0	0	0	d__Bacteria; p__Bacteroidetes; c__Bacteroidia; o__Bacteroidales; f__Prevotellaceae; g__; s__
Otu1037	3	0	6.8	8.5	0	0	7	2	3	5	0	10.5	0.333333	0	7.5	4	4.5	0	0	1	0	0	1	0	4	0	0	0	0	0	0	0	2	0	1	d__Bacteria; p__Cyanobacteria; c__Undef; o__; f__; g__; s__
Otu1038	687	13	0	0	0	0	0	0	0	0	0	0	0	0	0	0	0	0	0	0	0	0	0	0	0	0	0	0	0	0	0	72	50	0	0	d__Bacteria; p__Firmicutes; c__Tissierellia; o__Tissierellales; f__Tissierellaceae; g__Tissierella; s__Tissierella_creatinophila
Otu1039	3.5	8	0	0	0	0	0	0	0	0	0	0	0	0	0	0	0	0	0	0	0	0	0	0	0	0	0	0	0	0	0	0	0	0	0	d__Bacteria; p__; c__; o__; f__; g__; s__
Otu1040	0	0	44	45	39	56	55	0	0	0	0	57.5	60	62.5	67	75.5	57	0	0	0	0	0	0	0	0	0	0	0	0	0	0	0	0	0	0	d__Bacteria; p__Fusobacteria; c__Fusobacteriia; o__Fusobacteriales; f__Leptotrichiaceae; g__Leptotrichia; s__Leptotrichia_hofstadii
Otu1041	0	35	776.2	711.5	326	588	448	0	0	0	0	630	390	602.5	278	550.5	277.5	0	0	0	0	0	0	0	0	0	0	0	0	0	0	0	0	0	0	d__Bacteria; p__Firmicutes; c__Negativicutes; o__Veillonellales; f__Veillonellaceae; g__Veillonella; s__
Otu1042	1.5	1.5	0	0	0	0	0	0	0	0	0	0	0	0	0	0	0	0	0	0	0	0	0	0	0	0	0	0	0	0	0	0	0	0	0	d__Bacteria; p__; c__; o__; f__; g__; s__
Otu1043	0.5	2.5	0	0	0	0	0	0	0	0	0	0	0	0	0	0	0	0	0	0	0	0	0	0	0	0	0	0	0	0	0	0	0	0	0	d__Bacteria; p__Proteobacteria; c__Gammaproteobacteria; o__Undef; f__Undef; g__Acidibacter; s__Acidibacter_ferrireducens
Otu1044	0	1	42.8	28.5	14	32	29	0	0	0	0	33.5	36.3333	38	38	35	24	0	0	0	0	0	0	0	0	0	0	0	0	0	0	0	0	0	0	d__Bacteria; p__Actinobacteria; c__Actinobacteria; o__; f__; g__; s__
Otu1045	0	1.5	150.6	119	106	113	133	0	0	0	0	169	125.667	186.5	120.5	137	104	0	0	0	0	0	0	0	0	0	0	0	0	0	0	0	0	0	0	d__Bacteria; p__Fusobacteria; c__Fusobacteriia; o__Fusobacteriales; f__Leptotrichiaceae; g__Leptotrichia; s__
Otu1047	709.5	468	0	0	0	0	0	0	0	0	0	0	0	0	0	0	0	0	0	0	0	0	0	0	0	0	0	0	0	0	0	102	94	0	0	d__Bacteria; p__Chloroflexi; c__Anaerolineae; o__Anaerolineales; f__Anaerolineaceae; g__; s__
Otu1048	0	0	0	0	0	0	0	0	0	0	0	0	0	0	0	51	28.5	153	168	255	230	167	113	0	284.5	0	0	0	0	0	0	0	0	0	0	d__Bacteria; p__Firmicutes; c__Clostridia; o__Clostridiales; f__Clostridiaceae; g__Clostridium; s__
Otu1049	12	2	0	0	0	0	0	0	0	0	0	0	0	0	0	0	0	0	0	0	0	0	0	0	0	0	0	0	0	0	0	0	0	0	0	d__Bacteria; p__Firmicutes; c__; o__; f__; g__; s__
Otu1050	0	0	0.4	0	1	0	0	0	0	0	0	8	14.6667	15.5	46	8.5	18.5	24	27	61	78	8	8	2	52	40	29	175	148	75	58	4	5	9	0	d__Bacteria; p__Firmicutes; c__; o__; f__; g__; s__
Otu1053	6.5	3.5	0	0	0	0	0	0	0	0	0	0	0	0	0	0	0	0	0	0	0	0	0	0	0	0	0	0	0	0	0	0	0	0	0	d__Bacteria; p__Firmicutes; c__Clostridia; o__Clostridiales; f__Clostridiaceae; g__Clostridium; s__Clostridium_chromiireducens
Otu1054	0	0	4.2	3.5	5.5	0	2	0	0	0	0	5.5	5	10.5	7.5	4	2.5	0	0	0	0	0	0	0	0	0	0	0	0	0	0	0	0	0	0	d__Bacteria; p__Bacteroidetes; c__Flavobacteriia; o__Flavobacteriales; f__Flavobacteriaceae; g__Capnocytophaga; s__Capnocytophaga_granulosa
Otu1055	1.5	1	0.6	0.5	0	1	0	0	0	0	0	0	0.666667	0	0	0.5	0	0	0	0	0	0	0	0	0	0	0	0	0	0	0	0	0	0	0	d__Bacteria; p__Proteobacteria; c__Betaproteobacteria; o__Burkholderiales; f__Comamonadaceae; g__Acidovorax; s__Acidovorax_defluvii
Otu1056	0	2	234.2	187	171.5	198	76	0	0	0	0	103.5	146.333	475	177.5	231	163	0	0	0	0	0	0	0	0	0	0	0	0	0	0	0	0	0	0	d__Bacteria; p__Spirochaetes; c__Spirochaetia; o__Spirochaetales; f__Spirochaetaceae; g__Treponema; s__Treponema_lecithinolyticum
Otu1057	0	2	0	0	0	0	0	0	0	0	0	0	0	0	0	0	0	0	0	0	0	0	0	0	0	0	0	0	0	0	0	0	0	0	0	d__Bacteria; p__Bacteroidetes; c__Bacteroidia; o__Bacteroidales; f__Porphyromonadaceae; g__; s__
Otu1058	0	0.5	27.8	24	19.5	13	15	0	0	0	0	34.5	30.3333	31	29	34.5	16.5	0	0	0	0	0	0	0	0	0	0	0	0	0	0	0	0	0	0	d__Bacteria; p__Bacteroidetes; c__Bacteroidia; o__Bacteroidales; f__Porphyromonadaceae; g__Parabacteroides; s__Parabacteroides_distasonis
Otu1059	0	24.5	0	0	0	0	0	0	0	0	0	0	0	0	0	0	0	0	0	0	0	0	0	0	0	0	0	0	0	0	0	0	0	0	0	d__Bacteria; p__Planctomycetes; c__Planctomycetia; o__Planctomycetales; f__Planctomycetaceae; g__; s__
Otu1060	0	5	0	0	0	0	0	0	0	0	0	0	0	0	0	0	0	0	0	0	0	0	0	0	0	0	0	0	0	0	0	0	0	0	0	d__Bacteria; p__Bacteroidetes; c__; o__; f__; g__; s__
Otu1061	0	2.5	189.2	173	146.5	174	203	2	0	0	0	166	141.667	165.5	179	140.5	135	0	0	0	0	0	0	0	0	0	0	0	0	0	0	0	0	0	0	d__Bacteria; p__Bacteroidetes; c__Bacteroidia; o__Bacteroidales; f__Prevotellaceae; g__Prevotella; s__Prevotella_copri
Otu1062	5	4	0	0	0	0	0	0	0	0	0	0	0	0	0	0	0	0	0	0	0	0	0	0	0	0	0	0	0	0	0	0	0	0	0	d__Bacteria; p__; c__; o__; f__; g__; s__
Otu1063	0	0	1136.4	576	1076	54	71	1627	1679	80	91	0	15	32	40	0	0	102	86	179	130	152	105	60	238.5	0	0	0	0	0	0	80	97	25	20	d__Bacteria; p__Firmicutes; c__Clostridia; o__Clostridiales; f__Clostridiaceae; g__Clostridium; s__
Otu1064	0	0.5	49.4	50.5	25.5	31	21	0	0	0	0	45	18	42.5	24.5	27.5	18	0	0	0	0	0	0	0	0	0	0	0	0	0	0	0	0	0	0	d__Bacteria; p__Firmicutes; c__Clostridia; o__Clostridiales; f__Lachnospiraceae; g__Catonella; s__Catonella_morbi
Otu1065	46	4	0	0	0	0	0	0	0	0	0	0	0	0	0	0	0	0	0	0	0	0	0	0	0	0	0	0	0	0	0	9	0	0	0	d__Bacteria; p__Firmicutes; c__; o__; f__; g__; s__
Otu1066	0	0	4	1	4	11	2	0	0	0	0	2.5	1.33333	3	3	2.5	3	0	0	0	0	0	0	0	0	0	0	0	0	0	0	0	0	0	0	d__Bacteria; p__Bacteroidetes; c__Flavobacteriia; o__Flavobacteriales; f__Flavobacteriaceae; g__Capnocytophaga; s__
Otu1067	0	10	585.8	576.5	538	546	579	0	0	0	0	621.5	571	542.5	527	649	459.5	0	0	0	0	0	0	0	0	0	0	0	0	0	0	0	0	0	0	d__Bacteria; p__Bacteroidetes; c__Bacteroidia; o__Bacteroidales; f__Prevotellaceae; g__Prevotella; s__Prevotella_intermedia
Otu1068	9.5	8	0.6	1	0	0	0	0	0	0	0	0	0	0	0	0	0	0	0	0	0	0	0	0	0	0	0	0	0	0	0	8	1	0	0	d__Bacteria; p__; c__; o__; f__; g__; s__
Otu1069	353.5	44.5	0	0	0	0	0	0	0	0	0	0	0	0	0	0	0	0	0	0	0	0	0	0	0	0	0	0	0	0	0	68	202	0	0	d__Bacteria; p__Chloroflexi; c__Anaerolineae; o__Anaerolineales; f__Anaerolineaceae; g__Bellilinea; s__Bellilinea_caldifistulae
Otu1071	22.5	9	0	0	0	0	0	0	0	0	0	0	0	0	0	0	0	0	0	0	0	0	0	0	0	0	0	0	0	0	0	0	0	0	0	d__Bacteria; p__; c__; o__; f__; g__; s__
Otu1072	2	1	0	0	0	0	0	0	0	0	0	0	0	0	0	0	0	0	0	0	0	0	0	0	0	0	0	0	0	0	0	0	0	0	0	d__Bacteria; p__Firmicutes; c__Tissierellia; o__Tissierellales; f__Tissierellaceae; g__Tissierella; s__
Otu1073	7.5	12	0	0	0	0	0	0	0	0	0	0	0	0	0	0	0	0	0	0	0	0	0	0	0	0	0	0	0	0	0	0	0	0	0	d__Bacteria; p__Firmicutes; c__Clostridia; o__Clostridiales; f__Syntrophomonadaceae; g__Syntrophomonas; s__Syntrophomonas_sapovorans
Otu1074	0	3	0	0	0	0	0	0	0	0	0	0	0	0	0	0	0	0	0	0	0	0	0	0	0	0	0	0	0	0	0	0	0	0	0	d__Bacteria; p__; c__; o__; f__; g__; s__
Otu1075	0	1.5	0	0	0	0	0	0	0	0	0	0	0	0	0	0	0	0	0	0	0	0	0	0	0	0	0	0	0	0	0	0	0	0	0	d__Bacteria; p__Proteobacteria; c__Betaproteobacteria; o__; f__; g__; s__
Otu1076	0	11	990.4	1054	748	920	836	0	0	0	0	1083	948.667	1228.5	901	1044.5	831.5	0	0	0	0	0	2	0	0	0	0	0	0	0	0	0	0	0	0	d__Bacteria; p__Bacteroidetes; c__Bacteroidia; o__Bacteroidales; f__Porphyromonadaceae; g__; s__
Otu1078	0	34.5	771.6	687	316.5	610	408	0	0	0	0	635.5	365.667	595.5	295	510.5	278	0	0	0	0	0	0	0	0	0	0	0	0	0	0	0	0	0	0	d__Bacteria; p__Firmicutes; c__Negativicutes; o__Veillonellales; f__Veillonellaceae; g__Veillonella; s__
Otu1079	2.5	13.5	0	0	0	0	0	0	0	0	0	0	0	0	0	0	0	0	0	0	0	0	0	0	0	0	0	0	0	0	0	0	0	0	0	d__Bacteria; p__Bacteroidetes; c__Bacteroidia; o__Bacteroidales; f__Prolixibacteraceae; g__; s__
Otu1081	0	0	1.4	0.5	1.5	0	0	0	0	0	0	0	0	1	1	0	0	0	0	63	28	135	38	33	86	0	0	0	0	0	0	0	0	10	2	d__Bacteria; p__Firmicutes; c__Bacilli; o__; f__; g__; s__
Otu1082	0	1	57.4	51.5	47	55	53	0	0	0	0	52	57.6667	46	53	66	55	0	0	0	0	0	0	0	0	0	0	0	0	0	0	0	0	0	0	d__Bacteria; p__Bacteroidetes; c__Bacteroidia; o__Bacteroidales; f__Prevotellaceae; g__Prevotella; s__Prevotella_stercorea
Otu1083	2	8.5	0	0	0	0	0	0	0	0	0	0	0	0	0	0	0	0	0	0	0	0	0	0	0	0	0	0	0	0	0	0	0	0	0	d__Bacteria; p__Firmicutes; c__Clostridia; o__Clostridiales; f__Ruminococcaceae; g__; s__
Otu1084	297.5	61.5	0	2.5	0	0	0	0	0	0	0	0	0	0	0	0	0	0	0	0	0	0	0	0	0	0	0	0	0	0	0	91	116	0	0	d__Bacteria; p__; c__; o__; f__; g__; s__
Otu1085	24	0	0	0	0	0	0	0	0	0	0	0	0	0	0	0	0	0	0	0	0	0	0	0	0	0	0	0	0	0	0	2	1	0	0	d__Bacteria; p__Firmicutes; c__Clostridia; o__Clostridiales; f__Peptostreptococcaceae; g__; s__
Otu1086	0	1.5	158.2	126	93.5	100	93	0	0	0	0	182	134.333	180	126	142.5	110.5	0	0	0	0	0	0	0	0	0	0	0	0	0	0	0	0	0	0	d__Bacteria; p__Fusobacteria; c__Fusobacteriia; o__Fusobacteriales; f__Leptotrichiaceae; g__Leptotrichia; s__
Otu1087	4	2	33.2	40.5	15	30	16	0	0	0	0	27	18.3333	30.5	15	15.5	10.5	0	0	0	0	0	0	0	0	0	0	0	0	0	0	0	0	0	0	d__Bacteria; p__Firmicutes; c__Clostridia; o__Clostridiales; f__Lachnospiraceae; g__Undef; s__[Eubacterium]_rectale
Otu1088	25	1	0.8	0	0	0	0	0	0	0	0	0	0	0	0	0	0	0	0	0	0	0	0	0	0	0	0	0	0	0	0	4	3	0	0	d__Bacteria; p__Proteobacteria; c__Alphaproteobacteria; o__Rhizobiales; f__Hyphomicrobiaceae; g__Hyphomicrobium; s__
Otu1089	0.5	6	0	0	0	0	0	0	0	0	0	0	0	0	0	0	0	0	0	0	0	0	0	0	0	0	0	0	0	0	0	0	0	0	0	d__Bacteria; p__Bacteroidetes; c__Bacteroidia; o__Bacteroidales; f__; g__; s__
Otu1090	0	0	12.4	6	12.5	6	4	0	0	0	0	13	9	12	10	9	5.5	0	0	0	0	0	0	0	0	0	0	0	0	0	0	0	0	0	0	d__Bacteria; p__Bacteroidetes; c__Bacteroidia; o__Bacteroidales; f__Prevotellaceae; g__Prevotella; s__Prevotella_shahii
Otu1091	0	0	0.4	0	2.5	0	0	6	5	30	35	4.5	6.33333	8.5	12.5	4	6.5	23	25	48	53	6	4	0	34.5	60	29	143	142	73	49	0	0	0	0	d__Bacteria; p__Firmicutes; c__; o__; f__; g__; s__
Otu1092	381.5	47.5	0	0	0	0	0	0	0	0	0	0	0	0	0	0	0	0	0	0	0	0	0	0	0	0	0	0	0	0	0	27	15	0	0	d__Bacteria; p__Actinobacteria; c__Actinobacteria; o__Propionibacteriales; f__; g__; s__
Otu1093	25	2	0	0	0	0	0	0	0	0	0	0	0	0	0	0	0	0	0	0	0	0	0	0	0	0	0	0	0	0	0	8	9	0	0	d__Bacteria; p__Proteobacteria; c__Alphaproteobacteria; o__Rhizobiales; f__; g__; s__
Otu1094	0	4	90.2	82.5	53.5	53	66	0	0	0	0	81	55	75	61.5	76	56	0	0	0	0	0	0	0	0	0	0	0	0	0	0	0	0	0	0	d__Bacteria; p__Actinobacteria; c__Actinobacteria; o__Actinomycetales; f__Actinomycetaceae; g__Actinomyces; s__Actinomyces_massiliensis
Otu1095	3	8.5	0	0	0	0	0	0	0	0	0	0	0	0	0	0	0	0	0	0	0	0	0	0	0	0	0	0	0	0	0	0	0	0	0	d__Bacteria; p__; c__; o__; f__; g__; s__
Otu1096	0.5	10.5	314.6	267.5	151.5	221	147	0	0	0	0	280	223.333	286	203	282	153.5	0	0	0	0	0	0	0	0	0	0	0	0	0	0	0	0	0	0	d__Bacteria; p__Actinobacteria; c__Actinobacteria; o__Actinomycetales; f__Actinomycetaceae; g__Actinomyces; s__
Otu1098	205	49	0	0	0	0	0	0	0	0	0	0	0	0	0	0	0	0	0	0	0	0	0	0	0	0	0	0	0	0	0	34	26	0	0	d__Bacteria; p__; c__; o__; f__; g__; s__
Otu1099	0	0.5	96.6	100.5	105.5	0	0	0	0	0	0	5	11	0	0	0	0	0	0	0	0	0	0	0	0	0	0	0	0	0	0	11	14	5	5	d__Bacteria; p__Firmicutes; c__Clostridia; o__Clostridiales; f__Ruminococcaceae; g__Ruminiclostridium; s__
Otu1100	13	3.5	0	0	0	0	0	0	0	0	0	0	0	0	0	0	0	0	0	0	0	0	0	0	0	0	0	0	0	0	0	1	0	0	0	d__Bacteria; p__Synergistetes; c__Synergistia; o__Synergistales; f__Synergistaceae; g__Aminivibrio; s__Aminivibrio_pyruvatiphilus
Otu1101	408.5	288	0	0	0	0	0	0	0	0	0	0	0	0	0	0	0	0	0	0	0	0	0	0	0	0	0	0	0	0	0	0	0	0	0	d__Bacteria; p__; c__; o__; f__; g__; s__
Otu1102	0	1.5	581	525	349.5	455	494	0	0	0	0	457	472.333	542.5	383.5	439	324	0	0	0	0	0	0	0	0	0	0	0	0	0	0	0	0	0	0	d__Bacteria; p__Proteobacteria; c__Gammaproteobacteria; o__Cardiobacteriales; f__Cardiobacteriaceae; g__Cardiobacterium; s__Cardiobacterium_hominis
Otu1103	2	2	0	0	0	0	0	0	0	0	0	0	0	0	0	0	0	0	0	0	0	0	0	0	0	0	0	0	0	0	0	0	0	0	0	d__Bacteria; p__Proteobacteria; c__Betaproteobacteria; o__Nitrosomonadales; f__Nitrosomonadaceae; g__Nitrosomonas; s__
Otu1104	6.5	4.5	0	0	0	0	0	0	0	0	0	0	0	0	0	0	0	0	0	0	0	0	0	0	0	0	0	0	0	0	0	0	0	0	0	d__Bacteria; p__; c__; o__; f__; g__; s__
Otu1105	15	1.5	0	0	0	0	0	0	0	0	0	0	0	0	0	0	0	0	0	0	0	0	0	0	0	0	0	0	0	0	0	4	3	0	0	d__Bacteria; p__Proteobacteria; c__Alphaproteobacteria; o__Rhodobacterales; f__Rhodobacteraceae; g__; s__
Otu1106	0	0	0	0	0	0	0	0	0	0	0	73	117.333	0	0	0	0	0	0	0	0	0	0	0	0	0	0	0	0	0	0	0	1	0	0	d__Bacteria; p__Firmicutes; c__Clostridia; o__Clostridiales; f__Ruminococcaceae; g__; s__
Otu1107	0.5	2	0	0	0	0	0	0	0	0	0	0	0	0	0	0	0	0	0	0	0	0	0	0	0	0	0	0	0	0	0	9	0	0	0	d__Bacteria; p__; c__; o__; f__; g__; s__
Otu1108	8	0.5	0	0	0	0	0	0	0	0	0	0	0	0	0	0	0	0	0	0	0	0	0	0	0	0	0	0	0	0	0	0	0	0	0	d__Bacteria; p__Firmicutes; c__Clostridia; o__Clostridiales; f__Clostridiaceae; g__Clostridium; s__Clostridium_butyricum
Otu1109	0	2	0	0	0	0	0	0	0	0	0	0	0	0	0	0	0	0	0	0	0	0	0	0	0	0	0	0	0	0	0	0	0	0	0	d__Bacteria; p__Bacteroidetes; c__Bacteroidia; o__Bacteroidales; f__Marinilabiliaceae; g__; s__
Otu1110	0	2	232.6	238	156	195	162	0	0	0	0	194	172	241	141.5	173.5	108	0	0	0	0	0	0	0	0	0	0	0	0	0	0	0	0	0	0	d__Bacteria; p__Proteobacteria; c__Gammaproteobacteria; o__Pasteurellales; f__Pasteurellaceae; g__; s__
Otu1111	0	2	166.8	140	106	137	151	0	0	0	0	216.5	195.667	197	149.5	159.5	139	0	0	0	0	0	0	0	0	0	0	0	0	0	0	0	0	0	0	d__Bacteria; p__Bacteroidetes; c__Bacteroidia; o__Bacteroidales; f__Porphyromonadaceae; g__Porphyromonas; s__Porphyromonas_catoniae
Otu1112	0	0	9.4	17.5	31.5	5	9	21	29	260	92.5	0	0.666667	0	0	0	0	0	0	0	0	0	0	12	8.5	0	0	0	0	0	0	0	0	0	0	d__Bacteria; p__Firmicutes; c__Negativicutes; o__Selenomonadales; f__Sporomusaceae; g__; s__
Otu1113	0	0	2436	1127.5	1828	0	0	2694	2444	0	0	317	508.667	2061	1790.5	123.5	124	162	142	0	0	0	0	0	0	0	0	0	0	0	0	0	0	0	0	d__Bacteria; p__Firmicutes; c__Clostridia; o__Clostridiales; f__Clostridiaceae; g__Clostridium; s__
Otu1114	0	0	0	0	0	0	0	0	0	0	0	18	16.3333	17	18.5	32	32.5	125	98	180	138	129	85	0	142	17	33	18	28	30	41	0	0	0	0	d__Bacteria; p__Firmicutes; c__Clostridia; o__Clostridiales; f__Clostridiaceae; g__Clostridium; s__
Otu1116	0.5	10	0	0	0	0	0	0	0	0	0	0	0	0	0	0	0	0	0	0	0	0	0	0	0	0	0	0	0	0	0	0	0	0	0	d__Bacteria; p__Bacteroidetes; c__; o__; f__; g__; s__
Otu1117	1.5	1.5	0	0	0	0	0	0	0	0	0	0	0	0	0	0	0	0	0	0	0	0	0	0	0	0	0	0	0	0	0	0	0	0	0	d__Bacteria; p__; c__; o__; f__; g__; s__
Otu1118	0.5	3.5	0	0	0	0	0	0	0	0	0	0	0	0	0	0	0	0	0	0	0	0	0	0	0	0	0	0	0	0	0	0	0	0	0	d__Bacteria; p__Fibrobacteres; c__Fibrobacteria; o__Fibrobacterales; f__Fibrobacteraceae; g__Fibrobacter; s__
Otu1119	2	3	0	0	0	0	0	0	0	0	0	0	0	0	0	0	0	0	0	0	0	0	0	0	0	0	0	0	0	0	0	0	0	0	0	d__Bacteria; p__; c__; o__; f__; g__; s__
Otu1121	0	0	174.2	79	148	0	11	590	460	7	6.5	25	38	108	101	15.5	17	46	39	31	30	28	20	9	43.5	6	16	21	12	5	19	20	22	1	6	d__Bacteria; p__Firmicutes; c__Clostridia; o__Clostridiales; f__Clostridiaceae; g__Clostridium; s__
Otu1122	12.5	1.5	0.6	1.5	0.5	0	0	0	0	0	0	1	1.66667	0	0	2	0	0	0	0	0	0	0	0	0	0	0	0	0	0	0	0	0	0	0	d__Bacteria; p__Firmicutes; c__Bacilli; o__Lactobacillales; f__Lactobacillaceae; g__Lactobacillus; s__Lactobacillus_ultunensis
Otu1124	2	2	0	0	0	0	0	0	0	0	0	0	0	0	0	0	0	0	0	0	0	0	0	0	0	0	0	0	0	0	0	0	0	0	0	d__Bacteria; p__; c__; o__; f__; g__; s__
Otu1125	0.5	1.5	0	0	0	0	0	0	0	0	0	0	0	0.5	0	0	0	0	0	0	0	0	0	0	0	0	0	0	0	0	0	0	0	0	0	d__Bacteria; p__Firmicutes; c__Clostridia; o__Clostridiales; f__Ruminococcaceae; g__; s__
Otu1126	0	3	96	101.5	58	92	60	0	0	0	0	72	79	94.5	62.5	99	70	0	0	0	0	0	0	0	0	0	0	0	0	0	0	0	0	0	0	d__Bacteria; p__; c__; o__; f__; g__; s__
Otu1127	0	1	25.8	31	12	22	18	0	0	0	0	31	16.6667	24	19	22	10	0	0	0	0	0	0	0	0	0	0	0	0	0	0	0	0	0	0	d__Bacteria; p__Firmicutes; c__; o__; f__; g__; s__
Otu1128	4119	2833	2048	1862	621	1646	2178	0	0	0	0	499	1382.67	2544	969	2814	709	0	0	0	0	0	0	0	0	0	0	0	0	0	0	412	0	0	0	d__Bacteria; p__Firmicutes; c__Clostridia; o__Clostridiales; f__Lachnospiraceae; g__Blautia; s__Blautia_obeum
Otu1130	0	0	39.2	79	116	24	23	164	135	1132	392	6	6.33333	0	0	0	0	0	0	0	0	0	0	0	3.5	0	0	0	0	0	0	0	0	0	0	d__Bacteria; p__Firmicutes; c__; o__; f__; g__; s__
Otu1131	0	0	0.2	0	0	0	0	0	0	0	0	32	24.6667	36	25.5	39.5	23.5	0	0	0	0	0	0	0	0	0	0	0	0	0	0	0	0	0	0	d__Bacteria; p__Firmicutes; c__Clostridia; o__Clostridiales; f__Clostridiaceae; g__Clostridium; s__Clostridium_drakei
Otu1132	9	6	0	0	0	0	0	0	0	0	0	0	0	0	0	0	0	0	0	0	0	0	0	0	0	0	0	0	0	0	0	1	0	0	0	d__Bacteria; p__; c__; o__; f__; g__; s__
Otu1133	0	3	122.4	111	71	66	63	0	0	0	0	90.5	96.3333	117	119	113	46	0	0	0	0	0	0	0	0	0	0	0	0	0	0	0	0	0	0	d__Bacteria; p__; c__; o__; f__; g__; s__
Otu1134	1	2.5	0	0	0	0	0	0	0	0	0	0	0	0	0	0	0	0	0	0	0	0	0	0	0	0	0	0	0	0	0	0	0	0	0	d__Bacteria; p__Firmicutes; c__Clostridia; o__Clostridiales; f__Clostridiaceae; g__; s__
Otu1135	0.5	5.5	0	0	0	0	0	0	0	0	0	0	0	0	0	0	0	0	0	0	0	0	0	0	0	0	0	0	0	0	0	0	0	0	0	d__Bacteria; p__Firmicutes; c__Clostridia; o__Clostridiales; f__; g__; s__
Otu1136	0	2.5	70.2	67.5	36.5	52	51	0	0	0	0	65.5	50.3333	72.5	35.5	63.5	23	0	0	0	0	0	0	0	0	0	0	0	0	0	0	0	0	0	0	d__Bacteria; p__Actinobacteria; c__Actinobacteria; o__Actinomycetales; f__Actinomycetaceae; g__Actinomyces; s__
Otu1137	6	1.5	0	0	0	0	0	0	0	0	0	0	0	0	0	0	0	0	0	0	0	0	0	0	0	0	0	0	0	0	0	0	0	0	0	d__Bacteria; p__Firmicutes; c__; o__; f__; g__; s__
Otu1138	0	9	584	573.5	461	559	465	0	0	0	0	553.5	554.667	650.5	497	529.5	376.5	0	0	0	0	0	0	0	0	0	0	0	0	0	0	0	0	0	0	d__Bacteria; p__Spirochaetes; c__Spirochaetia; o__Spirochaetales; f__Spirochaetaceae; g__Treponema; s__Treponema_socranskii
Otu1139	5.5	0.5	10.4	10.5	1	5	1	0	0	0	0	5	3	9	1.5	4.5	7	0	0	0	0	0	0	0	0	0	0	0	0	0	0	2	1	0	0	d__Bacteria; p__Firmicutes; c__Clostridia; o__Clostridiales; f__Lachnospiraceae; g__Dorea; s__Dorea_longicatena
Otu1140	32.5	0.5	0	0	0	0	0	0	0	0	0	0	0	0	0	0	0	0	0	0	0	0	0	0	0	0	0	0	0	0	0	1	5	0	0	d__Bacteria; p__Actinobacteria; c__; o__; f__; g__; s__
Otu1141	21.5	287.5	0	0	0	0	0	0	0	0	0	0	0	0	0	0	0	0	0	0	0	0	0	0	0	0	0	0	0	0	0	0	0	0	0	d__Bacteria; p__Spirochaetes; c__Spirochaetia; o__Spirochaetales; f__Spirochaetaceae; g__Sphaerochaeta; s__Sphaerochaeta_globosa
Otu1142	39	6	0.2	0	0	0	0	0	0	0	0	0	0	0	0	0	0	0	0	0	0	0	0	0	0	0	0	0	0	0	0	2	3	0	0	d__Bacteria; p__; c__; o__; f__; g__; s__
Otu1143	0	0.5	26	21	32.5	40	25	0	0	0	0	32.5	30	38.5	33	34	16.5	0	0	0	0	0	0	0	0	0	0	0	0	0	0	0	0	0	0	d__Bacteria; p__Bacteroidetes; c__Bacteroidia; o__Bacteroidales; f__Porphyromonadaceae; g__Barnesiella; s__Barnesiella_intestinihominis
Otu1145	39.5	6	0	0	0	0	0	0	0	0	0	0	0	0	0	0	0	0	0	0	0	0	0	0	0	0	0	0	0	0	0	0	0	0	0	d__Bacteria; p__; c__; o__; f__; g__; s__
Otu1146	0	0.5	23	18.5	23	42	26	0	0	0	0	15.5	28.3333	21.5	22	21.5	17	0	0	0	0	0	0	0	0	0	0	0	0	0	0	0	0	0	0	d__Bacteria; p__Bacteroidetes; c__Bacteroidia; o__Bacteroidales; f__Prevotellaceae; g__Prevotella; s__
Otu1147	2.5	3.5	0	0	0	0	0	0	0	0	0	0	0	0	0	0	0	0	0	0	0	0	0	0	0	0	0	0	0	0	0	0	0	0	0	d__Bacteria; p__Bacteroidetes; c__Bacteroidia; o__Bacteroidales; f__Porphyromonadaceae; g__Macellibacteroides; s__Macellibacteroides_fermentans
Otu1148	84.5	14	0	0	0	0	0	0	0	0	0	0	0	0	0	0	0	0	0	0	0	0	0	0	0	0	0	0	0	0	0	6	5	0	0	d__Bacteria; p__Firmicutes; c__; o__; f__; g__; s__
Otu1149	6	5	0	0	0	0	0	0	0	0	0	0	0	0	0	0	0	0	0	0	0	0	0	0	0	0	0	0	0	0	0	3	0	0	0	d__Bacteria; p__Firmicutes; c__; o__; f__; g__; s__
Otu1150	0	1.5	72.6	80.5	57	53	70	0	0	0	0	77.5	67.6667	82.5	61.5	85	52.5	0	0	0	0	0	0	0	0	0	0	0	0	0	0	0	0	0	0	d__Bacteria; p__Bacteroidetes; c__Bacteroidia; o__Bacteroidales; f__Prevotellaceae; g__Prevotella; s__Prevotella_salivae
Otu1151	0	3.5	0	0	0	0	0	0	0	0	0	0	0	0	0	0	0	0	0	0	0	0	0	0	0	0	0	0	0	0	0	0	0	0	0	d__Bacteria; p__Bacteroidetes; c__; o__; f__; g__; s__
Otu1152	0	3.5	0	0	0	0	0	0	0	0	0	0	0	0	0	0	0	0	0	0	0	0	0	0	0	0	0	0	0	0	0	0	0	0	0	d__Bacteria; p__; c__; o__; f__; g__; s__
Otu1153	0	2	84.2	89.5	27.5	66	44	0	0	0	0	73	67.6667	108.5	58	65.5	40	0	0	0	0	0	0	0	0	0	6	0	0	0	0	0	0	0	0	d__Bacteria; p__Firmicutes; c__Clostridia; o__Clostridiales; f__Ruminococcaceae; g__Faecalibacterium; s__Faecalibacterium_prausnitzii
Otu1154	0	0	92.6	69	42	58	49	0	0	0	0	101.5	100	124.5	91	134	81.5	0	0	0	0	0	0	0	0	0	0	0	0	0	0	0	0	0	0	d__Bacteria; p__Firmicutes; c__Bacilli; o__Lactobacillales; f__Streptococcaceae; g__Streptococcus; s__Streptococcus_mitis
Otu1155	0	0	0	0.5	0	0	3	0	19	11	0	0	0.333333	0	0	0	0	0	0	0	0	0	0	363	161	0	0	0	0	0	0	363	436	35	37	d__Bacteria; p__Firmicutes; c__Clostridia; o__Clostridiales; f__Clostridiaceae; g__Clostridium; s__
Otu1156	0	1.5	76.6	82.5	61.5	98	64	0	0	0	0	76	61	79.5	109	71	58.5	0	0	0	0	0	0	0	0	0	0	0	0	0	0	0	0	0	0	d__Bacteria; p__Bacteroidetes; c__Bacteroidia; o__Bacteroidales; f__Prevotellaceae; g__Prevotella; s__
Otu1157	0	4.5	191	185.5	151.5	150	192	2	0	0	0	172.5	152.667	158	174	159.5	140	0	0	0	0	0	0	0	0	0	1	0	0	0	0	0	0	0	0	d__Bacteria; p__Bacteroidetes; c__Bacteroidia; o__Bacteroidales; f__Prevotellaceae; g__Prevotella; s__Prevotella_copri
Otu1158	0	0	119.4	48.5	93.5	0	0	365	307	0	0	28.5	38.3333	115.5	111	23.5	28	65	33	41	34	27	32	6	47	31	25	19	12	18	32	22	34	0	0	d__Bacteria; p__Firmicutes; c__Clostridia; o__Clostridiales; f__Clostridiaceae; g__Clostridium; s__
Otu1161	1.5	3	0	0	0	0	0	0	0	0	0	0	0	0	0	0	0	0	0	0	0	0	0	0	0	0	0	0	0	0	0	0	0	0	0	d__Bacteria; p__Firmicutes; c__Clostridia; o__; f__; g__; s__
Otu1162	0	0	0	0	0.5	0	1	0	0	0	0	0	0	0	0	0.5	0	0	0	39	34	86	51	0	22.5	0	0	0	0	0	0	0	0	0	0	d__Bacteria; p__Firmicutes; c__; o__; f__; g__; s__
Otu1163	0	0	0.8	0	8	0	0	0	0	0	0	5	6.66667	0	0	1	0	0	0	0	0	0	0	0	0	0	0	0	0	0	0	0	7	0	0	d__Bacteria; p__Firmicutes; c__Clostridia; o__Clostridiales; f__Clostridiaceae; g__Clostridium; s__Clostridium_kogasensis
Otu1165	0	10.5	976	1023	783	854	865	0	0	0	0	1092	950	1210	879	1046.5	789	0	0	0	0	0	1	0	0	0	0	0	0	0	0	0	0	0	0	d__Bacteria; p__Bacteroidetes; c__Bacteroidia; o__Bacteroidales; f__Porphyromonadaceae; g__Tannerella; s__Tannerella_forsythia
Otu1167	0	4	177.8	172	100.5	113	118	0	0	0	0	194	170.333	202	143.5	200.5	108.5	0	0	0	0	0	0	0	0	0	0	0	0	0	0	0	0	0	0	d__Bacteria; p__; c__; o__; f__; g__; s__
Otu1168	0	0	85.8	81.5	72	0	0	0	0	0	0	1	4.66667	0	0	0	0	0	0	0	0	0	0	0	0	0	0	0	0	0	0	5	5	0	0	d__Bacteria; p__Firmicutes; c__Clostridia; o__Clostridiales; f__Ruminococcaceae; g__Ruminiclostridium; s__
Otu1169	0	11.5	640.6	578	423.5	524	490	0	0	0	0	627	560	626.5	506	634.5	458	0	2	0	0	0	0	0	0	0	0	0	0	0	0	0	0	0	0	d__Bacteria; p__Fusobacteria; c__Fusobacteriia; o__Fusobacteriales; f__Leptotrichiaceae; g__Leptotrichia; s__Leptotrichia_shahii
Otu1170	0	0	9	2	11	4	7	0	0	0	0	4.5	3.66667	5.5	8.5	5	3.5	0	0	0	0	0	0	0	0	0	0	0	0	0	0	0	0	0	0	d__Bacteria; p__Bacteroidetes; c__Bacteroidia; o__Bacteroidales; f__Prevotellaceae; g__Prevotella; s__Prevotella_copri
Otu1172	0	0	0	0	0	0	0	0	0	0	0	4.5	2	2.5	3	1.5	1.5	0	0	28	22	83	41	0	14	0	0	0	0	0	0	0	0	0	0	d__Bacteria; p__Firmicutes; c__Clostridia; o__Clostridiales; f__Clostridiaceae; g__Clostridium; s__Clostridium_drakei
Otu1173	1	0.5	6.2	9.5	4	5	3	0	0	0	0	10	2.33333	4.5	4.5	4.5	3	0	0	0	0	0	0	0	0	0	0	0	0	0	0	0	0	0	0	d__Bacteria; p__Firmicutes; c__Erysipelotrichia; o__Erysipelotrichales; f__Erysipelotrichaceae; g__Holdemanella; s__Holdemanella_biformis
Otu1174	0	0	0	0	0	0	0	0	0	0	0	10	11.3333	10.5	6	7	6	129	121	72	41	123	96	0	3	150	141	0	0	0	0	6	11	0	0	d__Bacteria; p__Firmicutes; c__Clostridia; o__Clostridiales; f__Clostridiaceae; g__Clostridium; s__Clostridium_drakei
Otu1175	0	0	29	39.5	25.5	37	21	0	0	0	0	38.5	24.6667	23.5	27.5	30.5	27.5	0	0	0	0	0	0	0	0	0	0	0	0	0	0	0	0	0	0	d__Bacteria; p__Bacteroidetes; c__Bacteroidia; o__Bacteroidales; f__Odoribacteraceae; g__Odoribacter; s__Odoribacter_splanchnicus
Otu1176	0	13	0	0	0	0	0	0	0	0	0	0	0	0	0	0	0	0	0	0	0	0	0	0	0	0	0	0	0	0	0	0	0	0	0	d__Bacteria; p__Firmicutes; c__Clostridia; o__Clostridiales; f__Lachnospiraceae; g__; s__
Otu1177	67	4	0.4	0	0	0	0	0	0	0	0	0	0	0	0	0	0	0	0	0	0	0	0	0	0	0	0	0	0	0	0	59	61	0	0	d__Bacteria; p__Proteobacteria; c__Alphaproteobacteria; o__Rhizobiales; f__Bradyrhizobiaceae; g__; s__
Otu1178	99.5	75	0	0	0	0	0	0	0	0	0	0	0	0	0	0	0	0	0	0	0	0	0	0	0	0	0	0	0	0	0	0	0	0	0	d__Bacteria; p__Chloroflexi; c__Anaerolineae; o__Anaerolineales; f__Anaerolineaceae; g__; s__
Otu1179	13	3	0	0	0	0	0	0	0	0	0	0	0	0	0	0	0	0	0	0	0	0	0	0	0	0	0	0	0	0	0	0	0	0	0	d__Bacteria; p__Firmicutes; c__Clostridia; o__Clostridiales; f__Syntrophomonadaceae; g__Syntrophomonas; s__Syntrophomonas_zehnderi
Otu1180	0	0	5.8	4	0.5	5	5	0	0	0	0	1	6.33333	2	1	2	2.5	0	0	0	0	0	0	0	0	0	0	0	0	0	0	0	0	0	0	d__Bacteria; p__Bacteroidetes; c__Bacteroidia; o__Bacteroidales; f__Prevotellaceae; g__; s__
Otu1181	56	1.5	0	0	0	0	0	0	0	0	0	0	0	0	0	0	0	0	0	0	0	0	0	0	0	0	0	0	0	0	0	25	17	0	0	d__Bacteria; p__Proteobacteria; c__Alphaproteobacteria; o__Rhizobiales; f__Beijerinckiaceae; g__; s__
Otu1182	13	13.5	0	0	0	0	0	0	0	0	0	0	0	0	0	0	0	0	0	0	0	0	0	0	0	0	0	0	0	0	0	0	0	0	0	d__Bacteria; p__Firmicutes; c__Clostridia; o__; f__; g__; s__
Otu1183	34.5	11	0	0	0	0	0	0	0	0	0	0	0	0	0	0	0	0	0	0	0	0	0	0	0	0	0	0	0	0	0	4	0	0	0	d__Bacteria; p__Firmicutes; c__Clostridia; o__; f__; g__; s__
Otu1184	3	2	0	0	0	0	0	0	0	0	0	0	0	0	0	0	0	0	0	0	0	0	0	0	0	0	0	0	0	0	0	0	0	0	0	d__Bacteria; p__Firmicutes; c__; o__; f__; g__; s__
Otu1185	0	0	103.4	70	59.5	99	80	0	0	0	0	87	81	131	89	97.5	68.5	0	0	0	0	0	0	0	0	0	0	0	0	0	0	0	0	0	0	d__Bacteria; p__Actinobacteria; c__Actinobacteria; o__Corynebacteriales; f__Corynebacteriaceae; g__Corynebacterium; s__
Otu1186	4	5	0	0	0	0	0	0	0	0	0	0	0	0	0	0	0	0	0	0	0	0	0	0	0	0	0	0	0	0	0	0	0	0	0	d__Bacteria; p__; c__; o__; f__; g__; s__
Otu1187	0	0	42.8	36	40	39	32	0	0	0	0	63.5	59.6667	61	74	63.5	54.5	0	0	0	0	0	0	0	0	0	0	0	0	0	0	0	0	0	0	d__Bacteria; p__Bacteroidetes; c__Bacteroidia; o__Bacteroidales; f__Prevotellaceae; g__Prevotella; s__Prevotella_nigrescens
Otu1188	2.5	7	0	0	0	0	0	0	0	0	0	0	0	0	0	0	0	0	0	0	0	0	0	0	0	0	0	0	0	0	0	0	0	0	0	d__Bacteria; p__; c__; o__; f__; g__; s__
Otu1189	38.5	6.5	0	0	0	0	0	0	0	0	0	0	0	0	0	0	0	0	0	0	0	0	0	0	0	0	0	0	0	0	0	1	3	0	0	d__Bacteria; p__; c__; o__; f__; g__; s__
Otu1191	0	0	0	0	0	0	0	0	0	0	0	30	86.3333	0	28	26	33.5	7	9	1	2	0	0	0	0	2	0	0	0	0	0	3	1	0	0	d__Bacteria; p__Firmicutes; c__Clostridia; o__Clostridiales; f__Clostridiaceae; g__Clostridium; s__Clostridium_drakei
Otu1192	0	19	1104.8	1002	830.5	1053	749	0	0	0	0	1124.5	1006.67	1230.5	932.5	1155.5	700.5	0	0	0	0	0	0	0	0	0	0	0	0	0	0	0	0	0	0	d__Bacteria; p__Spirochaetes; c__Spirochaetia; o__Spirochaetales; f__Spirochaetaceae; g__Treponema; s__Treponema_medium
Otu1193	40	3.5	0	0	0	0	0	0	0	0	0	0	0	0	0	0	0	0	0	0	0	0	0	0	0	0	0	0	0	0	0	9	0	0	0	d__Bacteria; p__Synergistetes; c__Synergistia; o__Synergistales; f__Synergistaceae; g__Aminivibrio; s__Aminivibrio_pyruvatiphilus
Otu1194	0.5	8.5	0	0	0	0	0	0	0	0	0	0	0	0	0	0	0	0	0	0	0	0	0	0	0	0	0	0	0	0	0	0	0	0	0	d__Bacteria; p__; c__; o__; f__; g__; s__
Otu1195	0	0	51.6	54.5	37.5	43	32	0	0	0	0	66	55.6667	57.5	47	65	45	0	0	0	0	0	0	0	0	0	0	0	0	0	0	0	0	0	0	d__Bacteria; p__Actinobacteria; c__Actinobacteria; o__Micrococcales; f__Micrococcaceae; g__Rothia; s__
Otu1196	0	20	0	0	0	0	0	0	0	0	0	0	0	0	0	0	0	0	0	0	0	0	0	0	0	0	0	0	0	0	0	0	0	0	0	d__Bacteria; p__Proteobacteria; c__Deltaproteobacteria; o__Desulfuromonadales; f__Geobacteraceae; g__Geobacter; s__
Otu1197	128	124.5	3.6	20	0	0	0	0	0	0	0	0	0	0	0	0	0	0	0	0	0	0	0	0	0	0	0	0	0	0	0	12	23	0	0	d__Bacteria; p__Chloroflexi; c__Anaerolineae; o__Anaerolineales; f__Anaerolineaceae; g__; s__
Otu1198	0	4.5	0	0	0	0	0	0	0	0	0	0	0	0	0	0	0	0	0	0	0	0	0	0	0	0	0	0	0	0	0	0	0	0	0	d__Bacteria; p__Bacteroidetes; c__; o__; f__; g__; s__
Otu1199	0	0	295	202	320	133	113	824	788	238	266	0	0	0	0	0	0	0	0	0	0	0	0	0	0	0	0	0	0	0	0	0	0	0	0	d__Bacteria; p__Firmicutes; c__Clostridia; o__Clostridiales; f__Clostridiaceae; g__Clostridium; s__
Otu1200	5.5	5.5	0	0	0	0	0	0	0	0	0	0	0	0	0	0	0	0	0	0	0	0	0	0	0	0	0	0	0	0	0	0	0	0	0	d__Bacteria; p__Firmicutes; c__Clostridia; o__Clostridiales; f__Eubacteriaceae; g__; s__
Otu1202	0	0	0	0	0	0	0	0	0	0	0	0	0	0	0	0	0	0	0	0	0	0	0	0	0	0	0	0	0	0	0	89	63	175	64	d__Bacteria; p__Firmicutes; c__; o__; f__; g__; s__
Otu1203	26.5	0.5	0	0	0	0	0	0	0	0	0	0	0	0	0	0	0	0	0	0	0	0	0	0	0	0	0	0	0	0	0	2	6	0	0	d__Bacteria; p__Firmicutes; c__Clostridia; o__Clostridiales; f__; g__; s__
Otu1205	0	3.5	209	182	111	197	119	0	0	0	0	181	145	183	108.5	129	74	0	0	0	0	0	0	0	0	0	0	0	0	0	0	0	0	0	0	d__Bacteria; p__Firmicutes; c__Clostridia; o__Clostridiales; f__Lachnospiraceae; g__Lachnoanaerobaculum; s__Lachnoanaerobaculum_saburreum
Otu1206	0	0	0	0	0	0	0	0	0	0	0	0	0	0	0	0	0	0	0	0	0	0	0	385	200.5	0	0	0	0	0	0	695	960	1340	1579	d__Bacteria; p__Actinobacteria; c__Actinobacteria; o__; f__; g__; s__
Otu1207	3	5	0	0	0	0	0	0	0	0	0	0	0	0	0	0	0	0	0	0	0	0	0	0	0	0	0	0	0	0	0	0	0	0	0	d__Bacteria; p__Firmicutes; c__Clostridia; o__Clostridiales; f__Clostridiales_Family_XIII._Incertae_Sedis; g__Anaerovorax; s__Anaerovorax_odorimutans
Otu1208	0	7.5	458.2	455	301	406	346	0	0	0	0	472.5	408.333	498.5	411.5	472.5	330.5	0	1	0	0	0	0	0	0	0	0	0	0	0	0	0	0	0	0	d__Bacteria; p__Fusobacteria; c__Fusobacteriia; o__Fusobacteriales; f__Leptotrichiaceae; g__Leptotrichia; s__Leptotrichia_trevisanii
Otu1210	0	0	0.2	0	0	0	0	0	0	0	0	0	0.333333	0.5	0	3.5	12.5	0	0	0	0	0	0	74	28	0	0	0	0	0	0	3	5	0	0	d__Bacteria; p__Firmicutes; c__Bacilli; o__Bacillales; f__; g__; s__
Otu1211	0	0	60.2	63.5	55	63	57	0	0	0	0	36.5	38.6667	72.5	61	55.5	20.5	0	0	0	0	0	0	0	0	0	0	0	0	0	0	0	0	0	0	d__Bacteria; p__Spirochaetes; c__Spirochaetia; o__Spirochaetales; f__Spirochaetaceae; g__Treponema; s__Treponema_amylovorum
Otu1212	11	2.5	0.2	0	0	0	0	0	0	0	0	0	0	0	0	0	0	0	0	0	0	0	0	0	0	0	0	0	0	0	0	2	0	0	0	d__Bacteria; p__Thermotogae; c__Thermotogae; o__Kosmotogales; f__Kosmotogaceae; g__Mesotoga; s__Mesotoga_infera
Otu1213	0.5	0	26.4	30.5	20.5	44	18	0	0	0	0	37	31	24.5	30.5	40.5	17.5	0	0	0	0	0	0	0	0	0	0	0	0	0	0	0	0	0	0	d__Bacteria; p__Bacteroidetes; c__Bacteroidia; o__Bacteroidales; f__Odoribacteraceae; g__Odoribacter; s__Odoribacter_splanchnicus
Otu1215	0	1	43.2	40.5	43	42	53	0	0	0	0	63	48	51	44	59.5	38	0	0	0	0	0	0	0	0	0	0	0	0	0	0	0	0	0	0	d__Bacteria; p__Bacteroidetes; c__Bacteroidia; o__Bacteroidales; f__Prevotellaceae; g__Prevotella; s__Prevotella_loescheii
Otu1216	17	3	0.6	0	0	0	0	0	0	0	0	0	1.66667	0	0	0	0	0	0	0	0	0	0	0	0	0	0	0	0	0	0	6	9	0	0	d__Bacteria; p__Proteobacteria; c__Alphaproteobacteria; o__Rhodobacterales; f__Rhodobacteraceae; g__; s__
Otu1217	1.5	9.5	0	0	0	0	0	0	0	0	0	0	0	0	0	0	0	0	0	0	0	0	0	0	0	0	0	0	0	0	0	0	0	0	0	d__Bacteria; p__Ignavibacteriae; c__Ignavibacteria; o__Ignavibacteriales; f__Ignavibacteriaceae; g__Ignavibacterium; s__Ignavibacterium_album
Otu1218	0	0	64.4	77.5	60	39	40	111	124	430	181	0	0	0	0	0	0	0	0	0	0	0	0	0	0	0	0	0	0	0	0	0	0	0	0	d__Bacteria; p__Firmicutes; c__Clostridia; o__Clostridiales; f__Clostridiaceae; g__Clostridium; s__Clostridium_autoethanogenum
Otu1220	0	4	0	0	0	0	0	0	0	0	0	0	0	0	0	0	0	0	0	0	0	0	0	0	0	0	0	0	0	0	0	0	0	0	0	d__Bacteria; p__Bacteroidetes; c__Bacteroidia; o__Bacteroidales; f__; g__; s__
Otu1222	13.5	0.5	0	0	0	0	0	0	0	0	0	0	0	0	0	0	0	0	0	0	0	0	0	0	0	0	0	0	0	0	0	2	1	0	0	d__Bacteria; p__Actinobacteria; c__Actinobacteria; o__; f__; g__; s__
Otu1223	0	0	13.6	12.5	10.5	14	19	0	0	0	0	22	26.6667	24.5	25	24	20.5	0	0	0	0	0	0	0	0	0	0	0	0	0	0	0	0	0	0	d__Bacteria; p__Bacteroidetes; c__Bacteroidia; o__Bacteroidales; f__Porphyromonadaceae; g__Porphyromonas; s__Porphyromonas_endodontalis
Otu1224	7.5	3	0	0	0	0	0	0	0	0	0	0	0	0	0	0	0	0	0	0	0	0	0	0	0	0	0	0	0	0	0	0	0	0	0	d__Bacteria; p__Proteobacteria; c__Betaproteobacteria; o__Burkholderiales; f__Comamonadaceae; g__; s__
Otu1225	128	22.5	0	0	0	0	0	0	0	0	0	0	0	0	0	0	0	0	0	0	0	0	0	0	0	0	0	0	0	0	0	10	13	0	0	d__Bacteria; p__Actinobacteria; c__; o__; f__; g__; s__
Otu1226	0	0	38.4	29	15	26	14	0	0	0	0	26	17.6667	23	11.5	18	11.5	0	0	0	0	0	0	0	0	0	0	0	0	0	0	0	0	0	0	d__Bacteria; p__Firmicutes; c__Clostridia; o__Clostridiales; f__; g__; s__
Otu1227	0	0.5	64.2	67.5	24	31	31	0	0	0	0	46	37	59.5	19.5	50.5	21.5	0	0	0	0	0	0	0	0	0	0	0	0	0	0	0	0	0	0	d__Bacteria; p__Firmicutes; c__Clostridia; o__Clostridiales; f__; g__; s__
Otu1228	11.5	1.5	0	0	0	0	0	0	0	0	0	0	0	0	0	0	0	0	0	0	0	0	0	0	0	0	0	0	0	0	0	1	0	0	0	d__Bacteria; p__; c__; o__; f__; g__; s__
Otu1229	42	55.5	0	0	0	0	0	0	0	0	0	0	0	0	0	0	0	0	0	0	0	0	0	0	0	0	0	0	0	0	0	0	0	0	0	d__Bacteria; p__Spirochaetes; c__Spirochaetia; o__Spirochaetales; f__Spirochaetaceae; g__; s__
Otu1230	0	12	0	0	0	0	0	0	0	0	0	0	0	0	0	0	0	0	0	0	0	0	0	0	0	0	0	0	0	0	0	0	0	0	0	d__Bacteria; p__Proteobacteria; c__Deltaproteobacteria; o__Desulfuromonadales; f__; g__; s__
Otu1231	0	0.5	13.2	14.5	8	17	6	0	0	0	0	16.5	10	15	12.5	12	11	0	0	0	0	0	0	0	0	0	0	0	0	0	0	0	0	0	0	d__Bacteria; p__Firmicutes; c__Negativicutes; o__Veillonellales; f__Veillonellaceae; g__Veillonella; s__Veillonella_parvula
Otu1232	619	4.5	0	0	0	0	0	0	0	0	0	0.5	0	0	0	0	0	0	0	0	0	0	0	0	0	0	0	0	0	0	0	33	0	0	0	d__Bacteria; p__Firmicutes; c__Tissierellia; o__Tissierellales; f__Tissierellaceae; g__Tissierella; s__
Otu1233	0	0	16828.4	22362.5	24318	26912	30522	53286	53459	52817	55367.5	0	0	0	0	0	0	0	0	0	0	0	0	0	0	0	0	0	0	0	0	0	0	0	0	d__Bacteria; p__Firmicutes; c__Clostridia; o__Clostridiales; f__Clostridiaceae; g__Clostridium; s__Clostridium_autoethanogenum
Otu1234	13.5	23	0	0.5	0	0	0	0	0	0	0	0	0	0	0	0	0	0	0	0	0	0	0	0	0	0	0	0	0	0	0	7	17	0	0	d__Bacteria; p__; c__; o__; f__; g__; s__
Otu1235	0	0	88.2	69.5	58.5	96	84	0	0	0	0	86.5	79	96.5	64.5	96	66	0	0	0	0	0	0	0	0	0	0	0	0	0	0	0	0	0	0	d__Bacteria; p__Actinobacteria; c__Actinobacteria; o__Corynebacteriales; f__Corynebacteriaceae; g__Corynebacterium; s__
Otu1236	5	12	0	0	0	0	0	0	0	0	0	0	0	0	0	0	0	0	0	0	0	0	0	0	0	0	0	0	0	0	0	0	0	0	0	d__Bacteria; p__Bacteroidetes; c__; o__; f__; g__; s__
Otu1237	0	1	43.6	34.5	23.5	42	14	0	0	0	0	29	23.3333	26.5	25.5	21.5	22.5	0	0	0	0	0	0	0	0	0	0	0	0	0	0	0	0	0	0	d__Bacteria; p__Firmicutes; c__Clostridia; o__Clostridiales; f__Lachnospiraceae; g__; s__
Otu1238	0	0	115.4	228.5	950	58	88	85	49	0	0	12	9.33333	0	0	0	0	0	0	0	0	0	0	0	0	0	0	0	0	0	0	183	146	52	59	d__Bacteria; p__Firmicutes; c__Clostridia; o__Clostridiales; f__Ruminococcaceae; g__; s__
Otu1239	0	0	0	0	0	0	0	0	0	0	0	13	7.66667	13	6.5	9.5	6	0	1	0	0	0	4	2	0	3	0	0	0	0	1	0	0	0	0	d__Bacteria; p__Firmicutes; c__Clostridia; o__Clostridiales; f__Clostridiaceae; g__Clostridium; s__Clostridium_drakei
Otu1240	0	2.5	0	0	0	0	0	0	0	0	0	0	0	0	0	0	0	0	0	0	0	0	0	0	0	0	0	0	0	0	0	0	0	0	0	d__Bacteria; p__Proteobacteria; c__Epsilonproteobacteria; o__Campylobacterales; f__Campylobacteraceae; g__Sulfurospirillum; s__
Otu1241	0	29.5	1347.4	1226.5	953	1328	1168	0	0	0	0	1297	1342.33	1446.5	1293.5	1367	981.5	0	0	0	0	0	0	0	0	0	0	0	0	0	0	0	0	0	0	d__Bacteria; p__Bacteroidetes; c__Bacteroidia; o__Bacteroidales; f__Prevotellaceae; g__Prevotella; s__
Otu1242	0	0	14.2	4	13	1	1	42	56	0	0.5	0	0	1.5	0	0	0	0	0	0	0	0	0	0	0	0	0	0	0	0	0	0	0	0	0	d__Bacteria; p__Firmicutes; c__Clostridia; o__Clostridiales; f__Clostridiaceae; g__Clostridium; s__
Otu1243	3	0.5	0	0	0	0	0	0	0	0	0	0	0	0	0	0	0	0	0	0	0	0	0	0	0	0	0	0	0	0	0	0	0	0	0	d__Bacteria; p__Proteobacteria; c__Betaproteobacteria; o__Rhodocyclales; f__Rhodocyclaceae; g__Thauera; s__Thauera_terpenica
Otu1244	26.5	3	0	0	0	0	0	0	0	0	0	0	0	0	0	0	0	0	0	0	0	0	0	0	0	0	0	0	0	0	0	0	11	0	0	d__Bacteria; p__; c__; o__; f__; g__; s__
Otu1245	200	64	0	0	0	0	0	0	0	0	0	0	0	0	0	0	0	0	0	0	0	0	0	0	0	0	0	0	0	0	0	0	7	0	0	d__Bacteria; p__Spirochaetes; c__Spirochaetia; o__Spirochaetales; f__Spirochaetaceae; g__; s__
Otu1248	3.5	8	0	0	0	0	0	0	0	0	0	0	0	0	0	0	0	0	0	0	0	0	0	0	0	0	0	0	0	0	0	0	0	0	0	d__Bacteria; p__; c__; o__; f__; g__; s__
Otu1249	0	0	16722	22134.5	24138	26591	30565	53165	54170	53026	55061.5	0	0	0	0	0	0	0	0	0	0	0	0	0	0	0	0	0	0	0	0	0	0	0	0	d__Bacteria; p__Firmicutes; c__Clostridia; o__Clostridiales; f__Clostridiaceae; g__Clostridium; s__Clostridium_autoethanogenum
Otu1250	0.5	1	0	0	0	0	0	0	0	0	0	0	0	0	0	0	0	0	0	0	0	0	0	0	0	0	0	0	0	0	0	0	0	0	0	d__Bacteria; p__Bacteroidetes; c__; o__; f__; g__; s__
Otu1251	18.5	6.5	54.2	48	29	43	30	0	0	0	0	67.5	45	74	26	50.5	38	0	0	0	0	0	0	0	0	0	0	0	0	0	0	0	0	0	0	d__Bacteria; p__Firmicutes; c__Clostridia; o__Clostridiales; f__Ruminococcaceae; g__; s__
Otu1252	10	43.5	0	0	0	0	0	0	0	0	0	0	0	0	0	0	0	0	0	0	0	0	0	0	0	0	0	0	0	0	0	0	0	0	0	d__Bacteria; p__; c__; o__; f__; g__; s__
Otu1253	0	0	17.6	17	20.5	18	19	0	0	0	0	21.5	23	19	25	26	21	0	0	0	0	0	0	0	0	0	0	0	0	0	0	0	0	0	0	d__Bacteria; p__Bacteroidetes; c__Bacteroidia; o__Bacteroidales; f__Prevotellaceae; g__Prevotella; s__Prevotella_micans
Otu1255	16	5.5	0	0	0	0	0	0	0	0	0	0	0	0	0	0	0	0	0	0	0	0	0	0	0	1	0	0	0	0	0	4	0	0	0	d__Bacteria; p__Thermotogae; c__Thermotogae; o__Thermotogales; f__Fervidobacteriaceae; g__Fervidobacterium; s__
Otu1256	9.5	6.5	0	0	0	0	0	0	0	0	0	0	0	0	0	0	0	0	0	0	0	0	0	0	0	0	0	0	0	0	0	0	0	0	0	d__Bacteria; p__Firmicutes; c__Clostridia; o__Clostridiales; f__Ruminococcaceae; g__; s__
Otu1258	0	0	49	49	49	59	68	0	0	0	0	49.5	39.3333	43.5	48	55.5	42.5	0	0	0	0	0	0	0	0	0	0	0	0	0	0	0	0	0	0	d__Bacteria; p__Fusobacteria; c__Fusobacteriia; o__Fusobacteriales; f__Leptotrichiaceae; g__Leptotrichia; s__Leptotrichia_hofstadii
Otu1259	0	2.5	324	342.5	236	230	311	0	0	0	0	358	286.667	272	311.5	268	246.5	0	0	0	0	0	0	0	0	0	0	0	0	0	0	0	0	0	0	d__Bacteria; p__Proteobacteria; c__Gammaproteobacteria; o__Cardiobacteriales; f__Cardiobacteriaceae; g__Cardiobacterium; s__Cardiobacterium_valvarum
Otu1260	0	0	0	0	0	0	0	0	0	0	0	0	0	0	0	0	0	0	0	0	0	0	0	756	316	0	0	0	0	0	0	619	832	734	694	d__Bacteria; p__Firmicutes; c__Clostridia; o__Clostridiales; f__Clostridiaceae; g__Clostridium; s__Clostridium_nitrophenolicum
Otu1263	0.5	3.5	0	0	0	0	0	0	0	0	0	0	0	0	0	0	0	0	0	0	0	0	0	0	0	0	0	0	0	0	0	0	0	0	0	d__Bacteria; p__Bacteroidetes; c__Bacteroidia; o__Bacteroidales; f__Marinilabiliaceae; g__; s__
Otu1264	0	1.5	124	126.5	127	92	110	0	0	0	0	168	121.667	128.5	128	118.5	96	0	0	0	0	0	0	0	0	0	0	0	0	0	0	0	0	0	0	d__Bacteria; p__Bacteroidetes; c__Bacteroidia; o__Bacteroidales; f__Prevotellaceae; g__Prevotella; s__Prevotella_maculosa
Otu1265	6.5	1	0	0	0	0	0	0	0	0	0	0	0	0	0	0	0	0	0	0	0	0	0	0	0	0	0	0	0	0	0	0	0	0	0	d__Bacteria; p__Synergistetes; c__Synergistia; o__Synergistales; f__Synergistaceae; g__; s__
Otu1266	7.5	1	0	0	0	0	0	0	0	0	0	0	0	0	0	0	0	0	0	0	0	0	0	0	0	0	0	0	0	0	0	1	2	0	0	d__Bacteria; p__; c__; o__; f__; g__; s__
Otu1267	99	0	0	0	0	0	0	78	0	60	0	0	0	0	0	0	0	0	0	0	0	0	0	0	0	0	0	0	36	25	0	0	0	0	145	d__Bacteria; p__Proteobacteria; c__Gammaproteobacteria; o__Enterobacterales; f__Erwiniaceae; g__Buchnera; s__Buchnera_aphidicola
Otu1268	0	0.5	17.4	15	12	19	13	0	0	0	0	16.5	13.3333	9	11.5	16.5	20.5	0	0	0	0	0	0	0	0	0	0	0	0	0	0	0	0	0	0	d__Bacteria; p__Bacteroidetes; c__Bacteroidia; o__Bacteroidales; f__Prevotellaceae; g__Prevotella; s__
Otu1270	6.5	4	0	0	0	0	0	0	0	0	0	0	0	0	0	0	0	0	0	0	0	0	0	0	0	0	0	0	0	0	0	0	0	0	0	d__Bacteria; p__Firmicutes; c__; o__; f__; g__; s__
Otu1271	0.5	8	0	0	0	0	0	0	0	0	0	0	0	0	0	0	0	0	0	0	0	0	0	0	0	0	0	0	0	0	0	0	0	0	0	d__Bacteria; p__Proteobacteria; c__Deltaproteobacteria; o__Syntrophobacterales; f__Syntrophaceae; g__; s__
Otu1272	53.5	5.5	0	0	0	0	0	0	0	0	0	0	0	0	0	0	0	0	0	0	0	0	0	0	0	0	0	0	0	0	0	1	4	0	0	d__Bacteria; p__Actinobacteria; c__Actinobacteria; o__Micrococcales; f__Intrasporangiaceae; g__; s__
Otu1273	0	0	6.6	3	2	0	0	17	14	0	0	0	2.33333	2.5	1.5	0	0.5	0	0	0	0	0	0	0	1	0	0	0	0	0	0	0	1	0	0	d__Bacteria; p__Firmicutes; c__Clostridia; o__Clostridiales; f__Clostridiaceae; g__Clostridium; s__
Otu1274	0	3.5	89.2	72	34.5	57	39	0	0	0	0	63.5	53.3333	84	45	81	38	0	0	0	0	0	0	0	0	0	0	0	0	0	0	0	0	0	0	d__Bacteria; p__Actinobacteria; c__Actinobacteria; o__Actinomycetales; f__Actinomycetaceae; g__Actinomyces; s__
Otu1275	0.5	0.5	0	0	0	0	0	0	0	0	0	0	0	0	0	0	0	0	0	0	0	0	0	0	0	0	0	0	0	0	0	0	0	0	0	d__Bacteria; p__Bacteroidetes; c__; o__; f__; g__; s__
Otu1276	9	8	0	0	2	0	0	0	0	0	0	0	0	0	0	0	0	0	0	0	0	0	0	0	0	0	0	0	0	0	0	0	0	0	0	d__Bacteria; p__Firmicutes; c__; o__; f__; g__; s__
Otu1277	0	0	0	0	0	0	0	0	0	0	7	0	0	0	0	0	0	76	30	16	19	24	41	0	0	0	0	0	0	0	0	0	0	0	0	d__Bacteria; p__Firmicutes; c__; o__; f__; g__; s__
Otu1278	1	14	0	0	0	0	0	0	0	0	0	0	0	0	0	0	0	0	0	0	0	0	0	0	0	0	0	0	0	0	0	0	0	0	0	d__Bacteria; p__Bacteroidetes; c__Bacteroidia; o__Bacteroidales; f__Porphyromonadaceae; g__Paludibacter; s__Paludibacter_propionicigenes
Otu1279	15.5	2	0.2	0	0	0	0	0	0	0	0	0	0	0	0	0	0	0	0	0	0	0	0	0	0	0	0	0	0	0	0	7	0	0	0	d__Bacteria; p__Synergistetes; c__Synergistia; o__Synergistales; f__Synergistaceae; g__Aminivibrio; s__Aminivibrio_pyruvatiphilus
Otu1281	1.5	2	0	0	0	0	0	0	0	0	0	0	0	0	0	0	0	0	0	0	0	0	0	0	0	0	0	0	0	0	0	0	0	0	0	d__Bacteria; p__Firmicutes; c__Clostridia; o__Clostridiales; f__Syntrophomonadaceae; g__Syntrophomonas; s__
Otu1282	0	1.5	203.6	200.5	134	174	178	0	0	0	0	215.5	217	205	196	201.5	141	0	0	0	0	0	0	0	0	0	0	0	0	0	0	0	0	0	0	d__Bacteria; p__Bacteroidetes; c__Bacteroidia; o__Bacteroidales; f__; g__; s__
Otu1283	0	4.5	0	0	0	0	0	0	0	0	0	0	0	0	0	0	0	0	0	0	0	0	0	0	0	0	0	0	0	0	0	0	0	0	0	d__Bacteria; p__Proteobacteria; c__Gammaproteobacteria; o__; f__; g__; s__
Otu1284	26	3	0.2	0	0	0	0	0	0	0	0	0	0	0	0	0	0	0	0	0	0	0	0	0	0	0	0	0	0	0	0	17	10	0	0	d__Bacteria; p__Proteobacteria; c__Alphaproteobacteria; o__Rhodobacterales; f__Rhodobacteraceae; g__; s__
Otu1286	3.5	13.5	0	0	0	0	0	0	0	0	0	0	0	0	0	0	0	0	0	0	0	0	0	0	0	0	0	0	0	0	0	0	0	0	0	d__Bacteria; p__Bacteroidetes; c__Bacteroidia; o__Bacteroidales; f__Porphyromonadaceae; g__; s__
Otu1287	0	0	2.6	1.5	2.5	3	3	0	0	0	0	1	3.66667	1.5	1.5	1.5	4.5	0	0	0	0	0	0	0	0	0	0	0	0	0	0	0	0	0	0	d__Bacteria; p__Bacteroidetes; c__Bacteroidia; o__Bacteroidales; f__Prevotellaceae; g__; s__
Otu1288	98.5	10	0	0	0	0	0	0	0	0	0	0	0	0	0	0	0	0	0	0	0	0	0	0	0	0	0	0	0	0	0	40	19	0	0	d__Bacteria; p__Actinobacteria; c__Actinobacteria; o__Micrococcales; f__Intrasporangiaceae; g__; s__
Otu1289	0	2	267	279.5	225.5	259	237	0	0	0	0	290	304.333	279.5	243.5	264.5	209.5	0	0	0	0	0	0	0	0	0	0	0	0	0	0	0	0	0	0	d__Bacteria; p__Bacteroidetes; c__Bacteroidia; o__Bacteroidales; f__Prevotellaceae; g__Prevotella; s__Prevotella_oris
Otu1290	1.5	7.5	0	0	0	0	0	0	0	0	0	0	0	0	0	0	0	0	0	0	0	0	0	0	0	0	0	0	0	0	0	0	0	0	0	d__Bacteria; p__Spirochaetes; c__Spirochaetia; o__Spirochaetales; f__Spirochaetaceae; g__Treponema; s__
Otu1291	100.5	16	0	0	0	0	0	0	0	0	0	0	0	0	0	0	0	0	0	0	0	0	0	0	0	0	0	0	0	0	0	21	13	0	0	d__Bacteria; p__Actinobacteria; c__Actinobacteria; o__Micrococcales; f__Intrasporangiaceae; g__Tetrasphaera; s__Tetrasphaera_elongata
Otu1293	2	54.5	0	0	0	0	0	0	0	0	0	0	0	0	0	0	0	0	0	0	0	0	0	0	0	0	0	0	0	0	0	0	0	0	0	d__Bacteria; p__Planctomycetes; c__Planctomycetia; o__Planctomycetales; f__Planctomycetaceae; g__; s__
Otu1295	1.5	16.5	0	0	0	0	0	0	0	0	0	0	0	0	0	0	0	0	0	0	0	0	0	0	0	0	0	0	0	0	0	0	0	0	0	d__Bacteria; p__Proteobacteria; c__Betaproteobacteria; o__Burkholderiales; f__Comamonadaceae; g__; s__
Otu1296	0	1	17.8	16.5	7.5	4	8	0	0	0	0	20	9.33333	14	15	15.5	3.5	0	0	0	0	0	0	0	0	0	0	0	0	0	0	0	0	0	0	d__Bacteria; p__Firmicutes; c__Bacilli; o__Lactobacillales; f__Carnobacteriaceae; g__; s__
Otu1297	3	0.5	0	0	0	0	0	0	0	0	0	0	0	0	0	0	0	0	0	0	0	0	0	0	0	0	0	0	0	0	0	0	0	0	0	d__Bacteria; p__Firmicutes; c__; o__; f__; g__; s__
Otu1298	0	0	67.8	71	47	64	40	0	0	0	0	68	64.3333	76.5	59.5	74	46	0	0	0	0	0	0	0	0	0	0	0	0	0	0	0	0	0	0	d__Bacteria; p__Firmicutes; c__Bacilli; o__Lactobacillales; f__Streptococcaceae; g__Streptococcus; s__Streptococcus_mitis
Otu1299	0.5	5	0	0	0	0	0	0	0	0	0	0	0	0	0	0	0	0	0	0	0	0	0	0	0	0	0	0	0	0	0	0	0	0	0	d__Bacteria; p__Proteobacteria; c__Betaproteobacteria; o__Burkholderiales; f__Comamonadaceae; g__; s__
Otu1300	0	1.5	0	0	0	0	0	0	0	0	0	0	0	0	0	0	0	0	0	0	0	0	0	0	0	0	0	0	0	0	0	0	0	0	0	d__Bacteria; p__Bacteroidetes; c__; o__; f__; g__; s__
Otu1301	6	25.5	0	0	0	0	0	0	0	0	0	0	0	0	0	0	0	0	0	0	0	0	0	0	0	0	0	0	0	0	0	0	0	0	0	d__Bacteria; p__Bacteroidetes; c__Bacteroidia; o__Bacteroidales; f__Porphyromonadaceae; g__Paludibacter; s__Paludibacter_propionicigenes
Otu1302	0	0	12824	16993.5	19009.5	20980	24080	37340	38055	37527	37587	0	0	0	0	0	0	0	0	0	0	0	0	0	0	0	0	0	0	0	0	0	0	0	0	d__Bacteria; p__Firmicutes; c__Clostridia; o__Clostridiales; f__Clostridiaceae; g__Clostridium; s__Clostridium_autoethanogenum
Otu1303	0	0	60	56	40	67	32	0	0	0	0	73	47.3333	69.5	44.5	72.5	42	0	0	0	0	0	0	0	0	0	0	0	0	0	0	0	0	0	0	d__Bacteria; p__Firmicutes; c__Negativicutes; o__Selenomonadales; f__Selenomonadaceae; g__; s__
Otu1304	8.5	1.5	0	0	0	0	0	0	0	0	0	0	0	0	0	0	0	0	0	0	0	0	0	0	0	0	0	0	0	0	0	1	0	0	0	d__Bacteria; p__Actinobacteria; c__Actinobacteria; o__Corynebacteriales; f__Corynebacteriaceae; g__Corynebacterium; s__
Otu1305	124	183	0	0	0	0	0	0	0	0	0	0	0	0	0	0	0	0	0	0	0	0	0	0	0	0	0	0	0	0	0	22	23	0	0	d__Bacteria; p__; c__; o__; f__; g__; s__
Otu1306	13.5	3	0	0	0	0	0	0	0	0	0	0	0	0	0	0	0	0	0	0	0	0	0	0	0	0	0	0	0	0	0	0	4	0	0	d__Bacteria; p__Proteobacteria; c__Alphaproteobacteria; o__Rhodobacterales; f__Rhodobacteraceae; g__; s__
Otu1307	0	0.5	23.8	9	20	17	36	0	0	0	0	17	27	22	13	27	10.5	0	0	0	0	0	0	0	0	0	0	0	0	0	0	0	0	0	0	d__Bacteria; p__Bacteroidetes; c__Bacteroidia; o__Bacteroidales; f__Prevotellaceae; g__Prevotella; s__
Otu1308	0	1.5	17.8	12	10.5	21	10	0	0	0	0	14.5	13.6667	22.5	11	20.5	10.5	0	0	0	0	0	0	0	0	0	0	0	0	0	0	0	0	0	0	d__Bacteria; p__Proteobacteria; c__Gammaproteobacteria; o__Pasteurellales; f__Pasteurellaceae; g__; s__
Otu1309	8.5	2.5	0	0	0	0	0	0	0	0	0	0	0	0	0	0	0	0	0	0	0	0	0	0	0	0	0	0	0	0	0	0	0	0	0	d__Bacteria; p__Firmicutes; c__Clostridia; o__Clostridiales; f__Ruminococcaceae; g__; s__
Otu1310	0	7.5	0	0	0	0	0	0	0	0	0	0	0	0	0	0	0	0	0	0	0	0	0	0	0	0	0	0	0	0	0	0	0	0	0	d__Bacteria; p__Proteobacteria; c__Alphaproteobacteria; o__Rhizobiales; f__; g__; s__
Otu1311	0	0.5	30.8	34	41	48	25	0	0	0	0	26.5	46.3333	34	24	40.5	28.5	0	0	0	0	0	0	0	0	0	0	0	0	0	0	0	0	0	0	d__Bacteria; p__Bacteroidetes; c__Bacteroidia; o__Bacteroidales; f__Prevotellaceae; g__Prevotella; s__
Otu1312	5.5	0.5	0	0	0	1	0	0	0	0	0	0	0	0	0	0	0	0	0	0	0	0	0	0	0	0	0	0	0	0	0	0	0	0	0	d__Bacteria; p__Proteobacteria; c__Alphaproteobacteria; o__Rhodobacterales; f__Rhodobacteraceae; g__Paracoccus; s__Paracoccus_marcusii
Otu1314	18	26.5	0.8	0	0	0	0	0	0	0	0	0	0	0	0	0	0	0	0	0	0	0	0	0	0	0	0	0	0	0	0	0	2	0	0	d__Bacteria; p__; c__; o__; f__; g__; s__
Otu1315	18.5	2	0	0	0	0	0	0	0	0	0	0	0	0	0	0	0	0	0	0	0	0	0	0	0	0	0	0	0	0	0	0	0	0	0	d__Bacteria; p__Actinobacteria; c__Actinobacteria; o__Corynebacteriales; f__Dietziaceae; g__Dietzia; s__Dietzia_cinnamea
Otu1316	43.5	1	0	0	0	0	0	0	0	0	0	0	0	0	0	0	0	0	0	0	0	0	0	0	0	0	0	0	0	0	0	9	7	0	0	d__Bacteria; p__Actinobacteria; c__Actinobacteria; o__Corynebacteriales; f__Mycobacteriaceae; g__Mycobacterium; s__
Otu1317	0	0	63.4	53.5	36	74	53	0	0	0	0	68.5	51.6667	63	38	54.5	37	0	0	0	0	0	0	0	0	0	0	0	0	0	0	0	0	0	0	d__Bacteria; p__Firmicutes; c__Negativicutes; o__Selenomonadales; f__Selenomonadaceae; g__; s__
Otu1319	0	0	0	0	0	0	0	0	0	0	0	54.5	59.6667	39.5	42	32.5	59.5	51	63	67	53	45	66	0	35	72	97	87	90	85	82	1463	1432	0	0	d__Bacteria; p__Firmicutes; c__Clostridia; o__Clostridiales; f__Clostridiaceae; g__Clostridium; s__
Otu1320	33	2	0	0	0	0	0	0	0	0	0	0	0	0	0	0	0	0	0	0	0	0	0	0	0	0	0	0	0	0	0	7	8	0	0	d__Bacteria; p__Actinobacteria; c__Actinobacteria; o__Corynebacteriales; f__Gordoniaceae; g__Gordonia; s__
Otu1321	0	1	25.8	9.5	8.5	11	17	0	0	0	0	26	18.3333	17.5	21.5	19	13.5	0	0	0	0	0	0	0	0	0	0	0	0	0	0	0	0	0	0	d__Bacteria; p__Bacteroidetes; c__Bacteroidia; o__Bacteroidales; f__Prevotellaceae; g__Prevotella; s__Prevotella_copri
Otu1322	170	128.5	0	0	0	0	0	0	0	0	0	0	0	0	0	0	0	0	0	0	0	0	0	0	0	0	0	0	0	0	0	0	0	0	0	d__Bacteria; p__Chloroflexi; c__Anaerolineae; o__Anaerolineales; f__Anaerolineaceae; g__; s__
Otu1323	0	1	0	0	0	0	0	0	0	0	0	0	0	0	0	0	0	0	0	0	0	0	0	0	0	0	0	0	0	0	0	0	0	0	0	d__Bacteria; p__; c__; o__; f__; g__; s__
Otu1324	0	0	55.4	48.5	47	51	67	0	0	0	0	47	68.3333	50	61	53	58.5	0	0	0	0	0	0	0	0	0	0	0	0	0	0	0	0	0	0	d__Bacteria; p__Bacteroidetes; c__Bacteroidia; o__Bacteroidales; f__Prevotellaceae; g__Prevotella; s__
Otu1326	18	18	0	0	0	0	0	0	0	0	0	0	0	0	0	0	0	0	0	0	0	0	0	0	0	0	0	0	0	0	0	0	0	0	0	d__Bacteria; p__Firmicutes; c__; o__; f__; g__; s__
Otu1327	0	0	2.6	3	1	0	0	0	0	0	0	0.5	1.66667	4.5	5	3	3	37	0	11	0	40	14	51	11.5	0	0	0	0	0	0	211	323	303	188	d__Bacteria; p__Firmicutes; c__Clostridia; o__Clostridiales; f__Clostridiaceae; g__Clostridium; s__Clostridium_nitrophenolicum
Otu1329	81.5	54	0	0	0	0	0	0	0	0	0	0	0	0	0	0	0	0	0	0	0	0	0	0	0	0	0	0	0	0	0	0	0	0	0	d__Bacteria; p__Bacteroidetes; c__; o__; f__; g__; s__
Otu1330	12.5	3	0	0	0	0	0	0	0	0	0	0	0	0	0	0	0	0	0	0	0	0	0	0	0	0	0	0	0	0	0	0	0	0	0	d__Bacteria; p__Actinobacteria; c__; o__; f__; g__; s__
Otu1331	15.5	9.5	0.8	0	0	0	0	0	0	0	0	0	0	3.5	0	0	0	0	0	0	0	0	0	0	0	0	0	0	0	0	0	29	28	0	0	d__Bacteria; p__Firmicutes; c__Bacilli; o__Lactobacillales; f__Lactobacillaceae; g__Lactobacillus; s__
Otu1334	0	3	185.2	160.5	127.5	179	136	0	0	0	0	176	172	177.5	168.5	127	139	0	0	0	0	0	0	0	0	0	0	0	0	0	0	0	0	0	0	d__Bacteria; p__Bacteroidetes; c__Flavobacteriia; o__Flavobacteriales; f__Flavobacteriaceae; g__Capnocytophaga; s__Capnocytophaga_leadbetteri
Otu1335	0	1	81.8	76.5	64.5	95	70	0	0	0	0	88	84.6667	83	85	77.5	61.5	0	0	0	0	0	0	0	0	0	0	0	0	0	0	0	0	0	0	d__Bacteria; p__Bacteroidetes; c__Bacteroidia; o__Bacteroidales; f__Prevotellaceae; g__Prevotella; s__
Otu1337	9.5	0	0	0	0	0	0	0	0	0	0	0	0	0	0	0	0	0	0	0	0	0	0	0	0	0	0	0	0	0	0	2	1	0	0	d__Bacteria; p__Proteobacteria; c__Alphaproteobacteria; o__Rhodobacterales; f__Rhodobacteraceae; g__; s__
Otu1338	0	0.5	50.6	48.5	24	36	27	0	0	0	0	42.5	35	34	28	45	26	0	0	0	0	0	0	0	0	0	0	0	0	0	0	0	0	0	0	d__Bacteria; p__Proteobacteria; c__Betaproteobacteria; o__Neisseriales; f__Neisseriaceae; g__Neisseria; s__Neisseria_elongata
Otu1339	5.5	2.5	0	0	0	0	0	0	0	0	0	0	0	0.5	0	0	0	0	0	0	0	0	0	0	0	0	0	0	0	0	0	0	0	0	0	d__Bacteria; p__Firmicutes; c__Clostridia; o__Clostridiales; f__Eubacteriaceae; g__; s__
Otu1340	25	0	0	0	0	0	0	0	0	0	0	0	0	0	0	0	0	0	0	0	0	0	0	0	0	0	0	0	0	0	0	9	0	0	0	d__Bacteria; p__Synergistetes; c__Synergistia; o__Synergistales; f__Synergistaceae; g__Aminivibrio; s__Aminivibrio_pyruvatiphilus
Otu1341	0	4.5	129.4	112	114.5	102	105	0	0	0	0	153	135	108.5	115	119	93	0	0	0	0	0	0	0	0	0	0	0	0	0	0	0	0	0	0	d__Bacteria; p__Bacteroidetes; c__Bacteroidia; o__Bacteroidales; f__Prevotellaceae; g__Prevotella; s__Prevotella_maculosa
Otu1342	2	2.5	0.2	0	0	0	0	0	0	0	0	0	0	0	0	0	0	0	0	0	0	0	0	0	0	0	0	0	0	0	0	0	0	0	0	d__Bacteria; p__Proteobacteria; c__Gammaproteobacteria; o__Pseudomonadales; f__Pseudomonadaceae; g__Pseudomonas; s__
Otu1343	1	5	0	0	0	0	0	0	0	0	0	0	0	0	0	0	0	0	0	0	0	0	0	0	0	0	0	0	0	0	0	0	0	0	0	d__Bacteria; p__Bacteroidetes; c__; o__; f__; g__; s__
Otu1344	38.5	7.5	0	0	0	0	0	0	0	0	0	0	1	0	0	0	0	0	0	0	0	0	0	0	0	0	0	0	0	0	0	0	4	0	0	d__Bacteria; p__Firmicutes; c__; o__; f__; g__; s__
Otu1345	0	1.5	25.4	22	10	14	11	0	0	0	0	26.5	11.6667	25	10	23.5	10	0	0	0	0	0	0	0	0	0	0	0	0	0	0	0	0	0	0	d__Bacteria; p__Firmicutes; c__Negativicutes; o__Veillonellales; f__Veillonellaceae; g__Dialister; s__Dialister_succinatiphilus
Otu1346	99	0	0	0	0	0	0	0	0	0	0	0	0.333333	0	0	0	0	0	0	0	0	0	0	0	0	0	0	0	0	0	0	0	0	0	0	d__Bacteria; p__Firmicutes; c__Tissierellia; o__Tissierellales; f__Tissierellaceae; g__Tissierella; s__
Otu1347	2.5	1.5	42.4	38.5	12.5	23	20	0	0	0	0	24	18	34	23.5	43	6.5	0	0	0	0	0	0	0	0	0	0	0	0	0	0	1	0	0	0	d__Bacteria; p__Firmicutes; c__Clostridia; o__Clostridiales; f__Ruminococcaceae; g__Ruminococcus; s__Ruminococcus_bromii
Otu1348	0	1.5	51	50.5	26.5	37	19	0	0	0	0	43	20.6667	42	33	28.5	16.5	0	0	0	0	0	0	0	0	0	0	0	0	0	0	0	0	0	0	d__Bacteria; p__Firmicutes; c__Clostridia; o__Clostridiales; f__Lachnospiraceae; g__Catonella; s__Catonella_morbi
Otu1349	245.5	227	0	0	0	0	0	0	0	0	0	0	0	0	0	0	0	0	0	0	0	0	0	0	0	0	0	0	0	0	0	0	0	0	0	d__Bacteria; p__Proteobacteria; c__Deltaproteobacteria; o__Syntrophobacterales; f__Syntrophaceae; g__Smithella; s__Smithella_propionica
Otu1351	24	2	0	0	0	0	0	0	0	0	0	0	0	0	0	0	0	0	0	0	0	0	0	0	0	0	0	0	0	0	0	5	6	0	0	d__Bacteria; p__; c__; o__; f__; g__; s__
Otu1352	0	0	3.8	1.5	1.5	1	8	0	0	0	0	1	2.66667	4.5	6	3	1	0	0	0	0	0	0	0	0	0	0	0	0	0	0	0	0	0	0	d__Bacteria; p__Bacteroidetes; c__Flavobacteriia; o__Flavobacteriales; f__Flavobacteriaceae; g__Capnocytophaga; s__Capnocytophaga_granulosa
Otu1353	1.5	1.5	0	0	0	0	0	0	0	0	0	0	0	0	0	0	0	0	0	0	0	0	0	0	0	0	0	0	0	0	0	0	0	0	0	d__Bacteria; p__Bacteroidetes; c__; o__; f__; g__; s__
Otu1354	0	0	0	0	0	0	0	0	0	0	0	61.5	59.3333	55	62.5	74	95.5	65	59	113	80	88	46	8	100.5	11	12	0	8	0	0	0	0	0	0	d__Bacteria; p__Firmicutes; c__Clostridia; o__Clostridiales; f__Clostridiaceae; g__Clostridium; s__
Otu1355	0.5	16	0	0	0	0	0	0	0	0	0	0	0	0	0	0	0	0	0	0	0	0	0	0	0	0	0	0	0	0	0	0	0	0	0	d__Bacteria; p__Proteobacteria; c__Gammaproteobacteria; o__Xanthomonadales; f__Xanthomonadaceae; g__Thermomonas; s__Thermomonas_carbonis
Otu1356	5	7	0	0	0	0	0	0	0	0	0	0	0	0	0	0	0	0	0	0	0	0	0	0	0	0	0	0	0	0	0	0	0	0	0	d__Bacteria; p__Proteobacteria; c__Deltaproteobacteria; o__; f__; g__; s__
Otu1357	2.5	3.5	0	0	0	0	0	0	0	0	0	0	0	0	0	0	0	0	0	0	0	0	0	0	0	0	0	0	0	0	0	0	0	0	0	d__Bacteria; p__Bacteroidetes; c__Bacteroidia; o__Bacteroidales; f__Porphyromonadaceae; g__; s__
Otu1358	0	0.5	0	0	0	0	0	0	0	0	0	0	0	0	0	0	0	0	0	0	0	0	0	0	0	0	0	0	0	0	0	0	0	0	0	d__Bacteria; p__Bacteroidetes; c__; o__; f__; g__; s__
Otu1359	0	0	0	0	0	0	0	0	0	0	0	0	0	0	0	0	0	0	0	0	0	0	0	0	0	0	0	0	0	0	0	305	266	1164	507	d__Bacteria; p__Firmicutes; c__Negativicutes; o__; f__; g__; s__
Otu1360	0	2	0	0	0	0	0	0	0	0	0	0	0	0	0	0	0	0	0	0	0	0	0	0	0	0	0	0	0	0	0	0	0	0	0	d__Bacteria; p__Bacteroidetes; c__Flavobacteriia; o__Flavobacteriales; f__Flavobacteriaceae; g__Flavobacterium; s__
Otu1361	0	0	0	0	0	0	0	0	0	0	0	32.5	27.3333	14.5	18.5	35.5	45	22	19	17	19	8	18	0	13.5	25	27	20	27	17	33	0	0	0	0	d__Bacteria; p__Firmicutes; c__Clostridia; o__Clostridiales; f__Clostridiaceae; g__Clostridium; s__Clostridium_drakei
Otu1363	0	0	11.2	4.5	7	10	9	0	0	0	0	10.5	8	11.5	8.5	8	5	0	0	0	0	0	0	0	0	0	0	0	0	0	0	0	0	0	0	d__Bacteria; p__Bacteroidetes; c__Bacteroidia; o__Bacteroidales; f__Prevotellaceae; g__Prevotella; s__Prevotella_copri
Otu1365	0	0	2.6	5.5	5	4	3	0	0	0	0	6	2	2	3	5	1.5	0	0	0	0	0	0	0	0	0	1	0	0	0	0	0	0	0	0	d__Bacteria; p__Bacteroidetes; c__Bacteroidia; o__Bacteroidales; f__Prevotellaceae; g__Prevotella; s__Prevotella_copri
Otu1366	5.5	3	0	0	0	0	0	0	0	0	0	0	1	0	0	0	0	0	0	0	0	0	0	0	0	1	0	0	0	0	0	0	3	0	0	d__Bacteria; p__; c__; o__; f__; g__; s__
Otu1367	21	3.5	0	0	0	0	0	0	0	0	0	0	0	0	0	0	0	0	0	0	0	0	0	0	0	0	0	0	0	0	0	0	8	0	0	d__Bacteria; p__; c__; o__; f__; g__; s__
Otu1368	0	2	68.8	62.5	32.5	31	28	0	0	0	0	66.5	55.6667	66	45	57.5	33	0	0	0	0	0	0	0	0	0	0	0	0	0	0	0	0	0	0	d__Bacteria; p__Firmicutes; c__Bacilli; o__Lactobacillales; f__Streptococcaceae; g__Streptococcus; s__
Otu1369	7.5	4	0	0	0	0	0	0	0	0	0	0	0	0	0.5	0	0	0	0	0	0	0	0	0	0	0	0	0	0	0	0	0	0	0	0	d__Bacteria; p__Firmicutes; c__Clostridia; o__Clostridiales; f__Lachnospiraceae; g__; s__
Otu1371	0	0	26.2	41	23.5	44	28	0	0	0	0	35.5	42.3333	24.5	21	44.5	24.5	0	0	0	0	0	0	0	0	0	0	0	0	0	0	0	0	0	0	d__Bacteria; p__Bacteroidetes; c__Bacteroidia; o__Bacteroidales; f__Rikenellaceae; g__Alistipes; s__Alistipes_onderdonkii
Otu1375	0.5	0	5.8	10.5	5	3	2	0	0	0	0	8	7.33333	5	10	9	6	0	0	0	0	0	0	0	0	0	0	0	0	0	0	0	0	0	0	d__Bacteria; p__Firmicutes; c__Clostridia; o__Clostridiales; f__; g__; s__
Otu1376	0	2	0	0	0	0	0	0	0	0	0	0	0	0	0	0	0	0	0	0	0	0	0	0	0	0	0	0	0	0	0	0	0	0	0	d__Bacteria; p__Firmicutes; c__Tissierellia; o__Tissierellales; f__; g__; s__
Otu1377	0	0.5	22	26	22	18	22	0	0	0	0	40	19.6667	22.5	29	29.5	15	0	0	0	0	0	0	0	0	0	0	0	0	0	0	0	0	0	0	d__Bacteria; p__Bacteroidetes; c__Bacteroidia; o__Bacteroidales; f__Prevotellaceae; g__Prevotella; s__
Otu1378	0	1.5	23.6	23.5	9	13	11	0	0	0	0	23	14.6667	12.5	18.5	14.5	7	0	0	0	0	0	0	0	0	0	0	0	0	0	0	0	0	0	0	d__Bacteria; p__Firmicutes; c__Clostridia; o__Clostridiales; f__Lachnospiraceae; g__; s__
Otu1379	286	362.5	0	0	0	0	0	0	0	0	0	0	0	0	0	0	0	0	0	0	0	0	0	0	0	0	0	0	0	0	0	0	0	0	0	d__Bacteria; p__Proteobacteria; c__Deltaproteobacteria; o__Syntrophobacterales; f__Syntrophaceae; g__Smithella; s__Smithella_propionica
Otu1380	0	0.5	36.8	35.5	17	20	19	0	0	0	0	30	23	13	21	31	24.5	0	0	0	0	0	0	0	0	0	0	0	0	0	0	0	0	0	0	d__Bacteria; p__Proteobacteria; c__Betaproteobacteria; o__Neisseriales; f__Neisseriaceae; g__Neisseria; s__
Otu1381	0	0	0.6	1	0	5	1	0	0	0	0	18.5	61.6667	0	0	0	0	0	0	0	0	0	0	0	0	20	10	0	0	0	0	0	0	0	0	d__Bacteria; p__Firmicutes; c__Clostridia; o__Clostridiales; f__Ruminococcaceae; g__; s__
Otu1382	0	1	37.8	24	18	27	24	0	0	0	1.5	29	28.3333	27	25.5	30.5	22	0	0	0	0	0	0	0	0	0	0	0	0	0	0	0	0	0	0	d__Bacteria; p__Bacteroidetes; c__Bacteroidia; o__Bacteroidales; f__Prevotellaceae; g__Prevotella; s__Prevotella_pallens
Otu1383	0.5	2.5	0	0	0	0	0	0	0	0	0	0	0	0	0	0	0	0	0	0	0	0	0	0	0	0	0	0	0	0	0	0	0	0	0	d__Bacteria; p__Bacteroidetes; c__; o__; f__; g__; s__
Otu1384	0	0	0	0	0	0	0	0	0	0	0	0	0	11.5	57.5	201	302.5	898	871	347	312	557	580	0	20	63	49	0	0	39	32	12	16	0	0	d__Bacteria; p__Firmicutes; c__Clostridia; o__Clostridiales; f__Clostridiaceae; g__Clostridium; s__
Otu1385	0	0	45.4	27	0	0	0	0	0	0	0	0	0	0	0	0	0	0	0	0	0	0	0	0	0	0	0	0	0	0	0	1	3	0	0	d__Bacteria; p__Firmicutes; c__Clostridia; o__Clostridiales; f__Clostridiaceae; g__Clostridium; s__Clostridium_kluyveri
Otu1388	3.5	1	0	0	0	0	0	0	0	0	0	0	0	0	0	0	0	0	0	0	0	0	0	0	0	0	0	0	0	0	0	0	0	0	0	d__Bacteria; p__Firmicutes; c__Clostridia; o__Clostridiales; f__Gracilibacteraceae; g__Gracilibacter; s__Gracilibacter_thermotolerans
Otu1389	0	6.5	0	0	0	0	0	0	0	0	0	0	0	0	0	0	0	0	0	0	0	0	0	0	0	0	0	0	0	0	0	0	0	0	0	d__Bacteria; p__; c__; o__; f__; g__; s__
Otu1390	0	6.5	0	0	0	1	0	0	0	0	0	0	0	0	0	0	0	0	0	0	0	0	0	0	0	0	0	0	0	0	0	0	0	0	0	d__Bacteria; p__Bacteroidetes; c__; o__; f__; g__; s__
Otu1391	29.5	9.5	0	0	0	0	0	0	0	0	0	0	0.333333	0	0	0	0	0	0	0	0	0	0	0	0	0	0	0	0	0	0	0	7	0	0	d__Bacteria; p__; c__; o__; f__; g__; s__
Otu1392	0	2.5	71.6	68.5	36.5	61	35	0	0	0	0	70	59	65.5	42.5	51	28.5	0	0	0	0	0	0	0	0	0	0	0	0	0	0	0	0	0	0	d__Bacteria; p__Firmicutes; c__Clostridia; o__Clostridiales; f__Lachnospiraceae; g__Lachnoanaerobaculum; s__
Otu1393	0	0	20	14.5	10.5	22	13	0	0	0	0	15	8.33333	15	12.5	8	8	0	0	0	0	0	0	0	0	0	0	0	0	0	0	0	0	0	0	d__Bacteria; p__Firmicutes; c__Clostridia; o__Clostridiales; f__; g__; s__
Otu1394	2.5	5	0.4	0	0	0	0	0	0	0	0	0	0	0	0	0	0	0	0	0	0	0	0	0	0	0	0	0	0	0	0	1	0	0	0	d__Bacteria; p__; c__; o__; f__; g__; s__
Otu1395	2	15.5	0	0	0	0	0	0	0	0	0	0	0	0	0	0	0	0	0	0	0	0	0	0	0	0	0	0	0	0	0	0	0	0	0	d__Bacteria; p__; c__; o__; f__; g__; s__
Otu1396	3	2	0	0	0	0	0	0	0	0	0	0	0	0	0	0	0	0	0	0	0	0	0	0	0	0	0	0	0	0	0	0	0	0	0	d__Bacteria; p__Firmicutes; c__Clostridia; o__Clostridiales; f__Ruminococcaceae; g__; s__
Otu1397	2.5	3	0	0	0	0	0	0	0	0	0	0	0	0	0	0	0	0	0	0	0	0	0	0	0	0	0	0	0	0	0	0	0	0	0	d__Bacteria; p__; c__; o__; f__; g__; s__
Otu1398	0	4	207.6	169	92.5	164	71	0	0	0	0	183.5	135.667	146	109	179	98	0	0	0	0	0	0	0	0	0	0	0	0	0	0	0	0	0	0	d__Bacteria; p__Actinobacteria; c__Coriobacteriia; o__Coriobacteriales; f__Atopobiaceae; g__Atopobium; s__Atopobium_rimae
Otu1399	0	0	1	0	0	0	0	0	0	0	0	3	1	0	0	0	0	0	0	0	0	0	0	93	40.5	0	0	0	0	0	0	0	0	0	0	d__Bacteria; p__Firmicutes; c__; o__; f__; g__; s__
Otu1401	0	0	0	0	0	0	0	0	0	0	0	14.5	16.6667	30.5	32	11.5	13.5	32	24	43	38	29	32	0	36.5	24	20	21	9	20	35	344	445	0	0	d__Bacteria; p__Firmicutes; c__Clostridia; o__Clostridiales; f__Clostridiaceae; g__Clostridium; s__
Otu1402	0	0.5	33	24.5	9.5	13	13	0	0	0	0	34.5	17.3333	20.5	14.5	21.5	13	0	0	0	0	0	0	0	0	0	0	0	0	0	0	0	0	0	0	d__Bacteria; p__Firmicutes; c__Negativicutes; o__Selenomonadales; f__Selenomonadaceae; g__; s__
Otu1403	0	0	0	0	1	0	0	0	0	0	0	0	0	0	0	0	0	0	0	0	0	0	0	268	191	0	0	0	0	0	0	551	756	1054	1297	d__Bacteria; p__Actinobacteria; c__Actinobacteria; o__Micrococcales; f__; g__; s__
Otu1404	0	0	0	0	0	0	0	0	0	0	0	59	58.3333	41.5	59.5	76.5	101.5	0	0	0	0	0	0	0	0	4	6	0	0	0	0	0	0	0	0	d__Bacteria; p__Firmicutes; c__Clostridia; o__Clostridiales; f__Clostridiaceae; g__Clostridium; s__
Otu1406	0	3	148.6	149	128.5	154	109	0	0	0	0	176	149.333	176	116	134	116.5	0	0	0	0	0	0	0	0	0	0	0	0	0	0	0	0	0	0	d__Bacteria; p__Bacteroidetes; c__Flavobacteriia; o__Flavobacteriales; f__Flavobacteriaceae; g__Capnocytophaga; s__Capnocytophaga_ochracea
Otu1407	2.5	4	0	0	0	0	0	0	0	0	0	0	0	0	0	0	0	0	0	0	0	0	0	0	0	0	0	0	0	0	0	0	0	0	0	d__Bacteria; p__Firmicutes; c__; o__; f__; g__; s__
Otu1408	25.5	35.5	0	0	0	0	0	0	0	0	0	0	0	0	0	0	0	0	0	0	0	0	0	0	0	0	0	0	0	0	0	5	7	0	0	d__Bacteria; p__Synergistetes; c__Synergistia; o__Synergistales; f__Synergistaceae; g__Cloacibacillus; s__
Otu1409	0	0	0	0	0	0	0	0	0	0	0	8.5	7	8	4.5	3	5	0	0	0	0	0	0	2	0.5	0	0	0	0	0	0	0	0	0	0	d__Bacteria; p__Firmicutes; c__Clostridia; o__Clostridiales; f__Clostridiaceae; g__Clostridium; s__Clostridium_drakei
Otu1410	0	2.5	0	0	0	0	0	0	0	0	0	0	0	0	0	0	0	0	0	0	0	0	0	0	0	0	0	0	0	0	0	0	0	0	0	d__Bacteria; p__Bacteroidetes; c__Bacteroidia; o__Bacteroidales; f__; g__; s__
Otu1411	1	2	0	0	0	0	0	0	0	0	0	0	0	0	0	0	0	0	0	0	0	0	0	0	0	0	0	0	0	0	0	0	0	0	0	d__Bacteria; p__Bacteroidetes; c__; o__; f__; g__; s__
Otu1412	2.5	3	0	0	0	0	0	0	0	0	0	0	0	0	0	0	0	0	0	0	0	0	0	0	0	0	0	0	0	0	0	0	0	0	0	d__Bacteria; p__; c__; o__; f__; g__; s__
Otu1413	1.5	2	0	0	0	0	0	0	0	0	0	0	0	0	0	0	0	0	0	0	0	0	0	0	0	0	0	0	0	0	0	0	0	0	0	d__Bacteria; p__Firmicutes; c__Clostridia; o__Clostridiales; f__Syntrophomonadaceae; g__Syntrophomonas; s__Syntrophomonas_wolfei
Otu1414	4	2	0	0	0	0	0	0	0	0	0	0	0	0	0	0	0	0	0	0	0	0	0	0	0	0	0	0	0	0	0	0	0	0	0	d__Bacteria; p__Firmicutes; c__Clostridia; o__Clostridiales; f__; g__; s__
Otu1415	0	0	45.6	53	48	46	51	0	0	0	0	32	43	72	52	37.5	25	0	0	0	0	0	0	0	0	0	0	0	0	0	0	0	0	0	0	d__Bacteria; p__Spirochaetes; c__Spirochaetia; o__Spirochaetales; f__Spirochaetaceae; g__Treponema; s__Treponema_amylovorum
Otu1416	5	7.5	0	0	0	0	0	0	0	0	0	0	0	0	0	0	0	0	0	0	0	0	0	0	0	0	0	0	0	0	0	2	1	0	0	d__Bacteria; p__Firmicutes; c__; o__; f__; g__; s__
Otu1417	0.5	0	12	13	6	8	11	0	0	0	0	13.5	7	6	7	10.5	5.5	0	0	0	0	0	0	0	0	0	0	0	0	0	0	0	0	0	0	d__Bacteria; p__Firmicutes; c__Erysipelotrichia; o__Erysipelotrichales; f__Erysipelotrichaceae; g__Solobacterium; s__Solobacterium_moorei
Otu1418	0	1	73	55	62.5	37	63	0	0	0	0	50.5	62.6667	53	43.5	82	53.5	0	0	0	0	0	0	0	0	0	0	0	0	0	0	0	0	0	0	d__Bacteria; p__Bacteroidetes; c__Bacteroidia; o__Bacteroidales; f__Porphyromonadaceae; g__; s__
Otu1419	0	2	119.2	127	100	83	131	0	0	0	0	101.5	110.333	106.5	111	129	100.5	0	0	0	0	0	0	0	0	0	0	0	0	0	0	0	0	0	0	d__Bacteria; p__Bacteroidetes; c__Bacteroidia; o__Bacteroidales; f__Prevotellaceae; g__Prevotella; s__Prevotella_copri
Otu1420	0	0	4.8	4.5	5	2	3	0	0	0	0	3.5	5.66667	2.5	5	6	6	0	0	0	0	0	0	0	0	0	0	0	0	0	0	0	0	0	0	d__Bacteria; p__Bacteroidetes; c__Bacteroidia; o__Bacteroidales; f__Prevotellaceae; g__Prevotella; s__Prevotella_copri
Otu1421	1	2	0	0	0	0	0	0	0	0	0	0	0	0	0	0	0	0	0	0	0	0	0	0	0	0	0	0	0	0	0	0	0	0	0	d__Bacteria; p__; c__; o__; f__; g__; s__
Otu1422	40.5	3.5	1	0	0	0	0	0	0	0	0	0	0.333333	0	0	0	0	0	0	0	0	0	0	0	0	0	0	0	0	0	0	11	26	0	0	d__Bacteria; p__Proteobacteria; c__Alphaproteobacteria; o__Rhizobiales; f__Phyllobacteriaceae; g__; s__
Otu1423	3.5	4	0	0	0	0	0	0	0	0	0	0	0	0	0	0	0	0	0	0	0	0	0	0	0	0	0	0	0	0	0	3	1	0	0	d__Bacteria; p__Firmicutes; c__Erysipelotrichia; o__Erysipelotrichales; f__Erysipelotrichaceae; g__; s__
Otu1424	5.5	2	0	0	0	0	0	0	0	0	0	0	0	0	0	0	0	0	0	0	0	0	0	0	0	0	0	0	0	0	0	0	0	0	0	d__Bacteria; p__Proteobacteria; c__Betaproteobacteria; o__Burkholderiales; f__Comamonadaceae; g__; s__
Otu1425	40.5	11.5	0	0	0	0	0	0	0	0	0	0	0	0	0	0	0	0	0	0	0	0	0	0	0	0	0	0	0	0	0	14	0	0	0	d__Bacteria; p__Synergistetes; c__Synergistia; o__Synergistales; f__Synergistaceae; g__; s__
Otu1426	0	0	0	0	0	0	0	0	0	0	0	37	35.6667	34.5	49.5	39	69	141	129	177	186	144	118	0	152.5	83	81	76	73	81	91	0	0	0	0	d__Bacteria; p__Firmicutes; c__Clostridia; o__Clostridiales; f__Clostridiaceae; g__Clostridium; s__
Otu1427	5.5	3.5	0	0	0	0	0	0	0	0	0	0	0	0	0	0	0	0	0	0	0	0	0	0	0	0	0	0	0	0	0	0	0	0	0	d__Bacteria; p__Firmicutes; c__Clostridia; o__Clostridiales; f__Ruminococcaceae; g__; s__
Otu1428	8.5	2.5	0	1	0	1	0	0	0	0	0	0	0.666667	0	0	0	0	0	0	0	0	0	0	0	0	0	0	0	0	0	0	0	1	0	0	d__Bacteria; p__Firmicutes; c__Bacilli; o__Lactobacillales; f__Lactobacillaceae; g__Lactobacillus; s__
Otu1429	0	12.5	0	0	0	0	0	0	0	0	0	0	0	0	0	0	0	0	0	0	0	0	0	0	0	0	0	0	0	0	0	0	0	0	0	d__Bacteria; p__Proteobacteria; c__Gammaproteobacteria; o__Pseudomonadales; f__Pseudomonadaceae; g__Pseudomonas; s__Pseudomonas_caeni
Otu1430	0	0	9.8	10	9.5	194	146	0	3	0	0	116.5	220.333	0	0	0	0	0	0	0	0	0	0	0	0	0	0	0	0	0	0	97	115	29	7	d__Bacteria; p__Firmicutes; c__Clostridia; o__Clostridiales; f__Ruminococcaceae; g__; s__
Otu1431	0	10	316.6	258	142.5	217	139	0	0	0	0	299.5	228.667	295.5	186	289	146	0	0	0	0	0	0	0	0	0	0	0	0	0	0	0	0	0	0	d__Bacteria; p__Actinobacteria; c__Actinobacteria; o__Actinomycetales; f__Actinomycetaceae; g__Actinomyces; s__
Otu1432	0	8.5	261.2	199	122.5	148	112	0	0	0	0	245.5	193	216	172	215	139.5	0	0	0	0	0	0	0	0	0	0	0	0	0	0	0	0	0	0	d__Bacteria; p__Actinobacteria; c__Actinobacteria; o__Actinomycetales; f__Actinomycetaceae; g__Actinomyces; s__
Otu1433	0	2	0	0	0	0	0	0	0	0	0	0	0	0	0	0	0	0	0	0	0	0	0	0	0	0	0	0	0	0	0	0	0	0	0	d__Bacteria; p__Verrucomicrobia; c__; o__; f__; g__; s__
Otu1435	0	0	2920.2	1320	2134	0	0	3179	2679	0	0	357	601.667	2424	2112	136.5	147	175	190	0	0	0	0	0	0	0	0	0	0	0	0	0	0	0	0	d__Bacteria; p__Firmicutes; c__Clostridia; o__Clostridiales; f__Clostridiaceae; g__Clostridium; s__
Otu1436	51	24.5	0	0	0	0	0	0	0	0	0	0	0	0	0	0	0	0	0	0	0	0	0	0	0	0	0	0	0	0	0	0	0	0	0	d__Bacteria; p__Firmicutes; c__Clostridia; o__Clostridiales; f__; g__; s__
Otu1437	1.5	6	0	0	0	0	0	0	0	0	0	0	0	0	0	0	0	0	0	0	0	0	0	0	0	0	0	0	0	0	0	0	0	0	0	d__Bacteria; p__Tenericutes; c__Mollicutes; o__Acholeplasmatales; f__Acholeplasmataceae; g__Acholeplasma; s__
Otu1438	0.5	6.5	0	0	0	0	0	0	0	0	0	0	0	0	0	0	0	0	0	0	0	0	0	0	0	0	0	0	0	0	0	0	0	0	0	d__Bacteria; p__; c__; o__; f__; g__; s__
Otu1440	0	0	0	0	0	0	2	0	0	0	0	0	0	0	0	0	0	0	0	0	0	0	0	0	0	54	103	0	0	0	0	0	0	0	0	d__Bacteria; p__Firmicutes; c__Clostridia; o__Clostridiales; f__Clostridiaceae; g__Clostridium; s__Clostridium_perfringens
Otu1441	0	0	0.4	0	16.5	2	0	0	0	0	8	0	1	0	0	0	1.5	0	0	0	0	0	0	0	0	0	0	0	0	0	0	0	0	0	0	d__Bacteria; p__Proteobacteria; c__Gammaproteobacteria; o__Enterobacterales; f__; g__; s__
Otu1442	22	1.5	0	0	0	0	0	0	0	0	0	0	0.333333	0	0	0	0	0	0	0	0	0	0	0	0	0	0	0	0	0	0	26	23	0	0	d__Bacteria; p__Proteobacteria; c__Alphaproteobacteria; o__Undef; f__Undef; g__Phreatobacter; s__Phreatobacter_oligotrophus
Otu1443	0	0	0	0	0	0	0	0	0	0	0	0	0	0	0	0	0	0	0	0	0	0	0	177	68.5	0	0	0	0	0	0	0	0	0	0	d__Bacteria; p__Firmicutes; c__Negativicutes; o__Selenomonadales; f__; g__; s__
Otu1444	0	13	0	0	0	0	0	0	0	0	0	0	0	0	0	0	0	0	0	0	0	0	0	0	0	0	0	0	0	0	0	0	0	0	0	d__Bacteria; p__; c__; o__; f__; g__; s__
Otu1445	0	2	62.2	39	29	38	25	0	0	0	0	59.5	34.3333	44.5	27.5	44.5	28	0	0	0	0	0	0	0	0	0	0	0	0	0	0	0	0	0	0	d__Bacteria; p__Firmicutes; c__Bacilli; o__Bacillales; f__Undef; g__Gemella; s__
Otu1447	0	6	258.2	235	152.5	206	131	0	0	0	0	288.5	227.333	287	165	266.5	162.5	0	0	0	0	0	0	0	0	0	0	0	0	0	0	0	0	0	0	d__Bacteria; p__Firmicutes; c__Bacilli; o__Lactobacillales; f__Streptococcaceae; g__Streptococcus; s__Streptococcus_constellatus
Otu1448	17	5.5	0	0	0	0	0	0	0	0	0	0	0	0	0	0	0	0	0	0	0	0	0	0	0	0	0	0	0	0	0	5	0	0	0	d__Bacteria; p__; c__; o__; f__; g__; s__
Otu1449	4	1.5	0	0	0	0	0	0	0	0	0	0	0	0	0	0	0	0	0	0	0	0	0	0	0	0	0	0	0	0	0	0	0	0	0	d__Bacteria; p__Firmicutes; c__Clostridia; o__Thermoanaerobacterales; f__Thermoanaerobacteraceae; g__Tepidanaerobacter; s__
Otu1450	1.5	8	0	0	0	0	0	0	0	0	0	0	0	0	0	0	0	0	0	0	0	0	0	0	0	0	0	0	0	0	0	0	0	0	0	d__Bacteria; p__Actinobacteria; c__Actinobacteria; o__Micrococcales; f__Micrococcaceae; g__; s__
Otu1451	0	0	0	0	0	0	0	0	0	0	0	0	0.666667	0	1.5	0	1	1	2	5	11	2	3	0	7	3	7	15	17	5	7	1	0	0	0	d__Bacteria; p__Firmicutes; c__; o__; f__; g__; s__
Otu1452	89	8	1.4	1	0	0	0	0	0	0	0	1	0	0	0	0	0	0	0	0	0	0	0	0	0	0	0	0	0	0	0	5	11	0	0	d__Bacteria; p__Proteobacteria; c__Deltaproteobacteria; o__Syntrophobacterales; f__Syntrophorhabdaceae; g__Syntrophorhabdus; s__Syntrophorhabdus_aromaticivorans
Otu1454	0	12	1080.8	951	815.5	933	749	0	0	0	0	1183	1040.33	1172	946.5	1090	720	0	0	0	0	0	0	0	0	0	0	0	0	0	0	0	0	0	0	d__Bacteria; p__Spirochaetes; c__Spirochaetia; o__Spirochaetales; f__Spirochaetaceae; g__Treponema; s__Treponema_medium
Otu1455	0	0	0	0	0	0	0	0	0	0	0	29	25.3333	32.5	35	26.5	15	51	55	139	127	26	29	0	71	74	47	353	323	150	111	0	0	0	0	d__Bacteria; p__Firmicutes; c__Clostridia; o__Clostridiales; f__Clostridiaceae; g__Clostridium; s__Clostridium_drakei
Otu1457	0	13.5	0	0	0	0	0	0	0	0	0	0	0	0	0	0	0	0	0	0	0	0	0	0	0	0	0	0	0	0	0	0	0	0	0	d__Bacteria; p__Bacteroidetes; c__Flavobacteriia; o__Flavobacteriales; f__Flavobacteriaceae; g__Chryseobacterium; s__
Otu1458	59	1.5	0	0	0	0	0	0	0	0	0	0	0	0	0	0	0	0	0	0	0	0	0	0	0	0	0	0	0	0	0	37	20	0	0	d__Bacteria; p__Proteobacteria; c__Alphaproteobacteria; o__Rhizobiales; f__; g__; s__
Otu1460	0	0	60.6	72	58.5	89	80	0	0	0	0	91	77.3333	88.5	85.5	87.5	86.5	0	0	0	0	0	0	0	0	0	0	0	0	0	0	0	0	0	0	d__Bacteria; p__; c__; o__; f__; g__; s__
Otu1461	1	4	0	0	0	0	0	0	0	0	0	0	0	0	0	0	0	0	0	0	0	0	0	0	0	0	0	0	0	0	0	0	0	0	0	d__Bacteria; p__Firmicutes; c__Clostridia; o__Clostridiales; f__Clostridiaceae; g__Clostridium; s__Clostridium_chromiireducens
Otu1462	0	0	41.2	33	48.5	42	42	0	0	0	0	36.5	39.3333	48	41.5	51	37	0	0	0	0	0	0	0	0	0	0	0	0	0	0	0	0	0	0	d__Bacteria; p__Bacteroidetes; c__Bacteroidia; o__Bacteroidales; f__Prevotellaceae; g__Prevotella; s__Prevotella_nigrescens
Otu1464	0	0	31.4	28	33.5	28	28	0	0	0	0	42	36.6667	42	36	38	28.5	0	0	0	0	0	0	0	0	0	0	0	0	0	0	0	0	0	0	d__Bacteria; p__Fusobacteria; c__Fusobacteriia; o__Fusobacteriales; f__Leptotrichiaceae; g__Leptotrichia; s__Leptotrichia_wadei
Otu1465	0	0	97.8	72	67	92	43	0	0	0	0	84.5	91.3333	87.5	95	77	63.5	0	0	0	0	0	0	0	0	0	0	0	0	0	0	0	0	0	0	d__Bacteria; p__Bacteroidetes; c__Bacteroidia; o__Bacteroidales; f__Porphyromonadaceae; g__Porphyromonas; s__Porphyromonas_pasteri
Otu1466	4.5	23.5	0	0	0	0	0	0	0	0	0	0	0	0	0	0	0	0	0	0	0	0	0	0	0	0	0	0	0	0	0	0	0	0	0	d__Bacteria; p__; c__; o__; f__; g__; s__
Otu1467	0	2	26.6	20.5	10.5	12	9	0	0	0	0	33	17	27	16	27	12	0	0	0	0	0	0	0	0	0	0	0	0	0	0	0	0	0	0	d__Bacteria; p__Firmicutes; c__Negativicutes; o__Veillonellales; f__Veillonellaceae; g__Dialister; s__Dialister_invisus
Otu1468	1.5	3	0	0	0	0	0	0	0	0	0	0	0	0	0	0	0	0	0	0	0	0	0	0	0	0	0	0	0	0	0	0	0	0	0	d__Bacteria; p__Firmicutes; c__; o__; f__; g__; s__
Otu1469	0	0	1.4	1	2	0	0	0	0	0	0	20	19	16.5	28.5	17.5	26	51	40	76	60	47	54	5	56.5	48	32	39	39	29	47	0	0	0	0	d__Bacteria; p__Firmicutes; c__Clostridia; o__Clostridiales; f__Clostridiaceae; g__Clostridium; s__
Otu1471	2.5	4.5	0	0	0	0	0	0	0	0	0	0	0	0	0	0	0	0	0	0	0	0	0	0	0	0	0	0	0	0	0	0	0	0	0	d__Bacteria; p__; c__; o__; f__; g__; s__
Otu1472	0.5	1.5	0	0	0	0	0	0	0	0	0	0	0	0	0	0	0	0	0	0	0	0	0	0	0	0	0	0	0	0	0	0	0	0	0	d__Bacteria; p__Tenericutes; c__Mollicutes; o__Acholeplasmatales; f__Acholeplasmataceae; g__Acholeplasma; s__
Otu1473	0	0	0	0	0	0	0	0	0	0	0	3	6.66667	7	5	5	4.5	30	19	21	18	26	23	3	24	10	13	12	16	17	20	6	6	3	2	d__Bacteria; p__Firmicutes; c__Clostridia; o__Clostridiales; f__Clostridiaceae; g__Clostridium; s__
Otu1475	8	2	0	0	0	0	0	0	0	0	0	0	0	0	0	0	0	0	0	0	0	0	0	0	0	0	0	0	0	0	0	0	0	0	0	d__Bacteria; p__Firmicutes; c__Clostridia; o__Clostridiales; f__Ruminococcaceae; g__; s__
Otu1476	0	3	149	114.5	99	80	105	0	0	0	0	177.5	119.667	182.5	112.5	132.5	99.5	0	0	0	0	0	0	0	0	0	0	0	0	0	0	0	0	0	0	d__Bacteria; p__Fusobacteria; c__Fusobacteriia; o__Fusobacteriales; f__Leptotrichiaceae; g__Leptotrichia; s__
Otu1478	0	6.5	308	265	171.5	236	133	0	0	0	0	320	268	330	194	286	176	0	0	0	0	0	0	0	0	0	0	0	0	0	0	0	0	0	0	d__Bacteria; p__Firmicutes; c__Bacilli; o__Lactobacillales; f__Streptococcaceae; g__Streptococcus; s__Streptococcus_anginosus
Otu1480	0	2.5	142.8	147.5	73.5	127	84	0	0	0	0	128	106	128	88.5	92.5	54.5	0	0	0	0	0	0	0	0	0	0	0	0	0	0	0	0	0	0	d__Bacteria; p__Firmicutes; c__Clostridia; o__Clostridiales; f__Lachnospiraceae; g__Lachnoanaerobaculum; s__Lachnoanaerobaculum_saburreum
Otu1481	2	3	0	0	0	0	0	0	0	0	0	0	0	0	0	0	0	0	0	0	0	0	0	0	0	0	0	0	0	0	0	0	0	0	0	d__Bacteria; p__Firmicutes; c__Clostridia; o__Clostridiales; f__Ruminococcaceae; g__Ruminiclostridium; s__
Otu1482	1	2	11.8	19.5	4	6	8	0	0	0	0	11.5	5.66667	11.5	7	8.5	2	0	0	0	0	0	0	0	0	0	0	0	0	0	0	0	0	0	0	d__Bacteria; p__Firmicutes; c__; o__; f__; g__; s__
Otu1484	0	1.5	0	0	0	0	0	0	0	0	0	0	0	0	0	0	0	0	0	0	0	0	0	0	0	0	0	0	0	0	0	0	0	0	0	d__Bacteria; p__Firmicutes; c__; o__; f__; g__; s__
Otu1485	51	2	0	0	0	0	0	0	0	0	0	0	0	0	0	0	0	0	0	0	0	0	0	0	0	0	0	0	0	0	0	29	24	0	0	d__Bacteria; p__Proteobacteria; c__Alphaproteobacteria; o__Rhizobiales; f__; g__; s__
Otu1486	0	2.5	74.4	89.5	59.5	86	67	0	0	0	0	60.5	68.3333	72	98	60	73.5	0	0	0	0	0	0	0	0	0	0	0	0	0	0	0	0	0	0	d__Bacteria; p__Bacteroidetes; c__Bacteroidia; o__Bacteroidales; f__Prevotellaceae; g__Prevotella; s__
Otu1487	1	3	0	0	0	0	0	0	0	0	0	0	0	0	0	0	0	0	0	0	0	0	0	0	0	0	0	0	0	0	0	0	0	0	0	d__Bacteria; p__Bacteroidetes; c__; o__; f__; g__; s__
Otu1488	0	0	15	17.5	12	20	23	0	0	0	0	17	17.3333	15.5	24.5	20.5	15	0	0	0	0	0	0	0	0	0	0	0	0	0	0	0	0	0	0	d__Bacteria; p__Bacteroidetes; c__Bacteroidia; o__Bacteroidales; f__Prevotellaceae; g__Prevotella; s__Prevotella_stercorea
Otu1489	0	0	0.6	1.5	0	0	4	0	2	2	0	1	0.333333	0	0.5	0	0	0	5	4	6	1	0	8	1	0	2	0	2	2	0	74	63	0	0	d__Bacteria; p__Firmicutes; c__Clostridia; o__Clostridiales; f__Clostridiaceae; g__Clostridium; s__
Otu1490	1	1	0	0	0	0	0	0	0	0	0	0	0	0	0	0	0	0	0	0	0	0	0	0	0	0	0	0	0	0	0	0	0	0	0	d__Bacteria; p__Firmicutes; c__; o__; f__; g__; s__
Otu1491	0	0	3.6	3.5	2	0	1	0	0	0	0	1.5	10.6667	0	0.5	0	0	0	0	0	0	0	0	29	10.5	0	0	0	0	0	0	0	0	0	0	d__Bacteria; p__Firmicutes; c__; o__; f__; g__; s__
Otu1492	8.5	4.5	111.8	89.5	47.5	62	48	0	0	0	0	91.5	53.6667	72	48	87.5	31	0	0	0	0	0	0	0	0	0	0	0	0	0	0	0	1	0	0	d__Bacteria; p__Firmicutes; c__Clostridia; o__Clostridiales; f__; g__; s__
Otu1493	0.5	1	0	0	0	0	0	0	0	0	0	0	0	0	0	0	0	0	0	0	0	0	0	0	0	0	0	0	0	0	0	0	0	0	0	d__Bacteria; p__Proteobacteria; c__Betaproteobacteria; o__Burkholderiales; f__Comamonadaceae; g__; s__
Otu1494	0	3.5	200.6	171	105.5	166	70	0	0	0	0	182	141.333	141.5	84.5	176.5	90.5	0	0	0	0	0	0	0	0	0	0	0	0	0	0	0	0	0	0	d__Bacteria; p__Actinobacteria; c__Coriobacteriia; o__Coriobacteriales; f__Atopobiaceae; g__Atopobium; s__Atopobium_rimae
Otu1495	332.5	45.5	0	0	0	0	0	0	0	0	0	0	0	0	0	0	0	0	0	0	0	0	0	0	0	0	0	0	0	0	0	38	22	0	0	d__Bacteria; p__Actinobacteria; c__Actinobacteria; o__Propionibacteriales; f__Nocardioidaceae; g__Propionicimonas; s__Propionicimonas_paludicola
Otu1496	0	0	10	17.5	0	0	0	0	0	0	0	0.5	1	0	0	0	0	0	0	0	0	0	0	0	0	0	0	0	0	0	0	458	1244	440	277	d__Bacteria; p__Firmicutes; c__Bacilli; o__Bacillales; f__Bacillaceae; g__; s__
Otu1497	0	0	0	0	0	0	0	0	0	0	0	0	0	0	0	0	0	0	0	43	41	81	43	0	22.5	0	0	0	0	0	0	0	0	0	0	d__Bacteria; p__Firmicutes; c__; o__; f__; g__; s__
Otu1498	10.5	3	0	0	0	0	0	0	0	0	0	0	0	0	0	0	0	0	0	0	0	0	0	0	0	0	0	0	0	0	0	0	0	0	0	d__Bacteria; p__; c__; o__; f__; g__; s__
Otu1499	1	4	46.8	38	23.5	42	23	0	0	0	0	41.5	27	43.5	36	38	23	0	0	0	0	0	0	0	0	0	0	0	0	0	0	0	0	0	0	d__Bacteria; p__Firmicutes; c__Negativicutes; o__Acidaminococcales; f__Acidaminococcaceae; g__Phascolarctobacterium; s__Phascolarctobacterium_succinatutens
Otu1500	1	45	0	0	0	0	0	0	0	0	0	0	0	0	0	0	0	0	0	0	0	0	0	0	0	0	0	0	0	0	0	0	0	0	0	d__Bacteria; p__Planctomycetes; c__Planctomycetia; o__Planctomycetales; f__Planctomycetaceae; g__; s__
Otu1501	0	0	26	17	24	29	16	0	0	0	0	27.5	35.6667	37.5	24.5	26.5	22.5	0	0	0	0	0	0	0	0	0	0	0	0	0	0	0	0	0	0	d__Bacteria; p__Bacteroidetes; c__Bacteroidia; o__Bacteroidales; f__Porphyromonadaceae; g__Barnesiella; s__Barnesiella_intestinihominis
Otu1503	0	0	0	0	0	0	0	0	0	0	0	0	0	1	0	0	0	0	0	236	165	668	295	0	115.5	0	0	0	0	0	0	0	0	0	0	d__Bacteria; p__Firmicutes; c__; o__; f__; g__; s__
Otu1504	7	9	0	0	0	0	0	0	2	0	0	0	1	0	0	0	0	0	0	0	0	0	0	0	0	0	0	0	0	0	0	0	0	0	0	d__Bacteria; p__; c__; o__; f__; g__; s__
Otu1505	59.5	8	0	0	0	0	0	0	0	0	0	0	0.666667	0	0	0	0	0	0	0	0	0	0	0	0	0	0	0	0	0	0	6	11	0	0	d__Bacteria; p__Synergistetes; c__Synergistia; o__Synergistales; f__Synergistaceae; g__; s__
Otu1506	0	2	66.6	67.5	34	46	34	0	0	0	0	80	50	79.5	50.5	56.5	27	0	0	0	0	0	0	0	0	0	0	0	0	0	0	0	0	0	0	d__Bacteria; p__Firmicutes; c__Clostridia; o__Clostridiales; f__Ruminococcaceae; g__Faecalibacterium; s__Faecalibacterium_prausnitzii
Otu1507	1	0.5	0	0	0	0	0	0	0	0	0	0	0	0	0	0	0	0	0	0	0	0	0	0	0	0	0	0	0	0	0	0	0	0	0	d__Bacteria; p__Firmicutes; c__Clostridia; o__Clostridiales; f__Gracilibacteraceae; g__Gracilibacter; s__Gracilibacter_thermotolerans
Otu1508	4	1.5	0	0	0	0	0	0	0	0	0	0	0	0	0	0	0	0	0	0	0	0	0	0	0	0	0	0	0	0	0	0	0	0	0	d__Bacteria; p__Firmicutes; c__Tissierellia; o__Tissierellales; f__; g__; s__
Otu1509	2	4	0	0	0	0	0	0	0	0	0	0	0	0	0	0	0	0	0	0	0	0	0	0	0	0	0	0	0	0	0	0	0	0	0	d__Bacteria; p__; c__; o__; f__; g__; s__
Otu1510	0	0	18.4	10	13.5	18	3	0	0	0	0	23	12.3333	13.5	25.5	10	17	0	0	0	0	0	0	0	0	0	0	0	0	0	0	0	0	0	0	d__Bacteria; p__Bacteroidetes; c__Bacteroidia; o__Bacteroidales; f__Prevotellaceae; g__Prevotella; s__Prevotella_nanceiensis
Otu1511	0	2.5	15.8	24.5	15.5	14	18	0	0	0	0	22.5	18	15	21.5	22.5	13	0	0	0	0	0	0	0	0	0	0	0	0	0	0	0	0	0	0	d__Bacteria; p__Bacteroidetes; c__Bacteroidia; o__Bacteroidales; f__Prevotellaceae; g__Prevotella; s__Prevotella_loescheii
Otu1513	3	1	0	0	0	0	0	0	0	0	0	0	0	0	0	0	0	0	0	0	0	0	0	0	0	0	0	0	0	0	0	0	0	0	0	d__Bacteria; p__Firmicutes; c__Clostridia; o__Clostridiales; f__Eubacteriaceae; g__; s__
Otu1514	0	0	0	0	0	0	0	0	0	2	1.5	0	0	0	0	1	0	4	8	14	5	0	2	0	2.5	3	2	8	13	6	4	0	0	0	0	d__Bacteria; p__Firmicutes; c__Bacilli; o__Bacillales; f__Bacillaceae; g__; s__
Otu1515	0.5	18	0	0	0	0	0	0	0	0	0	0	0	0	0	0	0	0	0	0	0	0	0	0	0	0	0	0	0	0	0	0	0	0	0	d__Bacteria; p__Fibrobacteres; c__Fibrobacteria; o__Fibrobacterales; f__Fibrobacteraceae; g__Fibrobacter; s__
Otu1516	31.5	243.5	0	0	0	0	0	0	0	0	0	0	0	0	0	0	0	0	0	0	0	0	0	0	0	0	0	0	0	0	0	0	0	0	0	d__Bacteria; p__Bacteroidetes; c__; o__; f__; g__; s__
Otu1517	2	3.5	0	0	0	0	0	0	0	0	0	0	0	0	0	0	0	0	0	0	0	0	0	0	0	0	0	0	0	0	0	0	0	0	0	d__Bacteria; p__Proteobacteria; c__Betaproteobacteria; o__Burkholderiales; f__Comamonadaceae; g__Acidovorax; s__Acidovorax_defluvii
Otu1518	58.5	1	0	0	0	0	0	0	0	0	0	0	0	0	0	0	0	0	0	0	0	0	0	0	0	0	0	0	0	0	0	27	14	0	0	d__Bacteria; p__Proteobacteria; c__Alphaproteobacteria; o__Rhizobiales; f__Beijerinckiaceae; g__; s__
Otu1519	0	0.5	79.8	62	45.5	78	53	0	0	0	0	90	64	107	85.5	77.5	69	0	0	0	0	0	0	0	0	0	0	0	0	0	0	0	0	0	0	d__Bacteria; p__Bacteroidetes; c__Bacteroidia; o__Bacteroidales; f__Prevotellaceae; g__Prevotella; s__Prevotella_multiformis
Otu1520	34	1.5	0	0	0	0	0	0	0	0	0	0	0	0	0	0	0	0	0	0	0	0	0	0	0	0	0	0	0	0	0	3	6	0	0	d__Bacteria; p__Actinobacteria; c__Actinobacteria; o__Corynebacteriales; f__Dietziaceae; g__Dietzia; s__
Otu1521	0	0.5	103.2	82.5	70.5	70	71	0	0	0	0	115	85.3333	84.5	74.5	91.5	68.5	0	0	0	0	0	0	0	0	0	0	0	0	0	0	0	0	0	0	d__Bacteria; p__Fusobacteria; c__Fusobacteriia; o__Fusobacteriales; f__Leptotrichiaceae; g__Leptotrichia; s__Leptotrichia_trevisanii
Otu1522	13	7	0	0	0	0	0	0	0	0	0	0	0	0	0	0	0	0	0	0	0	0	0	0	0	0	0	0	0	0	0	6	1	0	0	d__Bacteria; p__; c__; o__; f__; g__; s__
Otu1523	0	0	16.8	13	450	742	945	0	0	0	0	0	6	0	0	0	0	0	0	0	0	0	0	0	0	0	0	0	0	0	0	5	13	0	0	d__Bacteria; p__Firmicutes; c__Clostridia; o__Clostridiales; f__Ruminococcaceae; g__; s__
Otu1524	0	0	3.2	1.5	0.5	2	3	0	0	0	0	1	1.66667	2.5	0	2.5	2	0	0	0	0	0	0	0	0	0	0	0	0	0	0	0	0	0	0	d__Bacteria; p__Bacteroidetes; c__Bacteroidia; o__Bacteroidales; f__Prevotellaceae; g__; s__
Otu1525	0	0	0	0	0	0	0	0	0	0	0	0	0	0	4	8	11.5	40	33	5	15	31	25	0	0	0	0	3	0	113	56	0	3	0	0	d__Bacteria; p__Firmicutes; c__Clostridia; o__Clostridiales; f__Clostridiaceae; g__Clostridium; s__Clostridium_drakei
Otu1526	4	10.5	0	0	0	0	0	0	0	0	0	0	0	0	0	0	0	0	0	0	0	0	0	0	0	0	0	0	0	0	0	0	0	0	0	d__Bacteria; p__; c__; o__; f__; g__; s__
Otu1527	9.5	8.5	0	0	0	0	0	0	0	0	0	0	0	0	0	0	0	0	0	0	0	0	0	0	0	0	0	0	0	0	0	0	0	0	0	d__Bacteria; p__Actinobacteria; c__Actinobacteria; o__Actinomycetales; f__Actinomycetaceae; g__Trueperella; s__
Otu1528	0.5	2.5	0	0	0	0	0	0	0	0	0	0	0	0	0	0	0	0	0	0	0	0	0	0	0	0	0	0	0	0	0	0	0	0	0	d__Bacteria; p__Firmicutes; c__Negativicutes; o__Acidaminococcales; f__Acidaminococcaceae; g__Acidaminococcus; s__Acidaminococcus_fermentans
Otu1529	290	81	0	0	0	0	0	0	0	0	0	0	0	0	0	0	0	0	0	0	0	0	0	0	0	0	0	0	0	0	0	25	59	0	0	d__Bacteria; p__; c__; o__; f__; g__; s__
Otu1530	0	0	8.2	8.5	3.5	2	1	0	0	0	0	4.5	4	4.5	5	4.5	3	0	0	0	0	0	0	0	0	0	0	0	0	0	0	0	0	0	0	d__Bacteria; p__Firmicutes; c__Clostridia; o__Clostridiales; f__; g__; s__
Otu1531	86	8	1.4	0	0	0	0	0	0	0	0	2	0	0	0	0	0	0	0	0	0	0	0	0	0	0	0	0	0	0	0	3	10	0	0	d__Bacteria; p__Proteobacteria; c__Deltaproteobacteria; o__Syntrophobacterales; f__Syntrophorhabdaceae; g__Syntrophorhabdus; s__Syntrophorhabdus_aromaticivorans
Otu1532	0	0.5	12.4	13.5	7.5	17	11	0	0	0	0	11.5	9.33333	14	10	12.5	8	0	0	0	0	0	0	0	0	0	0	0	0	0	0	0	0	0	0	d__Bacteria; p__Firmicutes; c__Clostridia; o__Clostridiales; f__; g__; s__
Otu1534	22	2	0	0	0	0	0	0	0	0	0	0	0.333333	0	0	0	0	0	0	0	0	0	0	0	0	0	0	0	0	0	0	1	10	0	0	d__Bacteria; p__Proteobacteria; c__Alphaproteobacteria; o__Rhizobiales; f__Hyphomicrobiaceae; g__Devosia; s__
Otu1535	27.5	2	0	0	0	0	0	0	0	0	0	0	0	0	0	0	0	0	0	0	0	0	0	0	0	0	0	0	0	0	0	6	2	0	0	d__Bacteria; p__Actinobacteria; c__Actinobacteria; o__Micrococcales; f__Microbacteriaceae; g__Leucobacter; s__
Otu1536	0	0	0	0	0	0	0	0	0	0	0	0	0	0	0	0	0.5	0	0	0	0	0	0	4	0	0	0	9	4	205	106	12	17	20	8	d__Bacteria; p__Firmicutes; c__Clostridia; o__; f__; g__; s__
Otu1537	0	0.5	45	54.5	33.5	35	37	0	0	0	0	33	49.3333	32	40	40.5	26	0	0	0	0	0	0	0	0	0	0	0	0	0	0	0	0	0	0	d__Bacteria; p__Bacteroidetes; c__Bacteroidia; o__Bacteroidales; f__Prevotellaceae; g__Prevotella; s__Prevotella_copri
Otu1538	44.5	0.5	0	0	0	0	0	0	0	0	0	0	0	0	0	0	0	0	0	0	0	0	0	0	0	0	0	0	0	0	0	9	11	0	0	d__Bacteria; p__Actinobacteria; c__Actinobacteria; o__Corynebacteriales; f__Gordoniaceae; g__Gordonia; s__
Otu1539	6	3	0	0	0	0	0	0	0	0	0	0	0	0	0	0	0	0	0	0	0	0	0	0	0	0	0	0	0	0	0	0	0	0	0	d__Bacteria; p__Firmicutes; c__Clostridia; o__Clostridiales; f__Ruminococcaceae; g__Ruminiclostridium; s__[Clostridium]_caenicola
Otu1540	23.5	12.5	0	0	0	0	0	0	0	0	0	0	0	0	0	0	0	0	0	0	0	0	0	0	0	0	0	0	0	0	0	0	5	0	0	d__Bacteria; p__; c__; o__; f__; g__; s__
Otu1541	0	2.5	360.2	377	319.5	364	304	0	0	0	0	381	375.333	479	318.5	469.5	315.5	0	0	0	0	0	0	0	0	0	0	0	0	0	0	0	0	0	0	d__Bacteria; p__Bacteroidetes; c__Bacteroidia; o__Bacteroidales; f__Porphyromonadaceae; g__Porphyromonas; s__Porphyromonas_gingivalis
Otu1542	24.5	5	0	0	0	0	0	0	0	0	0	0	0	0	0	0	0	0	0	0	0	0	0	0	0	0	0	0	0	0	0	0	17	0	0	d__Bacteria; p__; c__; o__; f__; g__; s__
Otu1543	1	5.5	0	0	0	0	0	0	0	0	0	0	0	0	0	0	0	0	0	0	0	0	0	0	0	0	0	0	0	0	0	0	0	0	0	d__Bacteria; p__Bacteroidetes; c__Bacteroidia; o__Bacteroidales; f__Marinilabiliaceae; g__; s__
Otu1544	0	0	94.2	220.5	788	34	33	70	36	0	0	9	6.33333	0	0	0	0	0	0	0	0	0	0	0	0	0	0	0	0	0	0	167	116	51	34	d__Bacteria; p__Firmicutes; c__Clostridia; o__Clostridiales; f__Ruminococcaceae; g__; s__
Otu1545	5	4	9.8	17.5	1.5	3	3	0	0	0	0	8.5	7.33333	7	4.5	5	1.5	0	0	0	0	0	0	0	0	0	0	0	0	0	0	0	0	0	0	d__Bacteria; p__Firmicutes; c__; o__; f__; g__; s__
Otu1547	0	3.5	0	0	0	0	0	0	0	0	0	0	0	0	0	0	0	0	0	0	0	0	0	0	0	0	0	0	0	0	0	0	0	0	0	d__Bacteria; p__Bacteroidetes; c__; o__; f__; g__; s__
Otu1548	0	0.5	13	15	11.5	4	20	0	0	0	0	14.5	18.6667	18	12	15	18.5	0	0	0	0	0	0	0	0	0	0	0	0	0	0	0	0	0	0	d__Bacteria; p__Bacteroidetes; c__Bacteroidia; o__Bacteroidales; f__Prevotellaceae; g__Prevotella; s__Prevotella_copri
Otu1549	0	2.5	161	162	120	176	165	0	0	0	0	154.5	150.667	157.5	167	187.5	104	0	0	0	0	0	0	0	0	0	0	0	0	0	0	0	0	0	0	d__Bacteria; p__Bacteroidetes; c__Bacteroidia; o__Bacteroidales; f__Prevotellaceae; g__Prevotella; s__
Otu1551	0	0	14	5	12.5	21	6	0	0	0	0	21	13.6667	13	11	25.5	11.5	0	0	0	0	0	0	0	0	0	0	0	0	0	0	0	0	0	0	d__Bacteria; p__Bacteroidetes; c__Bacteroidia; o__Bacteroidales; f__Prevotellaceae; g__Prevotellamassilia; s__Prevotellamassilia_timonensis
Otu1552	21	4.5	0	0	0	0	0	0	0	0	0	0	0	0	0	0	0	0	0	0	0	0	0	0	0	0	0	0	0	0	0	0	3	0	0	d__Bacteria; p__Firmicutes; c__Clostridia; o__Clostridiales; f__; g__; s__
Otu1553	0	0	0	0	0	0	0	0	0	0	0	0	0	0	0	0	0	0	0	31	20	59	21	0	11	0	0	0	0	0	0	0	0	0	0	d__Bacteria; p__Firmicutes; c__; o__; f__; g__; s__
Otu1555	1	3	143.8	120	65	62	97	0	0	0	0	163	139.667	165.5	110	182	91.5	0	0	0	0	0	0	0	0	0	0	0	0	0	0	0	0	0	0	d__Bacteria; p__; c__; o__; f__; g__; s__
Otu1556	1	3	0	0	0	0	0	0	0	0	0	0	0	0	0	0	0	0	0	0	0	0	0	0	0	0	0	0	0	0	0	0	0	0	0	d__Bacteria; p__Bacteroidetes; c__Bacteroidia; o__Bacteroidales; f__Porphyromonadaceae; g__; s__
Otu1557	0	1	60.8	39	17	34	8	0	0	0	0	58.5	34.3333	60	21	44.5	26.5	0	0	0	0	0	0	0	0	0	0	0	0	0	0	0	0	0	0	d__Bacteria; p__Firmicutes; c__Bacilli; o__Lactobacillales; f__Streptococcaceae; g__Streptococcus; s__
Otu1559	70.5	9	1.2	0	0	0	0	0	0	0	0	0	0	0	0	0	0	0	0	0	0	0	0	0	0	0	0	0	0	0	0	19	9	0	0	d__Bacteria; p__Synergistetes; c__Synergistia; o__Synergistales; f__Synergistaceae; g__Aminivibrio; s__Aminivibrio_pyruvatiphilus
Otu1560	0	0.5	22.4	42	21	31	26	0	0	0	0	27.5	22.6667	29.5	23.5	29.5	25	0	0	0	0	0	0	0	0	0	0	0	0	0	0	0	0	0	0	d__Bacteria; p__Bacteroidetes; c__Bacteroidia; o__Bacteroidales; f__Bacteroidaceae; g__Bacteroides; s__Bacteroides_xylanisolvens
Otu1561	1.5	14	0	0	0	0	0	0	0	0	0	0	0	0	0	0	0	0	0	0	0	0	0	0	0	0	0	0	0	0	0	0	0	0	0	d__Bacteria; p__; c__; o__; f__; g__; s__
Otu1562	0	0	4.2	5	2.5	0	0	0	0	0	0	1.5	3.66667	9	7	2.5	1	39	0	20	0	40	25	22	11	0	0	0	0	0	0	241	336	288	190	d__Bacteria; p__Firmicutes; c__Clostridia; o__Clostridiales; f__Clostridiaceae; g__Clostridium; s__Clostridium_nitrophenolicum
Otu1563	11	9	0	0	0	0	0	0	0	0	0	0	0	0	0	0	0	0	0	0	0	0	0	0	0	0	0	0	0	0	0	0	0	0	0	d__Bacteria; p__Firmicutes; c__Clostridia; o__Clostridiales; f__Ruminococcaceae; g__; s__
Otu1565	0	0	25	31.5	28	24	15	0	0	0	0	31	13.6667	24	19	27.5	14.5	0	0	0	0	0	0	0	0	0	0	0	0	0	0	0	0	0	0	d__Bacteria; p__Bacteroidetes; c__Bacteroidia; o__Bacteroidales; f__Prevotellaceae; g__Prevotella; s__
Otu1567	0	4.5	0	0	0	0	0	0	0	0	0	0	0	0	0	0	0	0	0	0	0	0	0	0	0	0	0	0	0	0	0	0	0	0	0	d__Bacteria; p__; c__; o__; f__; g__; s__
Otu1568	0	35.5	0	0	0	0	0	0	0	0	0	0	0	0	0	0	0	0	0	0	0	0	0	0	0	0	0	0	0	0	0	0	0	0	0	d__Bacteria; p__Planctomycetes; c__Planctomycetia; o__Planctomycetales; f__Planctomycetaceae; g__; s__
Otu1569	0	0	0.2	0	0.5	0	0	8	5	24	15.5	1.5	3.66667	5	7	2	6	14	16	37	34	4	4	0	27	33	28	127	107	40	52	0	0	0	0	d__Bacteria; p__Firmicutes; c__; o__; f__; g__; s__
Otu1570	0	0	19.2	20	8	11	13	0	0	0	0	16	10.6667	19.5	14	18.5	11	0	0	0	0	0	0	0	0	0	0	0	0	0	0	0	0	0	0	d__Bacteria; p__Proteobacteria; c__Gammaproteobacteria; o__Pseudomonadales; f__Pseudomonadaceae; g__Pseudomonas; s__
Otu1571	0	0	63.4	62	33.5	44	51	0	0	0	0	56.5	49.3333	68	45	71.5	38	0	0	0	0	0	0	0	0	0	0	0	0	0	0	0	0	0	0	d__Bacteria; p__Actinobacteria; c__Actinobacteria; o__Micrococcales; f__Micrococcaceae; g__Rothia; s__
Otu1576	1	6	0.6	0	0	0	0	0	0	0	0	0	0	0	0	0	0	0	0	0	0	0	0	0	0	0	0	0	0	0	0	3	0	0	0	d__Bacteria; p__; c__; o__; f__; g__; s__
Otu1578	1.5	1	0	0	0	0	0	0	0	0	0	0	0	0	0	0	0	0	0	0	0	0	0	0	0	0	0	0	0	0	0	0	0	0	0	d__Bacteria; p__Firmicutes; c__Clostridia; o__Clostridiales; f__Ruminococcaceae; g__Saccharofermentans; s__Saccharofermentans_acetigenes
Otu1579	4	7.5	0	0	0	0	0	0	0	0	0	0	0	0	0	0	0	0	0	0	0	0	0	0	0	0	0	0	0	0	0	0	0	0	0	d__Bacteria; p__Firmicutes; c__Clostridia; o__; f__; g__; s__
Otu1580	0.5	3.5	0	0	0	0	0	0	0	0	0	0	0	0	0	0	0	0	0	0	0	0	0	0	0	0	0	0	0	0	0	0	0	0	0	d__Bacteria; p__; c__; o__; f__; g__; s__
Otu1581	0	0	21.6	24.5	19.5	26	22	0	0	0	0	26	25.6667	23	31	28	21	0	0	0	0	0	0	0	0	0	0	0	0	0	0	0	0	0	0	d__Bacteria; p__Bacteroidetes; c__Bacteroidia; o__Bacteroidales; f__Porphyromonadaceae; g__Porphyromonas; s__Porphyromonas_endodontalis
Otu1582	5	6.5	0	0	0	0	0	0	0	0	0	0	0	0	0	0	0	0	0	0	0	0	0	0	0	0	0	0	0	0	0	0	0	0	0	d__Bacteria; p__Firmicutes; c__Clostridia; o__Clostridiales; f__; g__; s__
Otu1583	0.5	5.5	0	0	0	0	0	0	0	0	0	0	0	0	0	0	0	0	0	0	0	0	0	0	0	0	0	0	0	0	0	0	0	0	0	d__Bacteria; p__; c__; o__; f__; g__; s__
Otu1584	0	0	22.4	23.5	26	21	32	0	0	0	0	20	23	30	22.5	21.5	17	0	0	0	0	0	0	0	0	0	0	0	0	0	0	0	0	0	0	d__Bacteria; p__Bacteroidetes; c__Flavobacteriia; o__Flavobacteriales; f__Flavobacteriaceae; g__Capnocytophaga; s__Capnocytophaga_ochracea
Otu1585	0	0	24.8	22.5	21	21	38	0	0	0	0	33.5	36	32	24.5	24	32.5	0	0	0	0	0	0	0	0	0	0	0	0	0	0	0	0	0	0	d__Bacteria; p__Fusobacteria; c__Fusobacteriia; o__Fusobacteriales; f__Leptotrichiaceae; g__Leptotrichia; s__Leptotrichia_wadei
Otu1588	7.5	3.5	0	0	0.5	0	0	0	0	0	0	0	0	0	0	0	0	0	0	0	0	0	0	0	0	0	0	0	0	0	0	5	1	0	0	d__Bacteria; p__Firmicutes; c__; o__; f__; g__; s__
Otu1590	0	21.5	983.4	905	751.5	874	619	0	0	0	0	1044.5	929	1114	871.5	1054	633	0	0	0	0	0	0	0	0	0	0	0	0	0	0	0	0	0	0	d__Bacteria; p__Spirochaetes; c__Spirochaetia; o__Spirochaetales; f__Spirochaetaceae; g__Treponema; s__Treponema_medium
Otu1591	0	0	0	0	0	0	0	0	0	0	0	17	16	10.5	13	13	21.5	65	50	46	55	85	57	0	11	77	75	29	46	38	43	0	0	0	0	d__Bacteria; p__Firmicutes; c__Clostridia; o__Clostridiales; f__Clostridiaceae; g__Clostridium; s__Clostridium_drakei
Otu1593	0	1.5	37.8	26	28.5	44	56	0	0	0	0	40	34.3333	35	34.5	43	42	0	0	0	0	0	0	0	0	0	0	0	0	0	0	0	0	0	0	d__Bacteria; p__Bacteroidetes; c__Bacteroidia; o__Bacteroidales; f__Prevotellaceae; g__Alloprevotella; s__Alloprevotella_rava
Otu1595	0	1.5	41.2	32.5	34.5	34	26	0	0	0	0	31	25.6667	65	28.5	36	32	0	0	0	0	0	0	0	0	0	0	0	0	0	0	0	0	0	0	d__Bacteria; p__Proteobacteria; c__Betaproteobacteria; o__; f__; g__; s__
Otu1598	56	4.5	0	0	0	0	0	0	0	0	0	0	0.333333	0	0	0	0	0	0	0	0	0	0	0	0	0	0	0	0	0	0	13	14	0	0	d__Bacteria; p__Synergistetes; c__Synergistia; o__Synergistales; f__Synergistaceae; g__; s__
Otu1599	4.5	8.5	0	0	0	0	0	0	0	0	0	0	0	0	0	0	0	0	0	0	0	0	0	0	0	0	0	0	0	0	0	0	0	0	0	d__Bacteria; p__; c__; o__; f__; g__; s__
Otu1600	135.5	32	52	54.5	29.5	45	32	0	0	0	0	58.5	44	65	43	55.5	33.5	0	0	0	0	0	0	0	0	0	0	0	0	0	0	44	31	0	0	d__Bacteria; p__Firmicutes; c__Bacilli; o__Lactobacillales; f__Streptococcaceae; g__Streptococcus; s__
Otu1602	0	0	4.4	2	3.5	0	0	13	9	0	0	0	0	0.5	0	0	0	0	0	0	0	0	0	0	0	0	0	0	0	0	0	0	0	0	0	d__Bacteria; p__Firmicutes; c__Clostridia; o__Clostridiales; f__Clostridiaceae; g__Clostridium; s__
Otu1604	1	2	31.2	38	16.5	19	19	0	0	0	0	31.5	22.3333	45	26.5	20.5	14	0	0	0	0	0	0	0	0	0	0	0	0	0	0	0	0	0	0	d__Bacteria; p__Firmicutes; c__Clostridia; o__Clostridiales; f__Ruminococcaceae; g__Faecalibacterium; s__Faecalibacterium_prausnitzii
Otu1606	0	0	16.6	11.5	27	0	0	12	13	0	0	0	1	0	0	0	0	0	0	0	0	0	0	26	15.5	0	0	0	0	0	0	0	0	0	0	d__Bacteria; p__Firmicutes; c__; o__; f__; g__; s__
Otu1607	494.5	2	0	0	0	0	0	0	0	0	0	0	0	0	0	0	0	0	0	0	0	0	0	0	0	0	0	0	0	0	0	40	48	0	0	d__Bacteria; p__Firmicutes; c__Tissierellia; o__Tissierellales; f__Tissierellaceae; g__Tissierella; s__
Otu1609	0	0	25.8	23.5	17.5	12	10	0	0	0	0	19.5	21.6667	20	1.5	17	11	0	0	0	0	0	0	0	0	0	0	0	0	0	0	0	0	0	0	d__Bacteria; p__Bacteroidetes; c__Bacteroidia; o__Bacteroidales; f__Prevotellaceae; g__Prevotella; s__
Otu1610	2.5	3	0	0	0	0	0	0	0	0	0	0	0	0	0	0	0	0	0	0	0	0	0	0	0	0	0	0	0	0	0	0	0	0	0	d__Bacteria; p__Proteobacteria; c__Gammaproteobacteria; o__Pseudomonadales; f__Pseudomonadaceae; g__Pseudomonas; s__
Otu1611	2	3.5	0	0	0	0	0	0	0	0	0	0	0	0	0	0	0	0	0	0	0	0	0	0	0	0	0	0	0	0	0	1	1	0	0	d__Bacteria; p__Firmicutes; c__; o__; f__; g__; s__
Otu1612	0	1.5	64.8	39.5	24	45	30	0	0	0	0	52.5	30.3333	48.5	26.5	47.5	28.5	0	0	0	0	0	0	0	0	0	0	0	0	0	0	0	0	0	0	d__Bacteria; p__Firmicutes; c__Bacilli; o__Bacillales; f__Undef; g__Gemella; s__
Otu1613	0	0	28	58	77	15	32	109	77	664	271.5	0	0	0	0	0	0	0	0	0	0	0	0	0	0	0	0	0	0	0	0	0	0	0	0	d__Bacteria; p__Firmicutes; c__Clostridia; o__Clostridiales; f__Clostridiaceae; g__Clostridium; s__Clostridium_autoethanogenum
Otu1615	80.5	24	0	0	0	0	0	0	0	0	0	0	0	0	0	0	0	0	0	0	0	0	0	0	0	0	0	0	0	0	0	0	0	0	0	d__Bacteria; p__Chloroflexi; c__Anaerolineae; o__Anaerolineales; f__Anaerolineaceae; g__Leptolinea; s__Leptolinea_tardivitalis
Otu1616	0	0	18.6	17	10	10	13	0	0	0	0	17	16	17.5	11	25.5	9.5	0	0	0	0	0	0	0	0	0	0	0	0	0	0	0	0	0	0	d__Bacteria; p__Bacteroidetes; c__; o__; f__; g__; s__
Otu1617	0	0	0	0	0	0	0	0	0	0	0	8.5	4.33333	9.5	4.5	5.5	1.5	121	119	64	35	118	87	0	6.5	126	133	0	0	0	0	3	10	0	0	d__Bacteria; p__Firmicutes; c__Clostridia; o__Clostridiales; f__Clostridiaceae; g__Clostridium; s__Clostridium_drakei
Otu1618	24.5	2.5	0	0	0	0	0	0	0	0	0	0	0	0	0	0	0	0	0	0	0	0	0	0	0	0	0	0	0	0	0	0	0	0	0	d__Bacteria; p__; c__; o__; f__; g__; s__
Otu1619	2	1.5	0	0	0	0	0	0	0	0	0	0	0	0	0	0	0	0	0	0	0	0	0	0	0	0	0	0	0	0	0	0	0	0	0	d__Bacteria; p__; c__; o__; f__; g__; s__
Otu1620	0	2	0	0	0	0	0	0	0	0	0	0	0	0	0	0	0	0	0	0	0	0	0	0	0	0	0	0	0	0	0	0	0	0	0	d__Bacteria; p__; c__; o__; f__; g__; s__
Otu1621	0	0	0	0	0	0	0	0	0	0	0	0	0	0	0	0	0	0	0	0	0	0	0	427	212.5	0	0	0	0	0	0	122	151	178	242	d__Bacteria; p__Firmicutes; c__Clostridia; o__Clostridiales; f__Clostridiaceae; g__Clostridium; s__
Otu1622	7	1.5	0	0	0	0	0	0	0	0	0	0	0	0	0	0	0	0	0	0	0	0	0	0	0	0	0	0	0	0	0	0	0	0	0	d__Bacteria; p__; c__; o__; f__; g__; s__
Otu1624	0	6.5	252.2	242	143.5	178	134	0	0	0	0	179.5	185	234	163	205	148.5	0	0	0	0	0	0	0	0	0	0	0	0	0	0	0	0	0	0	d__Bacteria; p__; c__; o__; f__; g__; s__
Otu1625	0	2	0	0	0	0	0	0	0	0	0	0	0	0	0	0	0	0	0	0	0	0	0	0	0	0	0	0	0	0	0	0	0	0	0	d__Bacteria; p__Bacteroidetes; c__Flavobacteriia; o__Flavobacteriales; f__Flavobacteriaceae; g__Chryseobacterium; s__
Otu1626	5	3.5	0	0	0	0	0	0	0	0	0	0	0	0	0	0	0	0	0	0	0	0	0	0	0	0	0	0	0	0	0	0	0	0	0	d__Bacteria; p__; c__; o__; f__; g__; s__
Otu1627	1.5	2.5	0	0	0	0	0	0	0	0	0	0	0	0	0	0	0	0	0	0	0	0	0	0	0	0	0	0	0	0	0	0	0	0	0	d__Bacteria; p__Proteobacteria; c__Gammaproteobacteria; o__; f__; g__; s__
Otu1628	7	7.5	0	0	0	0	0	0	0	0	0	0	0	0	0	0	0	0	0	0	0	0	0	0	0	0	0	0	0	0	0	0	0	0	0	d__Bacteria; p__; c__; o__; f__; g__; s__
Otu1629	0	0	6.6	3	3.5	1	3	0	0	0	0	3	4	4.5	4	7	2	0	0	0	0	0	0	0	0	0	0	0	0	0	0	0	0	0	0	d__Bacteria; p__Bacteroidetes; c__Bacteroidia; o__Bacteroidales; f__Prevotellaceae; g__Prevotella; s__Prevotella_copri
Otu1631	0	0	87	31	1.5	0	0	0	0	0	0	15	17.3333	0	0	0	0	0	0	0	0	0	0	91	49	0	0	0	0	0	0	0	0	0	0	d__Bacteria; p__Firmicutes; c__Clostridia; o__Clostridiales; f__; g__; s__
Otu1632	0	0.5	0	0	0	0	0	0	0	0	0	0	0	0	0	0	0	0	0	0	0	0	0	0	0	0	0	0	0	0	0	0	0	0	0	d__Bacteria; p__Bacteroidetes; c__; o__; f__; g__; s__
Otu1634	0	0	15.4	12	23	0	0	13	17	0	0	1	0	0	0	0	0	0	0	0	0	0	0	20	20.5	0	0	0	0	0	0	0	0	0	0	d__Bacteria; p__Firmicutes; c__; o__; f__; g__; s__
Otu1635	357.5	7	0	0	0	0	0	0	0	0	0	0	0	0	0	0	0	0	0	0	0	0	0	0	0	0	0	0	0	0	0	30	27	0	0	d__Bacteria; p__Firmicutes; c__Tissierellia; o__Tissierellales; f__Tissierellaceae; g__Tissierella; s__
Otu1636	0	0.5	39.4	35.5	31.5	55	43	0	0	0	0	40.5	43	49	32.5	45.5	35	0	0	0	0	0	0	0	0	0	0	0	0	0	0	0	0	0	0	d__Bacteria; p__Bacteroidetes; c__Bacteroidia; o__Bacteroidales; f__Prevotellaceae; g__Alloprevotella; s__Alloprevotella_rava
Otu1637	10	5.5	0	0	0	0	0	0	0	0	0	0	0	0	0	0	0	0	0	0	0	0	0	0	0	0	0	0	0	0	0	0	0	0	0	d__Bacteria; p__Firmicutes; c__Clostridia; o__Clostridiales; f__Syntrophomonadaceae; g__Syntrophomonas; s__Syntrophomonas_sapovorans
Otu1638	0	0	4.6	1.5	1	2	6	0	0	0	0	6.5	4	3.5	3.5	4	2	0	0	0	0	0	0	0	0	0	0	0	0	0	0	0	0	0	0	d__Bacteria; p__Bacteroidetes; c__Bacteroidia; o__Bacteroidales; f__Prevotellaceae; g__Prevotella; s__Prevotella_copri
Otu1639	0	0	2.4	8	4	0	0	0	1	0	0	1.5	2.66667	0	0	0	0	0	0	0	0	0	0	0	0	0	14	0	0	0	0	0	0	0	0	d__Bacteria; p__Actinobacteria; c__Actinobacteria; o__; f__; g__; s__
Otu1640	0.5	0	0.4	5	2.5	0	3	0	0	0	0	0	0	0	0	6	0	0	0	0	0	0	0	0	0	0	0	0	0	0	0	0	0	0	6	d__Bacteria; p__Proteobacteria; c__Alphaproteobacteria; o__; f__; g__; s__
Otu1641	0	2.5	0	0	0	0	0	0	0	0	0	0	0	0	0	0	0	0	0	0	0	0	0	0	0	0	0	0	0	0	0	0	0	0	0	d__Bacteria; p__; c__; o__; f__; g__; s__
Otu1642	0	0.5	136.8	149	92	87	115	0	0	0	0	133.5	131	130.5	105.5	148.5	102.5	0	0	0	0	0	0	0	0	0	0	0	0	0	0	0	0	0	0	d__Bacteria; p__Bacteroidetes; c__Bacteroidia; o__Bacteroidales; f__Porphyromonadaceae; g__; s__
Otu1643	18	0	0	0	0	8	0	0	0	0	0	0	2.33333	0	0	0	0	0	0	0	0	0	0	0	0	0	0	0	0	0	0	2	22	0	0	d__Bacteria; p__Proteobacteria; c__Alphaproteobacteria; o__Rhizobiales; f__Hyphomicrobiaceae; g__Hyphomicrobium; s__
Otu1644	4.5	3	0.6	2.5	1.5	0	0	0	0	0	0	2	0.333333	1.5	2.5	2	1.5	0	0	0	0	0	0	0	0	0	0	0	0	0	0	0	0	0	0	d__Bacteria; p__Firmicutes; c__Clostridia; o__Clostridiales; f__Lachnospiraceae; g__Blautia; s__
Otu1645	0	0.5	72.4	66.5	57.5	59	58	0	0	0	0	67	55.3333	75	64.5	77	60	0	0	0	0	0	0	0	0	0	0	0	0	0	0	0	0	0	0	d__Bacteria; p__Fusobacteria; c__Fusobacteriia; o__Fusobacteriales; f__Leptotrichiaceae; g__Leptotrichia; s__
Otu1647	0	0	4.8	2	3	7	6	0	0	0	0	2	2	2	3	3.5	1	0	0	0	0	0	0	0	0	0	0	0	0	0	0	0	0	0	0	d__Bacteria; p__Bacteroidetes; c__Bacteroidia; o__Bacteroidales; f__Prevotellaceae; g__Prevotella; s__Prevotella_copri
Otu1648	4	0	3	2.5	2	4	0	0	0	0	0	5.5	2	2	1	4	1.5	0	0	0	0	0	0	0	0	0	0	0	0	0	0	0	0	0	0	d__Bacteria; p__Actinobacteria; c__Actinobacteria; o__Bifidobacteriales; f__Bifidobacteriaceae; g__Bifidobacterium; s__Bifidobacterium_longum
Otu1649	3	2	0	0	0	0	0	0	0	0	0	0	0	0	0	0	0	0	0	0	0	0	0	0	0	0	0	0	0	0	0	0	0	0	0	d__Bacteria; p__Bacteroidetes; c__; o__; f__; g__; s__
Otu1650	0.5	0.5	0	0	0	0	0	0	0	0	0	0	0	0	0	0	0	0	0	0	0	0	0	0	0	0	0	0	0	0	0	0	0	0	0	d__Bacteria; p__; c__; o__; f__; g__; s__
Otu1651	0	8.5	0	0	0	0	0	0	0	0	0	0	0	0	0	0	0	0	0	0	0	0	0	0	0	0	0	0	0	0	0	0	0	0	0	d__Bacteria; p__Bacteroidetes; c__Chitinophagia; o__Chitinophagales; f__Chitinophagaceae; g__; s__
Otu1652	0	0.5	0	0	0	0	0	0	0	0	0	0	0	0	0	0	0	0	0	0	0	0	0	0	0	0	0	0	0	0	0	0	0	0	0	d__Bacteria; p__Firmicutes; c__Tissierellia; o__Tissierellales; f__Tissierellaceae; g__; s__
Otu1653	0.5	5	0	0	0	0	0	0	0	0	0	0	0	0	0	0	0	0	0	0	0	0	0	0	0	0	0	0	0	0	0	0	6	0	0	d__Bacteria; p__; c__; o__; f__; g__; s__
Otu1654	5	0.5	0	0	0	0	0	0	0	0	0	0	0	0	0	0	0	0	0	0	0	0	0	0	0	0	0	0	0	0	0	0	0	0	0	d__Bacteria; p__Firmicutes; c__Clostridia; o__Clostridiales; f__Peptococcaceae; g__Pelotomaculum; s__
Otu1655	5.5	5	0	0	0	0	0	0	0	0	0	0	0	0	0	0	0	0	0	0	0	0	0	0	0	0	0	0	0	0	0	0	0	0	0	d__Bacteria; p__Synergistetes; c__Synergistia; o__Synergistales; f__Synergistaceae; g__Dethiosulfovibrio; s__Dethiosulfovibrio_salsuginis
Otu1656	62	115.5	894.8	693	429.5	864	646	0	0	0	0	759.5	502.667	653	677.5	504.5	194.5	0	0	0	0	0	0	0	0	0	0	0	0	0	0	0	0	0	0	d__Bacteria; p__Firmicutes; c__Erysipelotrichia; o__Erysipelotrichales; f__Erysipelotrichaceae; g__Catenibacterium; s__Catenibacterium_mitsuokai
Otu1657	0	0	7	9	3.5	6	8	0	0	0	0	13	13.3333	10	10	8.5	6.5	0	0	0	0	0	0	0	0	0	0	0	0	0	0	0	0	0	0	d__Bacteria; p__Firmicutes; c__Negativicutes; o__Veillonellales; f__Veillonellaceae; g__Veillonella; s__
Otu1661	4.5	5	0	0	0	0	0	0	0	0	0	0	0	0	0	0	0	0	0	0	0	0	0	0	0	0	0	0	0	0	0	0	0	0	0	d__Bacteria; p__; c__; o__; f__; g__; s__
Otu1662	49.5	11	0.8	0	0	0	0	0	0	0	0	0	0	0	0	0	0	0	0	0	0	0	0	0	0	0	0	0	0	0	0	6	7	0	0	d__Bacteria; p__; c__; o__; f__; g__; s__
Otu1663	0	1.5	149.4	133.5	114	118	130	0	0	0	0	189	156.667	156.5	164.5	192	126	0	0	0	0	0	0	0	0	0	0	0	0	0	0	0	0	0	0	d__Bacteria; p__Bacteroidetes; c__; o__; f__; g__; s__
Otu1664	0	0.5	12.8	12.5	8.5	12	11	0	0	0	0	13	10.6667	19	15	9	11	0	0	0	0	0	0	0	0	0	0	0	0	0	0	0	0	0	0	d__Bacteria; p__Fusobacteria; c__Fusobacteriia; o__Fusobacteriales; f__Leptotrichiaceae; g__; s__
Otu1665	0	0	86.6	30	85.5	0	0	94	92	0	0	13	40.3333	124.5	138	9	10.5	0	0	0	0	0	0	0	0	0	0	0	0	0	0	0	0	0	0	d__Bacteria; p__Firmicutes; c__Clostridia; o__Clostridiales; f__Clostridiaceae; g__Clostridium; s__
Otu1666	5	0.5	0	0	0	0	0	0	0	0	0	0	0	0	0	0	0	0	0	0	0	0	0	0	0	0	0	0	0	0	0	0	0	0	0	d__Bacteria; p__; c__; o__; f__; g__; s__
Otu1667	2.5	6	0	0	0	0	0	0	0	0	0	0	0	0	0	0	0	0	0	0	0	0	0	0	0	0	0	0	0	0	0	0	0	0	0	d__Bacteria; p__Firmicutes; c__Clostridia; o__Clostridiales; f__; g__; s__
Otu1668	55	0	0	0	0	0	0	0	0	0	0	0	1.33333	0	0	0	0	0	0	0	0	0	0	0	0	0	0	0	0	0	0	0	3	0	0	d__Bacteria; p__Firmicutes; c__; o__; f__; g__; s__
Otu1671	2	0.5	0	0	0	0	0	0	0	0	0	0	0	0	0	0	0	0	0	0	0	0	0	0	0	0	0	0	0	0	0	0	0	0	0	d__Bacteria; p__Firmicutes; c__Clostridia; o__Clostridiales; f__; g__; s__
Otu1672	0	0	0	0	0	0	0	0	0	0	0	0	0	0	0.5	3.5	4.5	0	0	0	0	0	0	7	3	0	0	12	4	426	218	37	25	45	21	d__Bacteria; p__Firmicutes; c__Clostridia; o__; f__; g__; s__
Otu1674	0	0	2	0.5	1	2	1	0	0	0	0	2	2.66667	3	1.5	3	1	0	0	0	0	0	0	0	0	0	0	0	0	0	0	0	0	0	0	d__Bacteria; p__Bacteroidetes; c__Bacteroidia; o__Bacteroidales; f__Prevotellaceae; g__Prevotella; s__Prevotella_copri
Otu1675	0	0	0	0	0	0	0	0	0	0	0	0	0	0	0	0	0	0	0	0	0	0	0	0	0	0	0	0	0	0	0	215	133	0	0	d__Bacteria; p__Firmicutes; c__Clostridia; o__Thermoanaerobacterales; f__Thermoanaerobacteraceae; g__Caloribacterium; s__Caloribacterium_cisternae
Otu1676	0	17	730.6	651	430.5	643	614	0	0	0	0	832.5	672.667	721.5	446	673.5	491	0	0	0	0	0	0	0	0	0	0	0	0	0	0	0	0	0	0	d__Bacteria; p__; c__; o__; f__; g__; s__
Otu1677	0	3.5	159	143	98	116	120	0	0	0	0	187.5	158.333	165	155	179	121.5	0	0	0	0	0	0	0	0	0	0	0	0	0	0	0	0	0	0	d__Bacteria; p__Bacteroidetes; c__; o__; f__; g__; s__
Otu1679	0	0.5	45.6	17	27	7	0	0	0	0	0	19	14.3333	42	23	15	4	0	0	0	0	0	0	0	0	0	0	0	0	0	0	0	0	0	0	d__Bacteria; p__Firmicutes; c__Negativicutes; o__Veillonellales; f__Veillonellaceae; g__Veillonella; s__
Otu1681	0	1	36.8	24	46	53	48	0	0	0	0	40.5	49.6667	37	37.5	31.5	34	0	0	0	0	0	0	0	0	0	0	0	0	0	0	0	0	0	0	d__Bacteria; p__Bacteroidetes; c__Bacteroidia; o__Bacteroidales; f__Prevotellaceae; g__Prevotella; s__
Otu1682	1	4	0	0	0	0	0	0	0	0	0	0	0	0	0	0	0	0	0	0	0	0	0	0	0	0	0	0	0	0	0	0	0	0	0	d__Bacteria; p__; c__; o__; f__; g__; s__
Otu1684	0	0.5	14.6	16	10	6	5	0	0	0	0	10	6	8.5	4.5	7	7.5	0	0	0	0	0	0	0	0	0	0	0	0	0	0	0	0	0	0	d__Bacteria; p__Firmicutes; c__Clostridia; o__Clostridiales; f__Lachnospiraceae; g__; s__
Otu1685	0	3.5	0	0	0	0	0	0	0	0	0	0	0	0	0	0	0	0	0	0	0	0	0	0	0	0	0	0	0	0	0	0	0	0	0	d__Bacteria; p__Bacteroidetes; c__; o__; f__; g__; s__
Otu1686	3	0	4.6	7	0	0	2	4	3	1	0	9	0.333333	0	3.5	2.5	1.5	0	0	0	0	0	0	0	1.5	0	0	0	0	0	0	0	3	0	1	d__Bacteria; p__Cyanobacteria; c__Undef; o__; f__; g__; s__
Otu1688	0	0	210.4	121.5	226	13	9	449	382	0	0	0	0	0	0	0	0	0	0	0	0	0	0	0	0	0	0	0	0	0	0	0	0	0	0	d__Bacteria; p__Firmicutes; c__Clostridia; o__Clostridiales; f__Clostridiaceae; g__Clostridium; s__
Otu1689	6	8	0	0	0	0	0	0	0	0	0	0	0	0	0	0	0	0	0	0	0	0	0	0	0	0	0	0	0	0	0	0	0	0	0	d__Bacteria; p__Spirochaetes; c__Spirochaetia; o__Spirochaetales; f__Spirochaetaceae; g__Treponema; s__
Otu1692	0	0	2.8	13	17.5	1	2	12	20	138	56.5	0	0	0	0	0	0	0	0	0	0	0	0	0	0.5	0	0	0	0	0	0	0	0	0	0	d__Bacteria; p__Firmicutes; c__; o__; f__; g__; s__
Otu1693	0	5	185.4	140.5	157.5	168	167	0	0	0	0	179	176	168.5	160	153	125	0	0	0	0	0	0	0	0	0	0	0	0	0	0	0	0	0	0	d__Bacteria; p__Bacteroidetes; c__Bacteroidia; o__Bacteroidales; f__Prevotellaceae; g__Prevotella; s__Prevotella_oris
Otu1694	0	0	2.6	3	410.5	658	918	5	0	0	0	0	0	0	0	0	0	0	0	0	0	0	0	0	0	0	0	0	0	0	0	0	0	0	0	d__Bacteria; p__Firmicutes; c__Clostridia; o__Clostridiales; f__Ruminococcaceae; g__; s__
Otu1696	0	6.5	166.4	132.5	54.5	109	64	0	0	0	0	118	74.6667	135.5	69	87.5	49.5	0	0	0	0	0	0	0	0	0	0	0	0	0	0	0	0	0	0	d__Bacteria; p__Firmicutes; c__Negativicutes; o__Selenomonadales; f__Selenomonadaceae; g__Selenomonas; s__Selenomonas_noxia
Otu1697	32	7.5	0	0	0	0	0	0	0	0	0	0	0	0	0	0	0	0	0	0	0	0	0	0	0	0	0	0	0	0	0	0	0	0	0	d__Bacteria; p__; c__; o__; f__; g__; s__
Otu1699	164	197	0	0	0	0	0	0	0	0	0	0	0	0	0	0	0	0	0	0	0	0	0	0	0	0	0	0	0	0	0	0	0	0	0	d__Bacteria; p__Proteobacteria; c__Deltaproteobacteria; o__Syntrophobacterales; f__Syntrophaceae; g__Smithella; s__Smithella_propionica
Otu1700	32	1.5	0	0	0	0	0	0	0	0	0	0	0	0	0	0	0	0	0	0	0	0	0	0	0	0	0	0	0	0	0	18	11	0	0	d__Bacteria; p__Proteobacteria; c__Alphaproteobacteria; o__Rhizobiales; f__; g__; s__
Otu1701	0	48	0	0	0	0	0	0	0	0	0	0	0	0	0	0	0	0	0	0	0	0	0	0	0	0	0	0	0	0	0	0	0	0	0	d__Bacteria; p__Planctomycetes; c__Planctomycetia; o__Planctomycetales; f__Planctomycetaceae; g__; s__
Otu1702	0	0	0	0	0	0	0	0	0	0	0	0	0	0	0	0	0	0	0	0	0	0	0	137	45.5	0	0	0	0	0	0	551	667	14	17	d__Bacteria; p__Firmicutes; c__Clostridia; o__Clostridiales; f__Clostridiaceae; g__Clostridium; s__
Otu1703	2.5	0.5	0	0	0	0	0	0	0	0	0	0	0	0	0	0	0	0	0	0	0	0	0	0	0	0	0	0	0	0	0	0	0	0	0	d__Bacteria; p__Firmicutes; c__; o__; f__; g__; s__
Otu1706	2	5	0	0	0	0	0	0	0	0	0	0	0	0	0	0	0	0	0	0	0	0	0	0	0	0	0	0	0	0	0	0	0	0	0	d__Bacteria; p__Bacteroidetes; c__Bacteroidia; o__Bacteroidales; f__Porphyromonadaceae; g__; s__
Otu1707	0	0	68.4	60.5	48.5	70	67	0	0	0	0	101	120.667	106.5	130.5	109	104.5	0	0	0	0	0	0	0	0	0	0	0	0	0	0	0	0	0	0	d__Bacteria; p__Bacteroidetes; c__Bacteroidia; o__Bacteroidales; f__Porphyromonadaceae; g__Tannerella; s__Tannerella_forsythia
Otu1708	0	1.5	75.4	86	31.5	48	38	0	0	0	0	77	52.6667	78	53.5	64.5	29.5	0	0	0	0	0	0	0	0	0	0	0	0	0	0	0	0	0	0	d__Bacteria; p__Synergistetes; c__Synergistia; o__Synergistales; f__Synergistaceae; g__Fretibacterium; s__Fretibacterium_fastidiosum
Otu1709	0	0	61.4	72	58.5	58	72	122	116	122	134	0	0	0	0	0	0	0	0	0	0	0	0	0	0	0	0	0	0	0	0	0	0	0	0	d__Bacteria; p__Firmicutes; c__Clostridia; o__Clostridiales; f__Clostridiaceae; g__Clostridium; s__Clostridium_autoethanogenum
Otu1710	0	0	130.6	135.5	70.5	141	99	0	0	0	0	137.5	111.667	125	90.5	141.5	88.5	0	0	0	0	0	0	0	0	0	0	0	0	0	0	0	0	0	0	d__Bacteria; p__Firmicutes; c__Negativicutes; o__Veillonellales; f__Veillonellaceae; g__Veillonella; s__
Otu1711	0	0	60.2	76	67.5	68	108	0	0	0	0	89	81.3333	93.5	73.5	89	91	1	0	0	0	0	0	0	0	0	0	0	0	0	0	0	0	0	0	d__Bacteria; p__; c__; o__; f__; g__; s__
Otu1712	0.5	4.5	0	0	0	0	0	0	0	0	0	0	0	0	0	0	0	0	0	0	0	0	0	0	0	0	0	0	0	0	0	0	0	0	0	d__Bacteria; p__Verrucomicrobia; c__Verrucomicrobiae; o__Verrucomicrobiales; f__Verrucomicrobiaceae; g__; s__
Otu1713	0.5	2.5	0	0	0	0	0	0	0	0	0	0	0	0	0	0	0	0	0	0	0	0	0	0	0	0	0	0	0	0	0	0	0	0	0	d__Bacteria; p__Bacteroidetes; c__Bacteroidia; o__Bacteroidales; f__; g__; s__
Otu1714	138.5	9	1.8	5.5	0	0	0	0	0	0	0	1	3.33333	0	0	0	0	0	0	0	0	0	0	0	0	0	0	0	0	0	0	66	76	0	0	d__Bacteria; p__Proteobacteria; c__Alphaproteobacteria; o__Rhizobiales; f__Undef; g__Nordella; s__Nordella_oligomobilis
Otu1715	3	6	0	0	0	0	0	0	0	0	0	0	0	0	0	0	0	0	0	0	0	0	0	0	0	0	0	0	0	0	0	0	0	0	0	d__Bacteria; p__Firmicutes; c__; o__; f__; g__; s__
Otu1716	9.5	3.5	0	0	0	0	0	0	0	0	0	0	0	0	0	0	0	0	0	0	0	0	0	0	0	0	0	0	0	0	0	2	2	0	0	d__Bacteria; p__; c__; o__; f__; g__; s__
Otu1717	44.5	5	0	0	0	0	0	0	0	0	0	0	0	0	0	0	0	0	0	0	0	0	0	0	0	0	0	0	0	0	0	0	0	0	0	d__Bacteria; p__; c__; o__; f__; g__; s__
Otu1718	0	9.5	0	0	0	0	0	0	0	0	0	0	0	0	0	0	0	0	0	0	0	0	0	0	0	0	0	0	0	0	0	0	0	0	0	d__Bacteria; p__Firmicutes; c__Clostridia; o__Clostridiales; f__Peptostreptococcaceae; g__Proteocatella; s__Proteocatella_sphenisci
Otu1720	1	4.5	0	0	0	0	0	0	0	0	0	0	0	0	0	0	0	0	0	0	0	0	0	0	0	0	0	0	0	0	0	0	0	0	0	d__Bacteria; p__Verrucomicrobia; c__Verrucomicrobiae; o__Verrucomicrobiales; f__; g__; s__
Otu1721	16	4	0	0	0	0	0	0	0	0	0	0	0	0	0	0	0	0	0	0	0	0	0	0	0	0	0	0	0	0	0	0	0	0	0	d__Bacteria; p__; c__; o__; f__; g__; s__
Otu1722	0	1.5	102.2	72	64.5	86	75	0	0	0	0	95	98	80	82.5	95	64.5	0	0	0	0	0	0	0	0	0	0	0	0	0	0	0	0	0	0	d__Bacteria; p__Bacteroidetes; c__Bacteroidia; o__Bacteroidales; f__Porphyromonadaceae; g__Porphyromonas; s__Porphyromonas_pasteri
Otu1723	32.5	2	0	0	0	0	0	0	5	1	0	0	0	0	0	0	0	0	3	0	4	0	0	0	1	0	0	0	0	0	0	3	2	0	0	d__Bacteria; p__Actinobacteria; c__Actinobacteria; o__Corynebacteriales; f__Undef; g__Tomitella; s__Tomitella_biformata
Otu1724	1.5	1	0	0	0	0	0	0	0	0	0	0	0	0	0	0	0	0	0	0	0	0	0	0	0	0	0	0	0	0	0	0	0	0	0	d__Bacteria; p__Firmicutes; c__Tissierellia; o__Tissierellales; f__Tissierellaceae; g__Tissierella; s__
Otu1725	0	0	15.4	58.5	0	0	0	152	156	0	0	0	0.666667	0	0	0	0	0	0	0	0	0	0	3	3.5	0	0	0	0	0	0	0	0	1	2	d__Bacteria; p__Firmicutes; c__Bacilli; o__Bacillales; f__Bacillaceae; g__Bacillus; s__Bacillus_thermoamylovorans
Otu1726	0	0	0	0	0	0	0	0	0	0	0	0	0	4.5	17.5	44.5	59.5	131	116	43	48	95	132	0	4.5	2	7	0	0	0	0	16	20	35	38	d__Bacteria; p__Firmicutes; c__Clostridia; o__; f__; g__; s__
Otu1728	0	0	0	0	0	0	0	0	0	0	0	56	96	0	0	0	0	0	0	0	0	0	0	0	0	37	17	0	0	0	0	0	0	0	0	d__Bacteria; p__Firmicutes; c__Clostridia; o__Clostridiales; f__Ruminococcaceae; g__; s__
Otu1729	0	0	0	0	0	0	0	0	0	0	0	0	0	16	73.5	185	314	674	696	393	373	654	715	75	63.5	59	49	0	0	0	0	147	129	232	159	d__Bacteria; p__Firmicutes; c__Clostridia; o__; f__; g__; s__
Otu1730	0	0	0	0	0	0	0	0	0	0	0	0	0	0	0	0	0	0	0	0	0	0	0	0	0	0	0	0	0	0	0	8	3	59	30	d__Bacteria; p__Firmicutes; c__Clostridia; o__; f__; g__; s__
Otu1732	2	1.5	0	0	0	0	0	0	0	0	0	0	0	0	0	0	0	0	0	0	0	0	0	0	0	0	0	0	0	0	0	0	0	0	0	d__Bacteria; p__Firmicutes; c__Clostridia; o__Clostridiales; f__Ruminococcaceae; g__; s__
Otu1733	7	18.5	0	0	0	0	0	0	0	0	0	0	0	0	0	0	0	0	0	0	0	0	0	0	0	0	0	0	0	0	0	0	1	0	0	d__Bacteria; p__Bacteroidetes; c__Bacteroidia; o__Bacteroidales; f__Porphyromonadaceae; g__Lascolabacillus; s__Lascolabacillus_massiliensis
Otu1734	0	0	14.6	12	77.5	2	1	6	0	0	0	1.5	4	0	0	0	1	0	0	0	0	0	0	0	0	0	0	0	0	0	0	146	85	52	26	d__Bacteria; p__Firmicutes; c__Clostridia; o__Clostridiales; f__; g__; s__
Otu1735	0	0	0.2	0	0	0	0	0	0	0	0	0.5	0.666667	0	0	0	0	0	0	0	0	0	0	33	11	0	0	0	0	0	0	0	0	0	0	d__Bacteria; p__Firmicutes; c__; o__; f__; g__; s__
Otu1737	343	112	8.2	0	0	0	0	0	0	0	0	0	0	0	0	0	0	0	0	0	0	0	0	0	0	0	0	0	0	0	0	0	95	0	0	d__Bacteria; p__Chloroflexi; c__Anaerolineae; o__Anaerolineales; f__Anaerolineaceae; g__; s__
Otu1738	28.5	4.5	0	0	0	0	0	0	0	0	0	0	0	0	0	0	0	0	0	0	0	0	0	0	0	0	0	0	0	0	0	3	3	0	0	d__Bacteria; p__Actinobacteria; c__Actinobacteria; o__Micrococcales; f__Intrasporangiaceae; g__; s__
Otu1739	0	0	0	0	0	0	0	0	0	0	0	0	0	10.5	60	126.5	260.5	862	823	385	475	580	696	40	40.5	97	76	0	0	0	0	121	142	128	55	d__Bacteria; p__Firmicutes; c__Clostridia; o__; f__; g__; s__
Otu1740	0	0	30.6	19	20	26	20	0	0	0	0	28.5	28.6667	29.5	32	38.5	20	0	0	0	0	0	0	0	0	0	0	0	0	0	0	0	0	0	0	d__Bacteria; p__Bacteroidetes; c__Bacteroidia; o__Bacteroidales; f__Porphyromonadaceae; g__; s__
Otu1743	1	3.5	0	0	0	0	0	0	0	0	0	0	0	0	0	0	0	0	0	0	0	0	0	0	0	0	0	0	0	0	0	0	0	0	0	d__Bacteria; p__Tenericutes; c__Mollicutes; o__Acholeplasmatales; f__Acholeplasmataceae; g__Acholeplasma; s__
Otu1744	2.5	0	16.8	12.5	7	9	11	0	0	0	0	20.5	11.6667	13.5	13	23	11.5	0	0	0	0	0	0	0	0	0	0	0	0	0	0	0	0	0	0	d__Bacteria; p__Firmicutes; c__Clostridia; o__Clostridiales; f__Lachnospiraceae; g__Coprococcus; s__Coprococcus_eutactus
Otu1747	0	0	0	0	0	0	0	0	0	0	0	0	0	1	0	3	2.5	0	0	0	0	0	0	6	4.5	0	0	13	8	506	245	40	41	49	32	d__Bacteria; p__Firmicutes; c__Clostridia; o__; f__; g__; s__
Otu1748	34	26	0	0	0	0	0	0	0	0	0	0	0	0	0	0	0	0	0	0	0	0	0	0	0	0	0	0	0	0	0	0	0	0	0	d__Bacteria; p__Chloroflexi; c__Anaerolineae; o__Anaerolineales; f__Anaerolineaceae; g__; s__
Otu1750	0.5	3	0	0	0	0	0	0	0	0	0	0	0	0	0	0	0	0	0	0	0	0	0	0	0	0	0	0	0	0	0	0	0	0	0	d__Bacteria; p__Planctomycetes; c__Planctomycetia; o__Planctomycetales; f__; g__; s__
Otu1751	2	5	0	0	0	0	0	0	0	0	0	0	0	0	0	0	0	0	0	0	0	0	0	0	0	0	0	0	0	0	0	0	0	0	0	d__Bacteria; p__; c__; o__; f__; g__; s__
Otu1752	7.5	4	59.2	41	14.5	41	26	0	0	0	0	35.5	27.3333	34.5	24.5	39	12	0	0	0	0	0	0	0	0	0	0	0	0	0	0	0	0	0	0	d__Bacteria; p__Firmicutes; c__Clostridia; o__Clostridiales; f__Ruminococcaceae; g__Ruminococcus; s__Ruminococcus_bromii
Otu1754	0	0	25.8	17	42	28	14	0	0	0	0	23.5	15.6667	52	23.5	38	22	0	0	0	0	0	0	0	0	0	0	0	0	0	0	0	0	0	0	d__Bacteria; p__Spirochaetes; c__Spirochaetia; o__Spirochaetales; f__Spirochaetaceae; g__Treponema; s__Treponema_medium
Otu1755	1	3	0	0	0	0	0	0	0	0	0	0	0	0	0	0	0	0	0	0	0	0	0	0	0	0	0	0	0	0	0	0	0	0	0	d__Bacteria; p__Firmicutes; c__Clostridia; o__Clostridiales; f__Ruminococcaceae; g__Ruminiclostridium; s__
Otu1756	0.5	13	0	0	0	0	0	0	0	0	0	0	0	0	0	0	0	0	0	0	0	0	0	0	0	0	0	0	0	0	0	0	0	0	0	d__Bacteria; p__Proteobacteria; c__Gammaproteobacteria; o__Pseudomonadales; f__Pseudomonadaceae; g__Pseudomonas; s__Pseudomonas_caeni
Otu1757	4.5	5	0	0	0	0	0	0	0	0	0	0	0	0	0	0	0	0	0	0	0	0	0	0	0	0	0	0	0	0	0	0	0	0	0	d__Bacteria; p__Firmicutes; c__; o__; f__; g__; s__
Otu1758	0.5	5.5	0	0	0	0	0	0	0	0	0	0	0	0	0	0	0	0	0	0	0	0	0	0	0	0	0	0	0	0	0	0	0	0	0	d__Bacteria; p__Planctomycetes; c__Planctomycetia; o__Planctomycetales; f__; g__; s__
Otu1759	8.5	0.5	0	0	0	0	0	0	0	0	0	0	0.333333	0	0	0	0	0	0	0	0	0	0	0	0	0	0	0	0	0	0	0	0	0	0	d__Bacteria; p__; c__; o__; f__; g__; s__
Otu1760	53	9	0	0	0	0	0	0	0	0	0	0	0	0	0	0	0	0	0	0	0	0	0	0	0	0	0	0	0	0	0	3	0	0	0	d__Bacteria; p__Firmicutes; c__; o__; f__; g__; s__
Otu1761	0	0	0	0	0	0	0	0	0	0	0	0	0	0	0	0	0	0	0	0	0	0	0	130	82	0	0	0	0	0	0	269	297	404	359	d__Bacteria; p__Firmicutes; c__Clostridia; o__; f__; g__; s__
Otu1762	0	4.5	0	0	0	0	0	0	0	0	0	0	0	0	0	0	0	0	0	0	0	0	0	0	0	0	0	0	0	0	0	0	0	0	0	d__Bacteria; p__Bacteroidetes; c__; o__; f__; g__; s__
Otu1763	0	0	0.4	0	2	0	0	4	5	24	12	3	5.33333	2	7.5	3.5	6.5	14	15	31	39	4	3	0	28.5	24	33	99	111	28	34	0	0	0	0	d__Bacteria; p__Firmicutes; c__; o__; f__; g__; s__
Otu1764	0	0	21.8	17	17.5	38	36	0	0	0	0	25.5	24.3333	32	35.5	25.5	25.5	0	0	0	0	0	0	0	0	0	0	0	0	0	0	0	0	0	0	d__Bacteria; p__Fusobacteria; c__Fusobacteriia; o__Fusobacteriales; f__Leptotrichiaceae; g__Leptotrichia; s__
Otu1765	0	0	0.2	1	0.5	1	8	0	0	0	0	1	3	0	0	0	0	0	0	0	0	0	0	45089	24670	0	0	0	0	0	0	16371	13750	18114	28423	d__Bacteria; p__Firmicutes; c__Clostridia; o__Clostridiales; f__Clostridiaceae; g__Clostridium; s__
Otu1766	0	0.5	38.6	11	36	22	14	0	0	0	0	44	27.3333	40.5	37.5	45.5	23.5	0	0	0	0	0	0	0	0	0	0	0	0	0	0	0	0	0	0	d__Bacteria; p__Spirochaetes; c__Spirochaetia; o__Spirochaetales; f__Spirochaetaceae; g__Treponema; s__Treponema_medium
Otu1767	0	39.5	1596.6	2990.5	2043.5	967	987	0	0	0	0	1360	1091	1087	1705.5	1219.5	154	0	0	0	0	0	0	0	0	0	0	0	0	0	0	0	0	0	0	d__Bacteria; p__Fusobacteria; c__Fusobacteriia; o__Fusobacteriales; f__Leptotrichiaceae; g__Sneathia; s__Sneathia_sanguinegens
Otu1768	0	0	6.2	3.5	5	0	11	0	0	0	0	8	10.3333	10.5	5	8	9.5	0	0	0	0	0	0	0	0	0	0	0	0	0	0	0	0	0	0	d__Bacteria; p__Bacteroidetes; c__Bacteroidia; o__Bacteroidales; f__Prevotellaceae; g__Prevotella; s__Prevotella_copri
Otu1770	4	4	32.8	24.5	13	17	15	0	0	0	0	21	19	20	14.5	20.5	4.5	0	0	0	0	0	0	0	0	0	0	0	0	0	0	0	0	0	0	d__Bacteria; p__Firmicutes; c__Clostridia; o__Clostridiales; f__; g__; s__
Otu1771	27.5	3.5	0	0	0	0	0	0	0	0	0	0	0	0	0	0	0	0	0	0	0	0	0	0	0	0	0	0	0	0	0	4	10	0	0	d__Bacteria; p__; c__; o__; f__; g__; s__
Otu1772	0	0	18.6	4	5	9	11	0	0	0	0	13.5	9.66667	6	4.5	12	7.5	0	0	0	0	0	0	0	0	0	0	0	0	0	0	0	0	0	0	d__Bacteria; p__Bacteroidetes; c__Flavobacteriia; o__Flavobacteriales; f__Flavobacteriaceae; g__Capnocytophaga; s__Capnocytophaga_leadbetteri
Otu1773	0	0.5	23	29	16	38	21	0	0	0	0	18	18	25.5	17	27	14	0	0	0	0	0	0	0	0	0	0	0	0	0	0	0	0	0	0	d__Bacteria; p__Bacteroidetes; c__Flavobacteriia; o__Flavobacteriales; f__Flavobacteriaceae; g__Capnocytophaga; s__Capnocytophaga_ochracea
Otu1774	0.5	6.5	0	0	0	0	0	0	0	0	0	0	0	0	0	0	0	0	0	0	0	0	0	0	0	0	0	0	0	0	0	0	0	0	0	d__Bacteria; p__Bacteroidetes; c__; o__; f__; g__; s__
Otu1775	2.5	5	0	0	0	0	0	0	0	0	0	0	0	0	0	0	0	0	0	0	0	0	0	0	0	0	0	0	0	0	0	0	0	0	0	d__Bacteria; p__Firmicutes; c__; o__; f__; g__; s__
Otu1777	0	0	4.8	2	8.5	2	2	0	0	0	0	2.5	3.33333	4.5	8.5	5	4	0	0	0	0	0	0	0	0	0	0	0	0	0	0	0	0	0	0	d__Bacteria; p__Bacteroidetes; c__Bacteroidia; o__Bacteroidales; f__Prevotellaceae; g__Prevotella; s__Prevotella_copri
Otu1778	0	0	0	0	0	0	0	0	0	0	0	0	0	0	0	0	0	0	0	0	0	0	0	53	19.5	0	0	0	0	0	0	185	223	542	636	d__Bacteria; p__Actinobacteria; c__Actinobacteria; o__; f__; g__; s__
Otu1779	2	3	0	0	0	0	0	0	0	0	0	0	0	0	0	0	0	0	0	0	0	0	0	0	0	0	0	0	0	0	0	0	0	0	0	d__Bacteria; p__Bacteroidetes; c__; o__; f__; g__; s__
Otu1780	0	0.5	2.6	0.5	1.5	0	2	0	0	0	0	2.5	1.66667	3	2.5	1	0.5	0	0	0	0	0	0	0	0	0	0	0	0	0	0	0	0	0	0	d__Bacteria; p__Bacteroidetes; c__Bacteroidia; o__Bacteroidales; f__Prevotellaceae; g__Prevotella; s__Prevotella_copri
Otu1781	0	0	61.2	68.5	110	106	125	454	466	484	499	0	0	0	0	0	0	0	0	0	0	0	0	0	0	0	0	0	0	0	0	0	0	0	0	d__Bacteria; p__Firmicutes; c__Clostridia; o__Clostridiales; f__Clostridiaceae; g__Clostridium; s__Clostridium_autoethanogenum
Otu1782	0	2	143.8	118.5	104.5	133	116	0	0	0	0	137.5	130.667	168	93	135	117	0	0	0	0	0	0	0	0	0	0	0	0	0	0	0	0	0	0	d__Bacteria; p__Fusobacteria; c__Fusobacteriia; o__Fusobacteriales; f__Leptotrichiaceae; g__Leptotrichia; s__Leptotrichia_shahii
Otu1784	1.5	0.5	21.2	19	13	15	2	0	0	0	0	20	16	14.5	20	17.5	11	0	0	0	0	0	0	0	0	0	0	0	0	0	0	0	0	0	0	d__Bacteria; p__Firmicutes; c__; o__; f__; g__; s__
Otu1785	0	0.5	29.4	46	23	23	25	0	0	0	0	25	25.6667	41.5	22	31	24.5	0	0	0	0	0	0	0	0	0	0	0	0	0	0	0	0	0	0	d__Bacteria; p__Fusobacteria; c__Fusobacteriia; o__Fusobacteriales; f__Leptotrichiaceae; g__Leptotrichia; s__
Otu1786	0	3	0	0	0	0	0	0	0	0	0	0	0	0	0	0	0	0	0	0	0	0	0	0	0	0	0	0	0	0	0	0	0	0	0	d__Bacteria; p__Acidobacteria; c__Blastocatellia; o__Undef; f__Undef; g__; s__
Otu1787	0	0	26.4	41	28.5	26	27	0	0	0	0	29	24	28.5	32.5	31.5	22.5	0	0	0	0	0	0	0	0	0	0	0	0	0	0	0	0	0	0	d__Bacteria; p__Bacteroidetes; c__Bacteroidia; o__Bacteroidales; f__Bacteroidaceae; g__Bacteroides; s__Bacteroides_xylanisolvens
Otu1788	0.5	3.5	0	0	0	0	0	0	0	0	0	0	0	0	0	0	0	0	0	0	0	0	0	0	0	0	0	0	0	0	0	0	0	0	0	d__Bacteria; p__Verrucomicrobia; c__Verrucomicrobiae; o__Verrucomicrobiales; f__; g__; s__
Otu1789	1	0	19.6	10	13.5	22	12	0	0	0	0	13	16.6667	15.5	13.5	15.5	12.5	0	0	0	0	0	0	0	0	0	0	0	0	0	0	0	1	0	0	d__Bacteria; p__Firmicutes; c__Bacilli; o__Lactobacillales; f__Lactobacillaceae; g__Lactobacillus; s__Lactobacillus_rogosae
Otu1791	1	0	2.2	1.5	0.5	2	0	0	0	0	0	1	1	2.5	0.5	2	2	0	0	0	0	0	0	0	0	0	0	0	0	0	0	0	0	0	0	d__Bacteria; p__Firmicutes; c__Clostridia; o__Clostridiales; f__; g__; s__
Otu1792	0	0.5	29.2	34	26	28	13	0	0	0	0	30	29.6667	39	23	31	31.5	0	0	0	0	0	0	0	0	0	0	0	0	0	0	0	0	0	0	d__Bacteria; p__Bacteroidetes; c__Bacteroidia; o__Bacteroidales; f__Prevotellaceae; g__Prevotella; s__Prevotella_shahii
Otu1793	0	0	14	28	8.5	5	20	0	0	0	0	15	20	28	18.5	17	9.5	0	0	0	0	0	0	0	0	0	0	0	0	0	0	0	0	0	0	d__Bacteria; p__Bacteroidetes; c__Flavobacteriia; o__Flavobacteriales; f__Flavobacteriaceae; g__Capnocytophaga; s__Capnocytophaga_granulosa
Otu1794	1.5	1.5	0	0	0	0	0	0	0	0	0	0	0	0	0	0	0	0	0	0	0	0	0	0	0	0	0	0	0	0	0	0	0	0	0	d__Bacteria; p__; c__; o__; f__; g__; s__
Otu1795	0	0	0	0	0	0	0	0	0	0	0	0	0	0	0	0	0	570	400	143	120	516	420	0	17.5	0	38	0	0	0	0	363	530	659	428	d__Bacteria; p__; c__; o__; f__; g__; s__
Otu1796	0	1.5	330.6	325.5	247.5	235	316	0	0	0	0	338	304.667	288.5	289	289.5	261.5	0	0	0	0	0	0	0	0	0	0	0	0	0	0	0	0	0	0	d__Bacteria; p__Proteobacteria; c__Gammaproteobacteria; o__Cardiobacteriales; f__Cardiobacteriaceae; g__Cardiobacterium; s__Cardiobacterium_valvarum
Otu1797	0	1	56.6	48.5	33	41	29	0	0	0	0	62	40.3333	57	45.5	51	21.5	0	0	0	0	0	0	0	0	0	0	0	0	0	0	0	0	0	0	d__Bacteria; p__Synergistetes; c__Synergistia; o__Synergistales; f__Synergistaceae; g__Fretibacterium; s__Fretibacterium_fastidiosum
Otu1798	0	0	0.2	4.5	7	0	6	44	68	269	137.5	0	0	0	0	0	0	0	0	0	0	0	0	8	2	0	0	0	0	0	0	0	0	0	0	d__Bacteria; p__Firmicutes; c__Negativicutes; o__Selenomonadales; f__; g__; s__
Otu1799	0	2.5	557	533.5	355.5	398	489	0	0	0	0	456.5	487.333	521.5	357	470	325	0	0	0	0	0	0	0	0	0	0	0	0	0	0	0	0	0	0	d__Bacteria; p__Proteobacteria; c__Gammaproteobacteria; o__Cardiobacteriales; f__Cardiobacteriaceae; g__Cardiobacterium; s__Cardiobacterium_hominis
Otu1802	0	0	23.2	34.5	11	20	16	0	0	0	0	23	15.6667	40.5	17	20.5	13	0	0	0	0	0	0	0	0	0	0	0	0	0	0	0	0	0	0	d__Bacteria; p__Firmicutes; c__Clostridia; o__Clostridiales; f__Ruminococcaceae; g__Faecalibacterium; s__Faecalibacterium_prausnitzii
Otu1803	0	0	0	0	0	0	0	0	0	0	0	0	0	0	0	0	0	0	0	0	0	0	0	186	90.5	0	0	0	0	0	0	64	66	104	106	d__Bacteria; p__Firmicutes; c__Clostridia; o__Clostridiales; f__Clostridiaceae; g__Clostridium; s__
Otu1804	0	0	11.2	12	4.5	18	4	0	0	0	0	7	11.3333	11.5	11	8.5	4.5	0	0	0	0	0	0	0	0	0	0	0	0	0	0	0	0	0	0	d__Bacteria; p__Fusobacteria; c__Fusobacteriia; o__Fusobacteriales; f__Fusobacteriaceae; g__Fusobacterium; s__
Otu1805	5.5	6.5	0	0	0	0	0	0	0	0	0	0	0	0	0	0	0	0	0	0	0	0	0	0	0	0	0	0	0	0	0	0	0	0	0	d__Bacteria; p__Spirochaetes; c__Spirochaetia; o__Spirochaetales; f__Spirochaetaceae; g__Treponema; s__
Otu1807	8.5	7	0	0	0	0	0	0	0	0	0	0	0	0	0	0	0	0	0	0	0	0	0	0	0	0	0	0	0	0	0	2	0	0	0	d__Bacteria; p__Firmicutes; c__; o__; f__; g__; s__
Otu1809	286.5	306	0	0	0	0	0	0	0	0	0	0	0	0	0	0	0	0	0	0	0	0	0	0	0	0	0	0	0	0	0	0	0	0	0	d__Bacteria; p__Proteobacteria; c__Deltaproteobacteria; o__Syntrophobacterales; f__Syntrophaceae; g__; s__
Otu1810	0	0	4.6	1	1	3	6	0	0	0	0	7	4	2.5	2	3.5	0	0	0	0	0	0	0	0	0	0	0	0	0	0	0	0	0	0	0	d__Bacteria; p__Bacteroidetes; c__Bacteroidia; o__Bacteroidales; f__Prevotellaceae; g__Prevotella; s__Prevotella_shahii
Otu1813	0	2	0	0	0	0	0	0	0	0	0	0	0	0	0	0	0	0	0	0	0	0	0	0	0	0	0	0	0	0	0	0	0	0	0	d__Bacteria; p__; c__; o__; f__; g__; s__
Otu1814	0	5	0	0	0	0	0	0	0	0	0	0	0	0	0	0	0	0	0	0	0	0	0	0	0	0	0	0	0	0	0	0	0	0	0	d__Bacteria; p__Bacteroidetes; c__; o__; f__; g__; s__
Otu1815	8.5	4.5	0	0	0	0	0	0	0	0	0	0	0	0	0	0	0	0	0	0	0	0	0	0	0	0	0	0	0	0	0	0	0	0	0	d__Bacteria; p__Firmicutes; c__Clostridia; o__Clostridiales; f__Syntrophomonadaceae; g__Syntrophomonas; s__Syntrophomonas_sapovorans
Otu1816	0	0	15.2	19	6.5	4	17	0	0	0	0	13.5	14	19	7.5	18	10	0	0	0	0	0	0	0	0	0	0	0	0	0	0	0	0	0	0	d__Bacteria; p__Firmicutes; c__Clostridia; o__Clostridiales; f__Lachnospiraceae; g__Johnsonella; s__Johnsonella_ignava
Otu1818	5	0	0	0	0	0	0	0	0	0	0	0	0	0	0	0	0	0	0	0	0	0	0	0	0	0	0	0	0	0	0	2	6	0	0	d__Bacteria; p__Firmicutes; c__Tissierellia; o__Tissierellales; f__Tissierellaceae; g__Tissierella; s__Tissierella_creatinophila
Otu1819	0	8	0	0	0	0	0	0	0	0	0	0	0	0	0	0	0	0	0	0	0	0	0	0	0	0	0	0	0	0	0	0	0	0	0	d__Bacteria; p__Planctomycetes; c__Planctomycetia; o__Planctomycetales; f__Planctomycetaceae; g__; s__
Otu1820	6	4	0.2	0	0	0	0	0	0	0	0	0	0	0	0	0	0	0	0	0	0	0	0	0	0	0	0	0	0	0	0	0	4	0	0	d__Bacteria; p__; c__; o__; f__; g__; s__
Otu1821	1.5	7	0	0	0	0	0	0	0	0	0	0	0	0	0	0	0	0	0	0	0	0	0	0	0	0	0	0	0	0	0	0	0	0	0	d__Bacteria; p__Bacteroidetes; c__; o__; f__; g__; s__
Otu1822	0	0	4.2	0	0	51	29	0	0	161	53.5	256.5	700	0	204	188	218.5	31	49	0	0	0	0	0	0	0	0	0	0	0	0	169	184	126	45	d__Bacteria; p__Firmicutes; c__Clostridia; o__Clostridiales; f__; g__; s__
Otu1823	0	0	50.2	38	30.5	45	52	0	0	0	0	51.5	49.6667	61.5	49.5	54	35	0	0	0	0	0	0	0	0	0	0	0	0	0	0	0	0	0	0	d__Bacteria; p__Actinobacteria; c__Actinobacteria; o__Corynebacteriales; f__Corynebacteriaceae; g__Corynebacterium; s__
Otu1824	0	19.5	0	0	0	0	0	0	0	0	0	0	0	0	0	0	0	0	0	0	0	0	0	0	0	0	0	0	0	0	0	0	0	0	0	d__Bacteria; p__Planctomycetes; c__Planctomycetia; o__Planctomycetales; f__Planctomycetaceae; g__; s__
Otu1825	0	0	32.2	31	34	40	33	0	0	0	0	57	70.6667	46	58	57.5	64.5	0	0	0	0	0	0	0	0	0	0	0	0	0	0	0	0	0	0	d__Bacteria; p__; c__; o__; f__; g__; s__
Otu1826	0	0.5	25.2	17.5	21	22	24	0	0	0	0	33	9.33333	18.5	13	45	8.5	0	0	0	0	0	0	0	0	0	0	0	0	0	0	0	0	0	0	d__Bacteria; p__Spirochaetes; c__Spirochaetia; o__Spirochaetales; f__Spirochaetaceae; g__Treponema; s__Treponema_medium
Otu1827	1.5	10	0	0	0	0	0	0	0	0	0	0	0	0	0	0	0	0	0	0	0	0	0	0	0	0	0	0	0	0	0	0	0	0	0	d__Bacteria; p__Tenericutes; c__Mollicutes; o__Acholeplasmatales; f__Acholeplasmataceae; g__Acholeplasma; s__
Otu1829	2	9	0	0	0	0	0	0	0	0	0	0	0	0	0	0	0	0	0	0	0	0	0	0	0	1	0	0	0	0	0	0	0	0	0	d__Bacteria; p__Bacteroidetes; c__Bacteroidia; o__Bacteroidales; f__; g__; s__
Otu1832	9	9	0	0	0	0	0	0	0	0	0	0	0	0	0.5	0	0	0	0	0	0	0	0	0	0	0	0	0	0	0	0	0	0	0	0	d__Bacteria; p__; c__; o__; f__; g__; s__
Otu1833	0	0.5	6.6	4.5	4	4	2	0	0	0	0	4.5	4	6	5.5	6	5	0	0	0	0	0	0	0	0	0	0	0	0	0	0	0	0	0	0	d__Bacteria; p__Bacteroidetes; c__Bacteroidia; o__Bacteroidales; f__Prevotellaceae; g__Prevotella; s__Prevotella_shahii
Otu1834	1	3	0	0	0	0	0	0	0	0	0	0	0	0	0	0	0	0	0	0	0	0	0	0	0	0	0	0	0	0	0	0	0	0	0	d__Bacteria; p__; c__; o__; f__; g__; s__
Otu1835	0.5	4	0	0	0	0	0	0	0	0	0	0	0	0	0	0	0	0	0	0	0	0	0	0	0	0	0	0	0	0	0	0	0	0	0	d__Bacteria; p__Firmicutes; c__Clostridia; o__Clostridiales; f__Syntrophomonadaceae; g__Syntrophomonas; s__
Otu1836	0	0	0	0	0	0	0	0	0	0	0	58.5	51.6667	57.5	57	67.5	88.5	101	81	139	108	105	76	11	127.5	25	26	31	40	33	32	0	0	0	0	d__Bacteria; p__Firmicutes; c__Clostridia; o__Clostridiales; f__Clostridiaceae; g__Clostridium; s__
Otu1837	49	27.5	0	0	0	0	0	0	0	0	0	0	0	0	0	0	0	0	0	0	0	0	0	0	0	0	0	0	0	0	0	91	0	0	0	d__Bacteria; p__Chloroflexi; c__Anaerolineae; o__Anaerolineales; f__Anaerolineaceae; g__Pelolinea; s__Pelolinea_submarina
Otu1838	0	23	1011.6	998.5	790.5	936	829	0	0	0	0	1113.5	969	1239	895.5	1057.5	781	0	0	0	0	0	0	0	0	0	0	0	0	0	0	0	0	0	0	d__Bacteria; p__Fusobacteria; c__Fusobacteriia; o__Fusobacteriales; f__Leptotrichiaceae; g__Leptotrichia; s__Leptotrichia_hofstadii
Otu1839	2	0	0	0	0	0	0	0	0	0	0	0	0	0	0	0	0	0	0	0	0	0	0	0	0	0	0	0	0	0	0	0	0	0	0	d__Bacteria; p__Firmicutes; c__Tissierellia; o__Tissierellales; f__Tissierellaceae; g__Tissierella; s__
Otu1842	0.5	1.5	0	0	0	0	0	0	0	0	0	0	0	0	0	0	0	0	0	0	0	0	0	0	0	0	0	0	0	0	0	0	0	0	0	d__Bacteria; p__Firmicutes; c__Clostridia; o__Clostridiales; f__Ruminococcaceae; g__; s__
Otu1843	5.5	2	0	0	0	0	0	0	0	0	0	0	0	0	0	0	0	0	0	0	0	0	0	0	0	0	0	0	0	0	0	0	0	0	0	d__Bacteria; p__Firmicutes; c__Clostridia; o__; f__; g__; s__
Otu1844	0	0	53	60	43.5	47	61	0	0	0	0	66.5	53.3333	64.5	30	65.5	58.5	0	0	0	0	0	0	0	0	0	0	0	0	0	0	0	0	0	0	d__Bacteria; p__Bacteroidetes; c__Bacteroidia; o__Bacteroidales; f__Rikenellaceae; g__Alistipes; s__Alistipes_shahii
Otu1845	9.5	3	46.6	40	14	30	22	0	0	0	0	39.5	29.6667	42	35	34	18	0	0	0	0	0	0	0	0	0	0	0	0	0	0	0	0	0	0	d__Bacteria; p__Firmicutes; c__Clostridia; o__Clostridiales; f__Ruminococcaceae; g__Ruminococcus; s__Ruminococcus_bromii
Otu1846	5.5	3	0	0	0	0	0	0	0	0	0	0	0	0	0	0	0	0	0	0	0	0	0	0	0	0	0	0	0	0	0	0	0	0	0	d__Bacteria; p__; c__; o__; f__; g__; s__
Otu1847	0	4	0	0	0	0	0	0	0	0	0	0	0	0	0	0	0	0	0	0	0	0	0	0	0	0	0	0	0	0	0	0	0	0	0	d__Bacteria; p__; c__; o__; f__; g__; s__
Otu1849	490	88.5	0	0	0	0	0	0	0	0	0	0	0	0	0	0	0	0	0	0	0	0	0	0	0	0	0	0	0	0	0	0	0	0	0	d__Bacteria; p__Firmicutes; c__Clostridia; o__Clostridiales; f__Clostridiales_Family_XIII._Incertae_Sedis; g__; s__
Otu1850	0	0	0	0	3	0	1	0	0	0	0	0	0	0	0	0	0	0	0	0	0	0	0	26	19.5	0	9	0	0	0	0	13	13	3	0	d__Bacteria; p__Actinobacteria; c__Actinobacteria; o__Actinomycetales; f__Actinomycetaceae; g__Actinomyces; s__
Otu1851	0	0	0	0	0	0	0	1	0	4	0	0	40	0	0	2.5	0.5	0	0	0	0	0	0	2	1	0	0	0	0	0	0	0	0	3	2	d__Bacteria; p__Firmicutes; c__Bacilli; o__Bacillales; f__Bacillaceae; g__Bacillus; s__Bacillus_ginsengihumi
Otu1852	1.5	1.5	0	0	0	0	0	0	0	0	0	0	0	0	0	0	0	0	0	0	0	0	0	0	0	0	0	0	0	0	0	0	0	0	0	d__Bacteria; p__Firmicutes; c__; o__; f__; g__; s__
Otu1853	0	0	0	0	0	0	0	0	0	0	0	70.5	69.6667	60	71.5	74.5	91.5	219	181	280	284	222	187	0	191.5	235	207	222	160	199	244	0	0	0	0	d__Bacteria; p__Firmicutes; c__Clostridia; o__Clostridiales; f__Clostridiaceae; g__Clostridium; s__
Otu1854	3	21	0	0	0	0	0	0	0	0	0	0	0	0	0	0	0	0	0	0	0	0	0	0	0	0	0	0	0	0	0	0	0	0	0	d__Bacteria; p__Bacteroidetes; c__Bacteroidia; o__Bacteroidales; f__; g__; s__
Otu1855	2.5	24.5	0	0	0	0	0	0	0	0	0	0	0	0	0	0	0	0	0	0	0	0	0	0	0	0	0	0	0	0	0	0	0	0	0	d__Bacteria; p__Planctomycetes; c__Planctomycetia; o__Planctomycetales; f__Planctomycetaceae; g__; s__
Otu1856	3	2	0	0	0	0	0	0	0	0	0	0	0	0	0	0	0	0	0	0	0	0	0	0	0	0	0	0	0	0	0	0	0	0	0	d__Bacteria; p__Firmicutes; c__; o__; f__; g__; s__
Otu1857	23.5	1.5	0	0	0	0	0	0	0	0	0	0	0	0	0	0	0	0	0	0	0	0	0	0	0	0	0	0	0	0	0	0	1	0	0	d__Bacteria; p__Actinobacteria; c__Actinobacteria; o__Micrococcales; f__Microbacteriaceae; g__; s__
Otu1859	0	0	27.8	21.5	20.5	19	30	0	0	0	0	27.5	23.6667	24	22.5	31.5	18	0	0	0	0	0	0	0	0	0	0	0	0	0	0	0	0	0	0	d__Bacteria; p__Bacteroidetes; c__Bacteroidia; o__Bacteroidales; f__Prevotellaceae; g__; s__
Otu1860	0	1.5	0	0	0	0	0	0	0	0	0	0	0	0	0	0	0	0	0	0	0	0	0	0	0	0	0	0	0	0	0	0	0	0	0	d__Bacteria; p__Bacteroidetes; c__; o__; f__; g__; s__
Otu1861	0	3.5	81.2	71	44.5	45	34	0	0	0	0	86	41.6667	76	53.5	65.5	25.5	0	0	0	0	0	0	0	0	0	0	0	0	0	0	0	0	0	0	d__Bacteria; p__Synergistetes; c__Synergistia; o__Synergistales; f__Synergistaceae; g__Fretibacterium; s__Fretibacterium_fastidiosum
Otu1862	9.5	10.5	0	0	0	0	0	0	0	0	0	0	0	0	0	0	0	0	0	0	0	0	0	0	0	0	0	0	0	0	0	0	0	0	0	d__Bacteria; p__; c__; o__; f__; g__; s__
Otu1863	1	2	0	0	0	0	0	0	0	0	0	0	0	0	0	0	0	0	0	0	0	0	0	0	0	0	0	0	0	0	0	0	0	0	0	d__Bacteria; p__Firmicutes; c__; o__; f__; g__; s__
Otu1864	0	1.5	0	0	0	0	0	0	0	0	0	0	0	0	0	0	0	0	0	0	0	0	0	0	0	0	0	0	0	0	0	0	0	0	0	d__Bacteria; p__Proteobacteria; c__Betaproteobacteria; o__Burkholderiales; f__Alcaligenaceae; g__; s__
Otu1865	0	4	0	0	0	0	0	0	0	0	0	0	0	0	0	0	0	0	0	0	0	0	0	0	0	0	0	0	0	0	0	0	0	0	0	d__Bacteria; p__Proteobacteria; c__Gammaproteobacteria; o__Xanthomonadales; f__Xanthomonadaceae; g__Lysobacter; s__
Otu1866	3.5	1	0	0	0	0	0	0	0	0	0	0	0	0	0	0	0	0	0	0	0	0	0	0	0	0	0	0	0	0	0	0	0	0	0	d__Bacteria; p__; c__; o__; f__; g__; s__
Otu1867	15	7	0	0	0	0	0	0	0	0	0	0	0	0	0	0	0	0	0	0	0	0	0	0	0	0	0	0	0	0	0	3	0	0	0	d__Bacteria; p__Firmicutes; c__Clostridia; o__; f__; g__; s__
Otu1868	0	0.5	12	10	10.5	13	13	0	0	0	0	24	13	11	11.5	17	5.5	0	0	0	0	0	0	0	0	0	0	0	0	0	0	0	0	0	0	d__Bacteria; p__Spirochaetes; c__Spirochaetia; o__Spirochaetales; f__Spirochaetaceae; g__Treponema; s__Treponema_pectinovorum
Otu1869	0	0	39	15.5	24	25	49	0	0	0	0	38	34.6667	42	31.5	43	26	0	0	0	0	0	0	0	0	0	0	0	0	0	0	0	0	0	0	d__Bacteria; p__Bacteroidetes; c__Bacteroidia; o__Bacteroidales; f__Prevotellaceae; g__Prevotella; s__Prevotella_salivae
Otu1871	93	3	0	0	0	0	0	0	0	0	0	0	0	0	0	0	0	0	0	0	0	0	0	0	0	0	0	0	0	0	0	33	48	0	0	d__Bacteria; p__Proteobacteria; c__Alphaproteobacteria; o__Rhizobiales; f__Methylocystaceae; g__; s__
Otu1872	2	3	0	0	0	0	0	0	0	0	0	0	0	0	0	0	0	0	0	0	0	0	0	0	0	0	0	0	0	0	0	0	0	0	0	d__Bacteria; p__Firmicutes; c__Clostridia; o__Clostridiales; f__Ruminococcaceae; g__Ruminiclostridium; s__
Otu1873	0	0	19.4	30	19	25	13	0	0	0	0	28	21.6667	31.5	30	29.5	29.5	0	0	0	0	0	0	0	0	0	0	0	0	0	0	0	0	0	0	d__Bacteria; p__Bacteroidetes; c__Bacteroidia; o__Bacteroidales; f__Rikenellaceae; g__Alistipes; s__Alistipes_obesi
Otu1875	0.5	2	0	0	0	0	0	0	0	0	0	0	0	0	0	0	0	0	0	0	0	0	0	0	0	0	0	0	0	0	0	0	0	0	0	d__Bacteria; p__Firmicutes; c__Clostridia; o__Clostridiales; f__Lachnospiraceae; g__; s__
Otu1877	2	1	0	0	0	0	0	0	0	0	0	0	0	0	0	0	0	0	0	0	0	0	0	0	0	0	0	0	0	0	0	0	0	0	0	d__Bacteria; p__Firmicutes; c__Clostridia; o__; f__; g__; s__
Otu1879	4	0.5	9	11	3	3	2	0	0	0	0	12.5	9.33333	15.5	6.5	11	3	0	0	0	0	0	0	0	0	0	0	0	0	0	0	0	0	0	0	d__Bacteria; p__Firmicutes; c__Clostridia; o__Clostridiales; f__Ruminococcaceae; g__Ruminococcus; s__Ruminococcus_faecis
Otu1880	14.5	6.5	0	0	0	0	0	0	0	0	0	0	0	0	0	0	0	0	0	0	0	0	0	0	0	0	0	0	0	0	0	0	0	0	0	d__Bacteria; p__Firmicutes; c__Clostridia; o__; f__; g__; s__
Otu1881	3	226.5	0	0	0	0	0	0	0	0	0	0	0	0	0	0	0	0	0	0	0	0	0	0	0	0	0	0	0	0	0	0	0	0	0	d__Bacteria; p__Proteobacteria; c__Epsilonproteobacteria; o__Campylobacterales; f__Campylobacteraceae; g__Arcobacter; s__
Otu1882	0	0	35.2	35	19	32	37	0	0	0	0	31	27	30	25	24	16.5	0	0	0	0	0	0	0	0	0	0	0	0	0	0	0	0	0	0	d__Bacteria; p__Bacteroidetes; c__Bacteroidia; o__Bacteroidales; f__Bacteroidaceae; g__Bacteroides; s__Bacteroides_massiliensis
Otu1884	12.5	3.5	0.8	0	0	0	0	0	0	0	0	0	0	0	0	0	0	0	0	0	0	0	0	0	0	0	0	0	0	0	0	3	0	0	0	d__Bacteria; p__Thermotogae; c__Thermotogae; o__Kosmotogales; f__Kosmotogaceae; g__Mesotoga; s__Mesotoga_infera
Otu1885	0	0	18.2	11	9.5	9	9	0	0	0	0	20.5	14.3333	22.5	9.5	15.5	7.5	0	0	0	0	0	0	0	0	0	0	0	0	0	0	0	0	0	0	d__Bacteria; p__Firmicutes; c__Bacilli; o__Lactobacillales; f__Streptococcaceae; g__Streptococcus; s__
Otu1886	0	0	0	0.5	0	0	0	0	0	0	0	0	0	0	0	0	0	0	0	0	0	0	0	22121	11783	0	0	0	0	0	0	236	228	446	635	d__Bacteria; p__Firmicutes; c__Clostridia; o__Clostridiales; f__Clostridiaceae; g__Clostridium; s__
Otu1887	0	0	15.2	11.5	18	18	11	0	0	0	0	25	29.3333	26.5	32.5	38.5	17.5	0	1	0	0	0	0	0	0	0	0	0	0	0	0	0	0	0	0	d__Bacteria; p__Bacteroidetes; c__Bacteroidia; o__Bacteroidales; f__Prevotellaceae; g__Prevotella; s__Prevotella_intermedia
Otu1890	0	0	27.6	42	11.5	18	5	0	0	0	0	23.5	23	20	20	18.5	26.5	0	0	0	0	0	0	0	0	0	0	0	0	0	0	0	0	0	0	d__Bacteria; p__Bacteroidetes; c__Bacteroidia; o__Bacteroidales; f__Porphyromonadaceae; g__Tannerella; s__Tannerella_forsythia
Otu1891	0	1	30.4	23	38	61	58	0	0	0	0	45	43.3333	27.5	61.5	35	8	0	0	0	0	0	0	0	0	0	0	0	0	0	0	0	0	0	0	d__Bacteria; p__Verrucomicrobia; c__; o__; f__; g__; s__
Otu1892	4	0	9.2	10.5	0	0	3	9	3	4	0	7.5	1.33333	0	8.5	3	4	0	0	1	0	0	1	0	1.5	0	0	0	0	0	0	0	3	0	0	d__Bacteria; p__Cyanobacteria; c__Undef; o__; f__; g__; s__
Otu1893	0	2	47.6	49.5	17.5	47	43	0	0	0	0	45	52.6667	71	43.5	61.5	37	0	0	0	0	0	0	0	0	0	0	0	0	0	0	0	0	0	0	d__Bacteria; p__; c__; o__; f__; g__; s__
Otu1894	12	7	0	0	0	0	0	0	0	0	0	0	0	0	0	0	0	0	0	0	0	0	0	0	0	0	0	0	0	0	0	4	0	0	0	d__Bacteria; p__Firmicutes; c__Clostridia; o__Clostridiales; f__; g__; s__
Otu1895	17	1	0	0	0	0	0	0	0	0	0	0	0	0	0	0	0	0	0	0	0	0	0	0	0	0	0	0	0	0	0	12	1	0	0	d__Bacteria; p__Proteobacteria; c__Alphaproteobacteria; o__Rhizobiales; f__Hyphomicrobiaceae; g__Devosia; s__Devosia_chinhatensis
Otu1896	0	0	0	0	0	0	0	0	0	0	0	0	0	1.5	23.5	56	118.5	315	357	167	203	258	335	12	11.5	25	40	0	0	0	0	53	72	58	33	d__Bacteria; p__Firmicutes; c__Clostridia; o__; f__; g__; s__
Otu1898	13	9	0	0	0	0	0	0	0	0	0	0	0	0	0	0	0	0	0	0	0	0	0	0	0	0	0	0	0	0	0	0	0	0	0	d__Bacteria; p__Firmicutes; c__Clostridia; o__Clostridiales; f__; g__; s__
Otu1899	0	0.5	16	15.5	11	13	5	0	0	0	0	7.5	3	11.5	5	7.5	4	0	0	0	0	0	0	0	0	0	0	0	0	0	0	0	0	0	0	d__Bacteria; p__Firmicutes; c__Clostridia; o__Clostridiales; f__; g__; s__
Otu1900	0	0	0	0	0	0	0	0	0	0	0	31.5	74.6667	0	14	12	15	6	8	1	0	0	0	0	0	12	0	0	0	0	0	0	1	0	0	d__Bacteria; p__Firmicutes; c__Clostridia; o__Clostridiales; f__Clostridiaceae; g__Clostridium; s__Clostridium_drakei
Otu1901	0	0	0	0	0	0	0	0	0	0	0	17.5	16	24.5	14.5	24.5	14.5	0	0	0	0	0	0	0	0	0	0	0	0	0	0	0	0	0	0	d__Bacteria; p__Firmicutes; c__Clostridia; o__Clostridiales; f__Clostridiaceae; g__Clostridium; s__Clostridium_drakei
Otu1902	0	0	55.2	55	29.5	36	34	0	0	0	0	46.5	32.3333	44.5	21.5	41	27	0	0	0	0	0	0	0	0	0	0	0	0	0	0	0	0	0	0	d__Bacteria; p__Proteobacteria; c__Betaproteobacteria; o__Neisseriales; f__Neisseriaceae; g__Neisseria; s__Neisseria_elongata
Otu1903	1.5	2	0	0	0	0	0	0	0	0	0	0	0	0	0	0	0	0	0	0	0	0	0	0	0	0	0	0	0	0	0	0	0	0	0	d__Bacteria; p__Firmicutes; c__Clostridia; o__Clostridiales; f__Ruminococcaceae; g__; s__
Otu1904	0	0	0	0	0	0	0	16	0	0	0	0	0	0	0	0	0	0	0	0	0	0	0	0	0	0	0	0	0	0	0	143	99	0	0	d__Bacteria; p__Firmicutes; c__Clostridia; o__Thermoanaerobacterales; f__Thermoanaerobacteraceae; g__Tepidanaerobacter; s__
Otu1905	0	0	0	0	0	0	0	0	0	0	0	0	0	0	0	0	0	0	0	0	0	0	0	191	80.5	0	0	0	0	0	0	67	217	92	72	d__Bacteria; p__Firmicutes; c__; o__; f__; g__; s__
Otu1906	95	18.5	0	0	0	0	0	0	0	0	0	0	0	0	0	0	0	0	0	0	0	0	0	0	0	0	0	0	0	0	0	0	0	0	0	d__Bacteria; p__Chloroflexi; c__Anaerolineae; o__Anaerolineales; f__Anaerolineaceae; g__; s__
Otu1908	0	0	44.4	16	20.5	0	0	0	0	0	0	11	7.33333	26.5	14.5	3	0	0	0	0	0	0	0	0	0	0	0	0	0	0	0	0	0	0	0	d__Bacteria; p__Firmicutes; c__Negativicutes; o__Veillonellales; f__Veillonellaceae; g__Veillonella; s__
Otu1909	0	0	31	44.5	35	50	37	0	0	0	0	69	63.3333	64.5	82	65.5	59	3	0	0	0	0	0	0	0	0	0	0	0	0	0	0	0	0	0	d__Bacteria; p__; c__; o__; f__; g__; s__
Otu1910	0	16	0	0	0	0	0	0	0	0	0	0	0	0	0	0	0	0	0	0	0	0	0	0	0	0	0	0	0	0	0	0	0	0	0	d__Bacteria; p__Planctomycetes; c__Planctomycetia; o__Planctomycetales; f__Planctomycetaceae; g__; s__
Otu1912	0	3	0	0	0	0	0	0	0	0	0	0	0	0	0	0	0	0	0	0	0	0	0	0	0	0	0	0	0	0	0	0	0	0	0	d__Bacteria; p__; c__; o__; f__; g__; s__
Otu1913	15	8	0	0	0	0	0	0	0	0	0	0	0	0	0	0	0	0	0	0	0	0	0	0	0	0	0	0	0	0	0	3	1	0	0	d__Bacteria; p__; c__; o__; f__; g__; s__
Otu1914	3.5	3.5	0	0	0	0	0	0	0	0	0	0	0	0	0	0	0	0	0	0	0	0	0	0	0	0	0	0	0	0	0	0	0	0	0	d__Bacteria; p__Bacteroidetes; c__Bacteroidia; o__Bacteroidales; f__Porphyromonadaceae; g__Macellibacteroides; s__Macellibacteroides_fermentans
Otu1916	26	3.5	0	0	0	0	0	0	0	0	0	0	0	0	0	0	0	0	0	0	0	0	0	0	0	0	0	0	0	0	0	9	7	0	0	d__Bacteria; p__Actinobacteria; c__; o__; f__; g__; s__
Otu1917	3	0.5	0	0	0	0	0	0	0	0	0	0	0	0	0	0	0	0	0	0	0	0	0	0	0	0	0	0	0	0	0	0	0	0	0	d__Bacteria; p__Firmicutes; c__Tissierellia; o__Tissierellales; f__Tissierellaceae; g__Tissierella; s__
Otu1918	0	0	0	0	0	0	0	0	0	0	0	0	0	0	0	0	0	516	410	121	117	457	340	0	16	36	51	0	0	0	0	375	473	592	400	d__Bacteria; p__; c__; o__; f__; g__; s__
Otu1920	0	3	122.4	125	71.5	89	56	0	0	0	0	110	83	115	66	89	57	0	0	0	0	0	0	0	0	0	0	0	0	0	0	0	0	0	0	d__Bacteria; p__Proteobacteria; c__Betaproteobacteria; o__Neisseriales; f__Neisseriaceae; g__Neisseria; s__Neisseria_subflava
Otu1923	3	1.5	0	0	0	0	0	0	0	0	0	0	0	0	0	0	0	0	0	0	0	0	0	0	0	0	0	0	0	0	0	0	0	0	0	d__Bacteria; p__Firmicutes; c__Clostridia; o__Clostridiales; f__Lachnospiraceae; g__; s__
Otu1927	0.5	0	0	0	0	0	0	0	0	0	0	0	0	0	0	0	0	0	0	0	0	0	0	0	0	0	0	0	0	0	0	0	0	0	0	d__Bacteria; p__Bacteroidetes; c__; o__; f__; g__; s__
Otu1928	0	0	26.8	24	23.5	35	24	0	0	0	0	31.5	30.6667	55.5	31	38.5	24	0	0	0	0	0	0	0	0	0	0	0	0	0	0	0	0	0	0	d__Bacteria; p__Bacteroidetes; c__Flavobacteriia; o__Flavobacteriales; f__Flavobacteriaceae; g__Capnocytophaga; s__Capnocytophaga_ochracea
Otu1930	0	1.5	81.4	71.5	64.5	91	57	0	0	0	0	100	79.3333	93.5	95	87	54.5	0	0	0	0	0	0	0	0	0	0	0	0	0	0	0	0	0	0	d__Bacteria; p__Bacteroidetes; c__Bacteroidia; o__Bacteroidales; f__Prevotellaceae; g__Prevotella; s__
Otu1932	2.5	6	0	0	0	0	0	0	0	0	0	0	0	0	0	0	0	0	0	0	0	0	0	0	0	0	0	0	0	0	0	0	0	0	0	d__Bacteria; p__; c__; o__; f__; g__; s__
Otu1935	34.5	7	1.2	0	0	0	0	0	0	0	0	0	0	0	0	0	0	0	0	0	0	0	0	0	0	0	0	0	0	0	0	6	1	0	0	d__Bacteria; p__; c__; o__; f__; g__; s__
Otu1936	1	1.5	0	0	0.5	0	0	0	0	0	0	0	0	0	0	0	0	0	0	0	0	0	0	0	0	0	0	0	0	0	0	0	0	0	0	d__Bacteria; p__Firmicutes; c__; o__; f__; g__; s__
Otu1937	0.5	2.5	0	0	0	0	0	0	0	0	0	0	0	0	0	0	0	0	0	0	0	0	0	0	0	0	0	0	0	0	0	0	0	0	0	d__Bacteria; p__; c__; o__; f__; g__; s__
Otu1938	0	0.5	13.4	7	21.5	23	6	0	0	0	0	11	4.33333	27	25	26	13.5	0	0	0	0	0	0	0	0	0	0	0	0	0	0	0	0	0	0	d__Bacteria; p__Spirochaetes; c__Spirochaetia; o__Spirochaetales; f__Spirochaetaceae; g__Treponema; s__Treponema_medium
Otu1939	2	3	0	0	0	0	0	0	0	0	0	0	0	0	4	0	0	0	0	0	0	0	0	0	0	0	0	0	0	0	0	0	0	0	0	d__Bacteria; p__; c__; o__; f__; g__; s__
Otu1940	0	0	43.8	47	34	42	30	0	0	0	0	80	55.3333	79.5	55.5	79.5	50.5	0	0	0	0	0	0	0	0	0	0	0	0	0	0	2	0	0	0	d__Bacteria; p__Firmicutes; c__Bacilli; o__Lactobacillales; f__; g__; s__
Otu1941	0	0	114.2	116	68	132	101	0	0	0	0	154	115.667	133	89.5	177.5	95.5	0	0	0	0	0	0	0	0	0	0	0	0	0	0	0	0	0	0	d__Bacteria; p__Firmicutes; c__Negativicutes; o__Veillonellales; f__Veillonellaceae; g__Veillonella; s__
Otu1942	0.5	6.5	0	0	0	0	0	0	0	0	0	0	0	0	0	0	0	0	0	0	0	0	0	0	0	0	0	0	0	0	0	0	0	0	0	d__Bacteria; p__Proteobacteria; c__Betaproteobacteria; o__Burkholderiales; f__Comamonadaceae; g__Rhodoferax; s__
Otu1945	0	0	4.2	3	2.5	0	3	0	0	0	0	4.5	3	1.5	3.5	2	0	0	0	0	0	0	0	0	0	0	0	0	0	0	0	0	0	0	0	d__Bacteria; p__Bacteroidetes; c__Bacteroidia; o__Bacteroidales; f__Prevotellaceae; g__Prevotella; s__Prevotella_copri
Otu1946	0.5	1.5	0	0	0	0	0	0	0	0	0	0	0	0	0	0	0	0	0	0	0	0	0	0	0	0	0	0	0	0	0	0	0	0	0	d__Bacteria; p__Proteobacteria; c__Betaproteobacteria; o__Rhodocyclales; f__Rhodocyclaceae; g__; s__
Otu1947	4.5	2	0	0	0	0	0	0	0	0	0	0	0	0	0	0	0	0	0	0	0	0	0	0	0	0	0	0	0	0	0	0	0	0	0	d__Bacteria; p__; c__; o__; f__; g__; s__
Otu1948	2.5	1	0	0	0	0	0	0	0	0	0	0	0	0	0	0	0	0	0	0	0	0	0	0	0	0	0	0	0	0	0	2	2	0	0	d__Bacteria; p__Firmicutes; c__; o__; f__; g__; s__
Otu1951	0	4	229.6	232.5	202	227	226	0	0	0	0	240	232.333	281	170	265	207.5	0	0	0	0	0	0	0	0	0	0	0	0	0	0	0	0	0	0	d__Bacteria; p__Spirochaetes; c__Spirochaetia; o__Spirochaetales; f__Spirochaetaceae; g__Treponema; s__Treponema_medium
Otu1952	619.5	433	0	0	0	0	0	0	0	0	0	0	0	0	0	0	0	0	0	0	0	0	0	0	0	0	0	0	0	0	0	92	0	0	0	d__Bacteria; p__; c__; o__; f__; g__; s__
Otu1954	5	2	0	0	0	0	0	0	0	0	0	0	0	0	0	0	0	0	0	0	0	0	0	0	0	0	0	0	0	0	0	0	3	0	0	d__Bacteria; p__; c__; o__; f__; g__; s__
Otu1956	0	0	2.8	3	0	0	1	0	0	0	0	2	1.33333	1	1.5	0	0	0	0	0	0	0	0	0	0	0	0	0	0	0	0	0	0	0	0	d__Bacteria; p__Firmicutes; c__Clostridia; o__Clostridiales; f__Lachnospiraceae; g__; s__
Otu1957	32.5	24	0	0	0	0	0	0	0	0	0	0	0	0	0	0	0	0	0	0	0	0	0	0	0	0	0	0	0	0	0	0	0	0	0	d__Bacteria; p__; c__; o__; f__; g__; s__
Otu1958	0	1.5	90.2	77.5	64	40	72	0	0	0	0	113	79.6667	57.5	64.5	91	59	0	0	0	0	0	0	0	0	0	0	0	0	0	0	0	0	0	0	d__Bacteria; p__; c__; o__; f__; g__; s__
Otu1959	0	0.5	36	34	12.5	18	11	0	0	0	0	38.5	23	31	21.5	23.5	24	0	0	0	0	0	0	0	0	0	0	0	0	0	0	0	0	0	0	d__Bacteria; p__Firmicutes; c__Clostridia; o__Clostridiales; f__Lachnospiraceae; g__; s__
Otu1960	0	0	0	0	0	0	0	0	0	0	0	0	0	0	0	0	0	0	0	0	0	0	0	9	4.5	0	0	0	0	0	0	56	147	56	57	d__Bacteria; p__Firmicutes; c__Bacilli; o__Bacillales; f__; g__; s__
Otu1962	44.5	21	0	0	0	0	0	0	0	0	0	0	0	0	0	0	0	0	0	0	0	0	0	0	0	0	0	0	0	0	0	0	0	0	0	d__Bacteria; p__Proteobacteria; c__Deltaproteobacteria; o__; f__; g__; s__
Otu1963	15.5	82.5	0	0	9	0	0	0	0	0	0	0	0	0	0	0	0	0	0	0	0	0	0	0	0	0	0	0	0	0	0	0	0	0	0	d__Bacteria; p__Planctomycetes; c__Planctomycetia; o__Planctomycetales; f__; g__; s__
Otu1964	2.5	3	0	0	0	0	0	0	0	0	0	0	0	0	0	0	0	0	0	0	0	0	0	0	0	0	0	0	0	0	0	0	0	0	0	d__Bacteria; p__Firmicutes; c__Clostridia; o__Clostridiales; f__Peptococcaceae; g__; s__
Otu1967	0	0	9.2	6	3	8	5	0	0	0	0	8.5	6.66667	10	6.5	6	7	0	0	0	0	0	0	0	0	0	0	0	0	0	0	0	0	0	0	d__Bacteria; p__Firmicutes; c__Clostridia; o__Clostridiales; f__; g__; s__
Otu1968	0	0	12.2	10.5	13.5	16	5	0	0	0	0	15.5	8.33333	13	10.5	8	6.5	0	0	0	0	0	0	0	0	0	0	0	0	0	0	0	0	0	0	d__Bacteria; p__Firmicutes; c__Clostridia; o__Clostridiales; f__Lachnospiraceae; g__Roseburia; s__Roseburia_inulinivorans
Otu1970	0	1.5	18	21	18.5	21	11	0	0	0	0	23.5	18.6667	17	25.5	25	30	0	0	0	0	0	0	0	0	0	0	0	0	0	0	0	0	0	0	d__Bacteria; p__Bacteroidetes; c__Bacteroidia; o__Bacteroidales; f__Prevotellaceae; g__Prevotella; s__
Otu1975	0	0	0	0	0	0	0	0	0	0	0	0	1.33333	0.5	0	0	0	0	0	44	36	80	52	0	25.5	0	0	0	0	0	0	0	0	0	0	d__Bacteria; p__Firmicutes; c__; o__; f__; g__; s__
Otu1976	2	4.5	0	0	0	0	0	0	0	0	0	0	0	0	0	0	0	0	0	0	0	0	0	0	0	0	0	0	0	0	0	0	0	0	0	d__Bacteria; p__Actinobacteria; c__Actinobacteria; o__; f__; g__; s__
Otu1977	0	3.5	57.8	52	27.5	36	26	0	0	0	0	68.5	32	56.5	34.5	41	27.5	0	0	0	0	0	0	0	0	0	0	0	0	0	0	0	0	0	0	d__Bacteria; p__Firmicutes; c__Negativicutes; o__Selenomonadales; f__Selenomonadaceae; g__; s__
Otu1979	0	0.5	2.8	7	3	6	1	0	0	0	0	5	3	7	1.5	3	3	0	0	0	0	0	0	0	0	0	0	0	0	0	0	0	0	0	0	d__Bacteria; p__Firmicutes; c__Negativicutes; o__Veillonellales; f__Veillonellaceae; g__Veillonella; s__
Otu1980	0	3.5	353.4	251	182	181	146	0	0	0	0	266	177	285	195.5	275.5	168.5	0	0	0	0	0	0	0	0	0	0	0	0	0	0	0	0	0	0	d__Bacteria; p__Actinobacteria; c__Actinobacteria; o__Corynebacteriales; f__Corynebacteriaceae; g__Corynebacterium; s__Corynebacterium_durum
Otu1983	0	0	5160.2	7018.5	7167	7360	8403	24810	25460	24558	28614	0	0	0	0	0	0	0	0	0	0	0	0	0	0	0	0	0	0	0	0	0	0	0	0	d__Bacteria; p__Firmicutes; c__Clostridia; o__Clostridiales; f__Clostridiaceae; g__Clostridium; s__Clostridium_autoethanogenum
Otu1984	68	49.5	0	0	0	0	0	0	0	0	0	0	0	0	0	0	0	0	0	0	0	0	0	0	0	0	0	0	0	0	0	0	0	0	0	d__Bacteria; p__Chloroflexi; c__Anaerolineae; o__Anaerolineales; f__Anaerolineaceae; g__; s__
Otu1985	186.5	3.5	0	0	0	0	0	0	0	0	0	0	0	0	0	0	0	0	0	0	0	0	0	0	0	0	0	0	0	0	0	11	38	0	0	d__Bacteria; p__Actinobacteria; c__; o__; f__; g__; s__
Otu1988	0	0	12	12.5	20	12	7	0	0	0	0	13.5	5.33333	10.5	12	10.5	6.5	0	0	0	0	0	0	0	0	0	0	0	0	0	0	0	0	0	0	d__Bacteria; p__Bacteroidetes; c__Bacteroidia; o__Bacteroidales; f__Prevotellaceae; g__Prevotella; s__Prevotella_stercorea
Otu1990	0	0.5	5	5.5	6	9	3	0	0	0	0	8.5	4.33333	2.5	6	5	2.5	0	0	0	0	0	0	0	0	0	0	0	0	0	0	0	0	0	0	d__Bacteria; p__Firmicutes; c__Clostridia; o__Clostridiales; f__; g__; s__
Otu1991	0	0	285.4	115	194	0	0	233	239	0	0	38.5	68.6667	312	238.5	28.5	24	0	0	0	0	0	0	0	0	0	0	0	0	0	0	0	0	0	0	d__Bacteria; p__Firmicutes; c__Clostridia; o__Clostridiales; f__Clostridiaceae; g__Clostridium; s__
Otu1993	0	3.5	0	0	0	0	0	0	0	0	0	0	0	0	0	0	0	0	0	0	0	0	0	0	0	0	0	0	0	0	0	0	0	0	0	d__Bacteria; p__Proteobacteria; c__Gammaproteobacteria; o__; f__; g__; s__
Otu1994	0.5	1.5	0	0	0	0	0	0	0	0	0	0	0	0	0	0	0	0	0	0	0	0	0	0	0	0	0	0	0	0	0	0	0	0	0	d__Bacteria; p__Bacteroidetes; c__; o__; f__; g__; s__
Otu1996	2.5	1.5	0	0	0	0	0	0	0	0	0	0	0	0	0	0	0	0	0	0	0	0	0	0	0	0	0	0	0	0	0	0	2	0	0	d__Bacteria; p__; c__; o__; f__; g__; s__
Otu1997	4.5	5.5	0	0	0	0	0	0	0	0	0	0	0	0	0	0	0	0	0	0	0	0	0	0	0	0	0	0	0	0	0	4	2	0	0	d__Bacteria; p__; c__; o__; f__; g__; s__
Otu1999	0	0	26.2	28	20.5	37	51	0	0	0	0	21.5	21.6667	33.5	31	28	25.5	0	0	0	0	0	0	0	0	0	0	0	0	0	0	0	0	0	0	d__Bacteria; p__Fusobacteria; c__Fusobacteriia; o__Fusobacteriales; f__Leptotrichiaceae; g__Leptotrichia; s__
Otu2000	0	2	164.2	121	93.5	187	97	0	0	0	0	132	108.333	157	122	150	93	0	0	0	0	0	0	0	0	0	0	0	0	0	0	0	0	0	0	d__Bacteria; p__Proteobacteria; c__Epsilonproteobacteria; o__Campylobacterales; f__Campylobacteraceae; g__Campylobacter; s__
Otu2001	0	0	8	5	6.5	11	10	0	0	0	0	14.5	8.33333	10.5	13.5	16	11	0	0	0	0	0	0	0	0	0	0	0	0	0	0	0	0	0	0	d__Bacteria; p__Bacteroidetes; c__Bacteroidia; o__Bacteroidales; f__Prevotellaceae; g__Prevotella; s__
Otu2002	0	0	62.6	69.5	49.5	81	63	0	0	0	0	78	73	77	66	96	88.5	0	0	0	0	0	0	0	0	0	0	0	0	0	0	0	0	0	0	d__Bacteria; p__; c__; o__; f__; g__; s__
Otu2003	0	0	1.6	1	1	0	1	0	0	0	0	5	4.33333	10	11	8.5	5	0	0	0	0	0	0	0	0	0	0	0	0	0	0	0	0	0	0	d__Bacteria; p__Actinobacteria; c__Actinobacteria; o__Corynebacteriales; f__Corynebacteriaceae; g__Corynebacterium; s__
Otu2004	0	3.5	213.6	168.5	167.5	155	132	0	0	0	0	235	196.667	292.5	198	198	165	0	0	0	0	0	0	0	0	0	0	0	0	0	0	0	0	0	0	d__Bacteria; p__Spirochaetes; c__Spirochaetia; o__Spirochaetales; f__Spirochaetaceae; g__Treponema; s__Treponema_socranskii
Otu2005	0	0.5	50.4	59.5	50.5	42	27	0	0	0	0	43.5	43	81.5	41	45.5	31.5	0	0	0	0	0	0	0	0	0	0	0	0	0	0	0	0	0	0	d__Bacteria; p__Spirochaetes; c__Spirochaetia; o__Spirochaetales; f__Spirochaetaceae; g__Treponema; s__
Otu2006	0	2	128.4	98.5	107	124	96	0	0	0	0	133.5	118.667	137	105	146	94.5	0	0	0	0	0	0	0	0	0	0	0	0	0	0	0	0	0	0	d__Bacteria; p__Bacteroidetes; c__Bacteroidia; o__Bacteroidales; f__Prevotellaceae; g__Prevotella; s__Prevotella_oulorum
Otu2007	5	8.5	0	0	0	0	0	0	0	0	0	0	0	0	0	0	0	0	0	0	0	0	0	0	0	0	0	0	0	0	0	0	0	0	0	d__Bacteria; p__Firmicutes; c__Clostridia; o__Clostridiales; f__; g__; s__
Otu2009	0	0	0	0	0	0	0	0	0	0	0	0	0	2.5	14.5	45.5	85	181	130	74	75	141	147	3	10	11	0	0	0	0	0	21	21	17	20	d__Bacteria; p__Firmicutes; c__Clostridia; o__; f__; g__; s__
Otu2010	0	0	2	3	0	0	0	0	0	0	0	0.5	0	0	0.5	0.5	0	0	0	49	29	168	28	40	99.5	0	0	0	0	0	0	0	0	8	13	d__Bacteria; p__Firmicutes; c__Bacilli; o__; f__; g__; s__
Otu2011	0	3	0	0	0	0	0	0	0	0	0	0	0	0	0	0	0	0	0	0	0	0	0	0	0	0	0	0	0	0	0	0	0	0	0	d__Bacteria; p__Bacteroidetes; c__; o__; f__; g__; s__
Otu2012	1.5	2.5	0	0	0	0	0	0	0	0	0	0	0	0	0	0	0	0	0	0	0	0	0	0	0	0	0	0	0	0	0	0	0	0	0	d__Bacteria; p__Bacteroidetes; c__Bacteroidia; o__Bacteroidales; f__Porphyromonadaceae; g__; s__
Otu2013	0	0	19.8	18	14	18	27	0	0	0	0	26.5	21.3333	22.5	15.5	31.5	14	0	0	0	0	0	0	0	0	0	0	0	0	0	0	0	0	0	0	d__Bacteria; p__Bacteroidetes; c__Bacteroidia; o__Bacteroidales; f__Porphyromonadaceae; g__; s__
Otu2014	0	0	2.6	0	5	0	0	0	0	18	14.5	20	35.3333	43.5	97.5	18.5	42.5	61	41	162	161	13	29	13	113	139	60	509	513	183	168	5	0	8	11	d__Bacteria; p__Firmicutes; c__Bacilli; o__Bacillales; f__Bacillaceae; g__Bacillus; s__Bacillus_coagulans
Otu2015	0	0	62.8	0	135	0	0	118	169	862	644.5	302	513.667	639.5	1221	326	506	781	748	2059	1808	295	250	273	1491.5	1340	764	5971	4669	1950	1352	249	272	439	354	d__Bacteria; p__Firmicutes; c__Bacilli; o__Bacillales; f__Bacillaceae; g__Bacillus; s__Bacillus_coagulans
Otu2017	28	2	0	0	0	0	0	0	0	0	0	0	0	0	0	0	0	0	0	0	0	0	0	0	0	0	0	0	0	0	0	0	1	0	0	d__Bacteria; p__Actinobacteria; c__; o__; f__; g__; s__
Otu2018	0	0	12.6	18.5	9	3	13	0	0	0	0	10.5	19	13.5	11.5	10.5	10.5	0	0	0	0	0	0	0	0	0	0	0	0	0	0	0	0	0	0	d__Bacteria; p__Proteobacteria; c__Betaproteobacteria; o__Burkholderiales; f__Sutterellaceae; g__Sutterella; s__Sutterella_stercoricanis
Otu2019	21.5	22.5	0	0	0	0	0	0	0	0	0	0	0	0	0	0	0	0	0	0	0	0	0	0	0	0	0	0	0	0	0	0	0	0	0	d__Bacteria; p__Planctomycetes; c__Planctomycetia; o__Planctomycetales; f__Planctomycetaceae; g__; s__
Otu2020	11.5	3	0	0	0	0	0	0	0	0	0	0	0	0	0	0	0	0	0	0	0	0	0	0	0	0	0	0	0	0	0	0	0	0	0	d__Bacteria; p__; c__; o__; f__; g__; s__
Otu2021	0	0	24.4	20.5	24.5	21	39	0	0	0	0	38	21	30	30	29.5	16	0	0	0	0	0	0	0	0	0	0	0	0	0	0	0	0	0	0	d__Bacteria; p__Bacteroidetes; c__Bacteroidia; o__Bacteroidales; f__Prevotellaceae; g__Prevotella; s__
Otu2022	3.5	5.5	0	0	0	0	0	0	0	0	0	0	0	0	0	0	0	0	0	0	0	0	0	0	0	0	0	0	0	0	0	0	0	0	0	d__Bacteria; p__; c__; o__; f__; g__; s__
Otu2024	0	0	4.6	8.5	45.5	15	32	3	5	0	0	0	0	0	0	0	0	0	0	0	0	0	0	0	0	0	0	0	0	0	0	14	1	0	0	d__Bacteria; p__Firmicutes; c__Clostridia; o__Clostridiales; f__; g__; s__
Otu2025	0	0	0	0	0	0	0	0	0	0	0	0	0	0	0	0	0	0	0	0	0	0	0	39	17.5	0	0	0	0	0	0	86	90	190	182	d__Bacteria; p__; c__; o__; f__; g__; s__
Otu2026	8.5	4	0	0	0	0	0	0	0	0	0	0	0	0	0	0	0	0	0	0	0	0	0	0	0	0	0	0	0	0	0	0	0	0	0	d__Bacteria; p__Synergistetes; c__Synergistia; o__Synergistales; f__Synergistaceae; g__Dethiosulfovibrio; s__Dethiosulfovibrio_salsuginis
Otu2027	4.5	0	0	0	0	0	0	0	0	0	0	0	0	0	0	0	0	0	0	0	0	0	0	0	0	0	0	0	0	0	0	0	0	0	0	d__Bacteria; p__Actinobacteria; c__Acidimicrobiia; o__Acidimicrobiales; f__Iamiaceae; g__Aquihabitans; s__Aquihabitans_daechungensis
Otu2028	0	0	16.4	18.5	19	25	5	0	0	0	0	24.5	16.3333	37	16	26.5	12.5	0	0	0	0	0	0	0	0	0	0	0	0	0	0	0	0	0	0	d__Bacteria; p__Bacteroidetes; c__; o__; f__; g__; s__
Otu2029	0	0	0	0	0	0	0	0	0	0	0	154	151.333	115.5	141.5	122.5	189.5	634	759	778	858	655	805	0	344	1028	1073	1136	1061	1120	1198	0	0	0	0	d__Bacteria; p__Firmicutes; c__Clostridia; o__Clostridiales; f__Clostridiaceae; g__Clostridium; s__Clostridium_drakei
Otu2030	0	0.5	75.8	74.5	42	105	62	0	0	0	0	55	58.6667	63	69.5	64	27.5	0	0	0	0	0	0	0	0	0	0	0	0	0	0	0	0	0	0	d__Bacteria; p__Bacteroidetes; c__Flavobacteriia; o__Flavobacteriales; f__Flavobacteriaceae; g__Capnocytophaga; s__
Otu2031	0	2	86	75.5	62	27	83	0	0	0	0	98	71	59	69	83	61.5	0	0	0	0	0	0	0	0	0	0	0	0	0	0	0	0	0	0	d__Bacteria; p__; c__; o__; f__; g__; s__
Otu2032	8	2	0	0	0	0	0	0	0	0	0	0	0	0	0	0	0	0	0	0	0	0	0	0	0	0	0	0	0	0	0	0	0	0	0	d__Bacteria; p__; c__; o__; f__; g__; s__
Otu2034	0	0	0	0	0	0	0	0	0	0	0	0	0	0	0	0	0	0	0	0	0	0	0	0	0	0	0	0	0	0	0	50	31	116	76	d__Bacteria; p__Firmicutes; c__; o__; f__; g__; s__
Otu2036	9.5	1	59.2	19.5	0	0	0	9	0	0	7	36.5	24	11	57	34.5	9.5	0	0	0	21	0	21	439	109	42	24	0	0	0	0	4	0	10	0	d__Bacteria; p__Actinobacteria; c__Actinobacteria; o__Propionibacteriales; f__Propionibacteriaceae; g__Cutibacterium; s__Cutibacterium_acnes
Otu2038	20.5	321.5	0	0	0	0	0	0	0	0	0	0	0	0	0	0	0	0	0	0	0	0	0	0	0	0	0	0	0	0	0	0	0	0	0	d__Bacteria; p__Firmicutes; c__Tissierellia; o__Undef; f__Undef; g__Sedimentibacter; s__Sedimentibacter_saalensis
Otu2042	4.5	2	0	0	0	0	0	0	0	0	0	0	0	0	0	0	0	0	0	0	0	0	0	0	0	0	0	0	0	0	0	0	0	0	0	d__Bacteria; p__Firmicutes; c__Clostridia; o__Clostridiales; f__Syntrophomonadaceae; g__Dethiobacter; s__Dethiobacter_alkaliphilus
Otu2043	5.5	54.5	0	0	0	0	0	0	0	0	0	0	0	0	0	0	0	0	0	0	0	0	0	0	0	0	0	0	0	0	0	0	0	0	0	d__Bacteria; p__Spirochaetes; c__Spirochaetia; o__Spirochaetales; f__Spirochaetaceae; g__Sphaerochaeta; s__
Otu2044	0	0	0	0	0	0	0	0	0	0	0	0	0	0	0	0	2.5	0	0	0	0	0	0	0	0	107	81	21	31	0	0	0	0	0	0	d__Bacteria; p__Firmicutes; c__Clostridia; o__Clostridiales; f__Clostridiaceae; g__Clostridium; s__
Otu2045	0	0	35.4	26	20	24	20	0	0	0	0.5	29	21.3333	33	19.5	33	26.5	0	0	0	0	0	0	0	0	0	0	0	0	0	0	0	0	0	0	d__Bacteria; p__Bacteroidetes; c__Bacteroidia; o__Bacteroidales; f__Prevotellaceae; g__Prevotella; s__Prevotella_pallens
Otu2047	0	0	13.2	9.5	2	3	3	0	0	0	0	10	10.3333	8.5	5	10.5	2.5	0	0	0	0	0	0	0	0	0	0	0	0	0	0	0	0	0	0	d__Bacteria; p__Firmicutes; c__Clostridia; o__Clostridiales; f__Ruminococcaceae; g__Ruminococcus; s__Ruminococcus_champanellensis
Otu2048	0	0	0	0	0	0	0	0	0	0	0	0	0	0	0	0	0	74	50	15	23	63	52	0	3.5	0	8	0	0	0	0	47	107	82	45	d__Bacteria; p__; c__; o__; f__; g__; s__
Otu2049	0	8	557.2	545.5	411	519	499	0	0	0	0	540	541.667	618.5	473	517	346	0	0	0	0	0	0	0	0	0	0	0	0	0	0	0	0	0	0	d__Bacteria; p__Spirochaetes; c__Spirochaetia; o__Spirochaetales; f__Spirochaetaceae; g__Treponema; s__Treponema_socranskii
Otu2053	0	0	0	0	0	0	2	0	0	0	0	0	0	0	0.5	0	0	0	0	306	232	842	309	21	178.5	0	0	0	0	0	0	0	0	0	0	d__Bacteria; p__Firmicutes; c__Bacilli; o__Lactobacillales; f__Enterococcaceae; g__Enterococcus; s__
Otu2054	0	1.5	0	0	0	0	0	0	0	0	0	0	0	0	0	0	0	0	0	0	0	0	0	0	0	0	0	0	0	0	0	0	0	0	0	d__Bacteria; p__Spirochaetes; c__Spirochaetia; o__Spirochaetales; f__Spirochaetaceae; g__Treponema; s__
Otu2055	0	0.5	5.4	7	1.5	3	3	0	0	0	0	7.5	7.66667	4	1.5	2.5	2	0	0	0	0	0	0	0	0	0	0	0	0	0	0	0	0	0	0	d__Bacteria; p__Firmicutes; c__; o__; f__; g__; s__
Otu2056	1.5	1.5	0	0	0	0	0	0	0	0	0	0	0	0	0	0	0	0	0	0	0	0	0	0	0	0	0	0	0	0	0	0	0	0	0	d__Bacteria; p__Proteobacteria; c__Betaproteobacteria; o__Burkholderiales; f__Comamonadaceae; g__; s__
Otu2057	0	0.5	55.8	39	44	32	77	0	0	0	0	63	48.6667	52.5	44.5	79.5	29	0	0	0	0	0	0	0	0	0	0	0	0	0	0	0	0	0	0	d__Bacteria; p__Bacteroidetes; c__Flavobacteriia; o__Flavobacteriales; f__Flavobacteriaceae; g__; s__
Otu2059	0.5	3.5	1.4	1	2	5	0	0	0	0	0	2.5	1.33333	1	0	0.5	0.5	0	0	0	0	0	0	0	0	0	0	0	0	0	0	0	0	0	0	d__Bacteria; p__Firmicutes; c__Clostridia; o__Clostridiales; f__Lachnospiraceae; g__Fusicatenibacter; s__Fusicatenibacter_saccharivorans
Otu2060	0	1.5	0	0	0	0	0	0	0	0	0	0	0	0	0	0	0	0	0	0	0	0	0	0	0	0	0	0	0	0	0	0	0	0	0	d__Bacteria; p__Bacteroidetes; c__Bacteroidia; o__Bacteroidales; f__; g__; s__
Otu2062	0	0.5	50	44	37	36	38	0	0	0	0	50.5	64.3333	38	48	37	38.5	0	0	0	0	0	0	0	0	0	0	0	0	0	0	0	0	0	0	d__Bacteria; p__Bacteroidetes; c__Bacteroidia; o__Bacteroidales; f__Bacteroidaceae; g__Bacteroides; s__Bacteroides_faecis
Otu2063	0	1.5	26.2	17.5	19.5	25	13	0	0	0	0	19	24.6667	25.5	12.5	22.5	17	0	0	0	0	0	0	0	0	0	0	0	0	0	0	0	0	0	0	d__Bacteria; p__Fusobacteria; c__Fusobacteriia; o__Fusobacteriales; f__Leptotrichiaceae; g__Leptotrichia; s__
Otu2064	0	0	16.8	13.5	10	9	7	0	0	0	0	15	28	6.5	13	16	8	0	0	0	0	0	0	0	0	0	0	0	0	0	0	0	0	0	0	d__Bacteria; p__Bacteroidetes; c__Bacteroidia; o__Bacteroidales; f__Bacteroidaceae; g__Bacteroides; s__Bacteroides_thetaiotaomicron
Otu2065	25552	23444	0	0	0	0	0	0	0	0	0	0	0	0	0	0	0	0	0	0	0	0	0	0	0	0	0	0	0	0	0	0	0	0	0	d__Bacteria; p__Firmicutes; c__Tissierellia; o__Undef; f__Undef; g__Sedimentibacter; s__Sedimentibacter_saalensis
Otu2066	2.5	1.5	0	0	0	0	0	0	0	0	0	0	0	0	0	0	0	0	0	0	0	0	0	0	0	0	0	0	0	0	0	0	0	0	0	d__Bacteria; p__; c__; o__; f__; g__; s__
Otu2068	4	9.5	0	0	0	2	0	0	0	0	0	0	0	0	0	0	0	0	0	0	0	0	0	0	0	0	0	0	0	0	0	0	0	0	0	d__Bacteria; p__; c__; o__; f__; g__; s__
Otu2069	0	0	0	0	0	0	0	0	0	0	0	0	0	0	0	0	0	363	240	14	0	34	27	0	0	0	0	0	0	0	0	336	448	393	268	d__Bacteria; p__Actinobacteria; c__Actinobacteria; o__; f__; g__; s__
Otu2070	0	1	67.8	63	55.5	62	58	0	0	0	0	56	63.3333	43	51.5	59.5	49.5	0	0	0	0	0	0	0	0	0	0	0	0	0	0	0	0	0	0	d__Bacteria; p__Bacteroidetes; c__Bacteroidia; o__Bacteroidales; f__Prevotellaceae; g__Prevotella; s__
Otu2071	0.5	1	0	0	0	0	0	0	0	0	0	0	0	0	0	0	0	0	0	0	0	0	0	0	0	0	0	0	0	0	0	0	0	0	0	d__Bacteria; p__Proteobacteria; c__Betaproteobacteria; o__Burkholderiales; f__Comamonadaceae; g__; s__
Otu2072	0.5	7.5	0	0	0	0	0	0	0	0	0	0	0	0	0	0	0	0	0	0	0	0	0	0	0	0	0	0	0	0	0	0	0	0	0	d__Bacteria; p__Bacteroidetes; c__Chitinophagia; o__Chitinophagales; f__Chitinophagaceae; g__Terrimonas; s__Terrimonas_lutea
Otu2073	0	0	0	0	0	0	0	0	0	0	0	0	5.66667	0	0	65.5	119	0	0	0	0	0	0	17	42.5	0	0	0	0	0	0	0	1	0	0	d__Bacteria; p__Firmicutes; c__Bacilli; o__Bacillales; f__; g__; s__
Otu2074	5	0.5	0	0	0	0	0	0	0	0	0	0	0	0	0	0	0	0	0	0	0	0	0	0	0	0	0	0	0	0	0	0	0	0	0	d__Bacteria; p__Firmicutes; c__Clostridia; o__Clostridiales; f__Ruminococcaceae; g__; s__
Otu2075	0	3	69.8	75	41.5	48	32	0	0	0	0	85.5	47	75.5	48	61.5	26.5	0	0	0	0	0	0	0	0	0	0	0	0	0	0	0	0	0	0	d__Bacteria; p__Synergistetes; c__Synergistia; o__Synergistales; f__Synergistaceae; g__Fretibacterium; s__Fretibacterium_fastidiosum
Otu2077	0	0.5	12.4	13	5.5	3	7	0	0	0	0	9	2.66667	6.5	5	7.5	7.5	0	0	0	0	0	0	0	0	0	0	0	0	0	0	0	0	0	0	d__Bacteria; p__Firmicutes; c__Clostridia; o__Clostridiales; f__; g__; s__
Otu2078	0.5	0	11.4	13	5.5	19	1	0	0	0	0	10	8.33333	6.5	9.5	8	5.5	0	0	0	0	0	0	0	0	0	0	0	0	0	0	0	0	0	0	d__Bacteria; p__Firmicutes; c__; o__; f__; g__; s__
Otu2079	0	0.5	14.8	13	10.5	19	12	0	0	0	0	31	20.6667	27	16	21	13	0	0	0	0	0	0	0	0	0	0	0	0	0	0	0	0	0	0	d__Bacteria; p__Bacteroidetes; c__Bacteroidia; o__Bacteroidales; f__Prevotellaceae; g__Prevotella; s__Prevotella_fusca
Otu2080	0	0	3.8	6	2	0	0	0	0	0	0	0.5	3.66667	8.5	5.5	3.5	2.5	25	0	14	0	38	22	41	16	0	0	0	0	0	0	199	335	318	183	d__Bacteria; p__Firmicutes; c__Clostridia; o__Clostridiales; f__Clostridiaceae; g__Clostridium; s__Clostridium_nitrophenolicum
Otu2082	0	0	16	17	18	18	27	0	0	0	0	14	16.3333	21.5	19.5	21	16	0	0	0	0	0	0	0	0	0	0	0	0	0	0	0	0	0	0	d__Bacteria; p__Bacteroidetes; c__Bacteroidia; o__Bacteroidales; f__Prevotellaceae; g__Prevotella; s__Prevotella_copri
Otu2084	0	1	11	12.5	5	8	5	0	0	0	0	5	6	9	10	8	7.5	0	0	0	0	0	0	0	0	0	0	0	0	0	0	0	0	0	0	d__Bacteria; p__Firmicutes; c__; o__; f__; g__; s__
Otu2085	5	31.5	0	0	0	0	0	0	0	0	0	0	0	0	0	0	0	0	0	0	0	0	0	0	0	0	0	0	0	0	0	0	0	0	0	d__Bacteria; p__Bacteroidetes; c__Bacteroidia; o__Bacteroidales; f__; g__; s__
Otu2086	0	2.5	263.4	257	210.5	304	217	0	0	0	0	295	293	276.5	202	281	219	0	0	0	0	0	0	0	0	0	0	0	0	0	0	0	0	0	0	d__Bacteria; p__Bacteroidetes; c__Bacteroidia; o__Bacteroidales; f__Prevotellaceae; g__Prevotella; s__Prevotella_oris
Otu2088	0	1.5	69.6	49	57.5	47	46	0	0	0	0	61	56.3333	51.5	50.5	87	57	0	0	0	0	0	0	0	0	0	0	0	0	0	0	0	0	0	0	d__Bacteria; p__Bacteroidetes; c__Bacteroidia; o__Bacteroidales; f__Porphyromonadaceae; g__; s__
Otu2089	0	0	1.4	0	0.5	0	0	0	0	0	0	1.5	5.33333	3.5	5	4.5	12.5	8	6	15	8	14	7	25	39	0	0	0	0	0	0	83	107	92	72	d__Bacteria; p__Firmicutes; c__Clostridia; o__Clostridiales; f__Clostridiaceae; g__Clostridium; s__Clostridium_nitrophenolicum
Otu2090	26	4.5	0	0	0	0	0	0	0	0	0	0	0	0	0	0	0	0	0	0	0	0	0	0	0	0	0	0	0	0	0	0	0	0	0	d__Bacteria; p__Actinobacteria; c__Actinobacteria; o__; f__; g__; s__
Otu2091	9	0	0	0	0	0	0	0	0	0	0	0	0	0	0	0	0	0	0	0	0	0	0	0	0	0	0	0	0	0	0	0	1	0	0	d__Bacteria; p__; c__; o__; f__; g__; s__
Otu2093	19.5	5	0	0	0	0	0	0	0	0	0	0	0	0	0	0	0	0	0	0	0	0	0	0	0	0	0	0	0	0	0	3	6	0	0	d__Bacteria; p__; c__; o__; f__; g__; s__
Otu2094	0.5	7.5	0	0	0	0	0	0	0	0	0	0	0	0	0	0	0	0	0	0	0	0	0	0	0	0	0	0	0	0	0	0	0	0	0	d__Bacteria; p__; c__; o__; f__; g__; s__
Otu2095	1.5	4.5	0	0	0	0	0	0	0	0	0	0	0	0	0	0	0	0	0	0	0	0	0	0	0	0	0	0	0	0	0	0	0	0	0	d__Bacteria; p__Firmicutes; c__Clostridia; o__Clostridiales; f__Syntrophomonadaceae; g__Syntrophomonas; s__
Otu2096	0	0	11.6	27.5	19	14	4	0	0	0	0	20	18.6667	11.5	17.5	25.5	18	0	0	0	0	0	0	0	0	0	0	0	0	0	0	0	0	0	0	d__Bacteria; p__Bacteroidetes; c__Bacteroidia; o__Bacteroidales; f__Prevotellaceae; g__Prevotella; s__
Otu2097	6	1.5	7.4	15	1.5	5	1	0	0	0	0	13.5	4.33333	7.5	6.5	6	4	0	0	0	0	0	0	0	0	0	0	0	0	0	0	4	0	0	0	d__Bacteria; p__Firmicutes; c__Clostridia; o__Clostridiales; f__; g__; s__
Otu2099	0	0	1.4	2	2	0	4	0	0	0	0	15	15	10.5	8.5	8.5	9.5	0	0	0	0	0	0	0	0	0	0	0	0	0	0	0	0	0	0	d__Bacteria; p__; c__; o__; f__; g__; s__
Otu2100	44.5	2	0	0	0	6	0	0	0	0	0	0	0	0	0	0	0	0	0	0	0	0	0	0	0	0	0	0	0	0	0	4	10	0	0	d__Bacteria; p__Proteobacteria; c__Alphaproteobacteria; o__Rhizobiales; f__Hyphomicrobiaceae; g__Hyphomicrobium; s__
Otu2101	0	1	54.4	46.5	42	48	39	0	0	0	0	37	30.6667	34	24	30	24	0	0	0	0	0	0	0	0	0	0	0	0	0	0	0	0	0	0	d__Bacteria; p__Firmicutes; c__Bacilli; o__Lactobacillales; f__Streptococcaceae; g__Streptococcus; s__
Otu2103	0	0.5	28.2	26.5	15	13	16	0	0	0	0	14	10	25	11	22	7	0	0	0	0	0	0	0	0	0	0	0	0	0	0	0	2	0	0	d__Bacteria; p__Firmicutes; c__Bacilli; o__Lactobacillales; f__Streptococcaceae; g__Streptococcus; s__
Otu2106	0	0	7.2	8.5	6.5	3	2	0	0	0	0	2	2.66667	5	2.5	11	8	0	0	0	0	0	0	0	0	0	0	0	0	0	0	0	0	0	0	d__Bacteria; p__Bacteroidetes; c__Bacteroidia; o__Bacteroidales; f__; g__; s__
Otu2107	1	3	0	0	0	0	0	0	0	0	0	0	0	0	0	0	0	0	0	0	0	0	0	0	0	0	0	0	0	0	0	0	0	0	0	d__Bacteria; p__Bacteroidetes; c__Bacteroidia; o__Bacteroidales; f__Porphyromonadaceae; g__; s__
Otu2111	0	0	0	0	22.5	0	18	0	0	444	171.5	0	0	0	0	0	0	1288	976	492	483	982	883	0	0	1157	1197	0	0	0	0	167	248	137	145	d__Bacteria; p__Actinobacteria; c__Actinobacteria; o__; f__; g__; s__
Otu2112	1	0.5	18.2	12.5	3	10	5	0	0	0	0	5.5	8.33333	8.5	5	13	5	0	0	0	0	0	0	0	0	0	0	0	0	0	0	0	0	0	0	d__Bacteria; p__Firmicutes; c__Clostridia; o__Clostridiales; f__Lachnospiraceae; g__Butyrivibrio; s__Butyrivibrio_crossotus
Otu2113	1.5	5	0	0	0	0	0	0	0	0	0	0	0	0	0	0	0	0	0	0	0	0	0	0	0	0	0	0	0	0	0	0	0	0	0	d__Bacteria; p__Bacteroidetes; c__; o__; f__; g__; s__
Otu2114	0	1	0	0	0	0	0	0	0	0	0	0	0	0	0	0	0	0	0	0	0	0	0	0	0	0	0	0	0	0	0	0	0	0	0	d__Bacteria; p__; c__; o__; f__; g__; s__
Otu2115	0	0	15.6	16.5	14.5	15	15	0	0	0	0	17	18	25	22	25.5	16.5	0	0	0	0	0	0	0	0	0	0	0	0	0	0	0	0	0	0	d__Bacteria; p__Proteobacteria; c__Gammaproteobacteria; o__Pasteurellales; f__Pasteurellaceae; g__; s__
Otu2117	4.5	1.5	0	0	0	0	0	0	0	0	0	0	0	0	0	0	0	0	0	0	0	0	0	0	0	0	0	0	0	0	0	0	0	0	0	d__Bacteria; p__Firmicutes; c__Clostridia; o__Clostridiales; f__Syntrophomonadaceae; g__Syntrophomonas; s__
Otu2119	0	0.5	30.4	24	8.5	23	25	0	0	0	0	17.5	27	10.5	18.5	24.5	7	0	0	0	0	0	0	0	0	0	0	0	0	0	0	0	0	0	0	d__Bacteria; p__; c__; o__; f__; g__; s__
Otu2121	0.5	0	0	0	0	0	0	0	0	0	0	0	0	0	0	0	0	0	0	0	0	0	0	0	0	0	0	0	0	0	0	0	0	0	0	d__Bacteria; p__; c__; o__; f__; g__; s__
Otu2123	0	0	21.8	18.5	14	16	25	0	0	0	0	23.5	24	14.5	15.5	23	10.5	0	0	0	0	0	0	0	0	0	0	0	0	0	0	0	0	0	0	d__Bacteria; p__Bacteroidetes; c__Bacteroidia; o__Bacteroidales; f__Prevotellaceae; g__Prevotella; s__Prevotella_buccae
Otu2124	3	2.5	30.4	31	11	11	18	0	0	0	0	17	22.3333	21.5	11	17	6	0	0	0	0	0	0	0	0	0	0	0	0	0	0	0	0	0	0	d__Bacteria; p__Firmicutes; c__Clostridia; o__Clostridiales; f__; g__; s__
Otu2125	0	0	0	0	0	2	0	0	0	0	0	20	10.3333	10.5	8	13	6.5	0	0	0	0	0	0	0	0	0	0	0	0	0	0	0	0	0	0	d__Bacteria; p__Firmicutes; c__Negativicutes; o__Veillonellales; f__Veillonellaceae; g__Veillonella; s__
Otu2128	24.5	1.5	0	0	0	0	0	0	0	1	0	0	0	0	0	2.5	0	0	0	0	0	0	0	0	0	0	0	0	0	0	0	13	10	0	0	d__Bacteria; p__Proteobacteria; c__Alphaproteobacteria; o__Rhizobiales; f__Bradyrhizobiaceae; g__; s__
Otu2129	0	0	2.4	8	34.5	30	39	2	3	0	0	0	0	0	0	0	0	0	0	0	0	0	0	0	0	0	0	0	0	0	0	0	0	0	0	d__Bacteria; p__Firmicutes; c__Clostridia; o__Clostridiales; f__; g__; s__
Otu2130	9	1.5	0	0	0	0	0	0	0	0	0	0	0	0	0	0	0	0	0	0	0	0	0	0	0	0	0	0	0	0	0	1	4	0	0	d__Bacteria; p__Synergistetes; c__Synergistia; o__Synergistales; f__Synergistaceae; g__Cloacibacillus; s__
Otu2131	0	0	33.8	31.5	27.5	49	26	0	0	0	0	29	21	40	28	34	20.5	0	0	0	0	0	0	0	0	0	0	0	0	0	0	0	0	0	0	d__Bacteria; p__Bacteroidetes; c__Flavobacteriia; o__Flavobacteriales; f__Flavobacteriaceae; g__Capnocytophaga; s__Capnocytophaga_ochracea
Otu2133	27.5	1	0	0	0	0	0	0	0	0	0	0	0	0	0	0	0	0	0	0	0	0	0	0	0	0	0	0	0	0	0	11	0	0	0	d__Bacteria; p__Synergistetes; c__Synergistia; o__Synergistales; f__Synergistaceae; g__Aminivibrio; s__Aminivibrio_pyruvatiphilus
Otu2134	0	2.5	0	0	0	0	0	0	0	0	0	0	0	0	0	0	0	0	0	0	0	0	0	0	0	0	0	0	0	0	0	0	0	0	0	d__Bacteria; p__; c__; o__; f__; g__; s__
Otu2135	12	2	0	0	0	0	0	0	0	0	0	0	0	0	0	0	0	0	0	0	0	0	0	0	0	0	0	0	0	0	0	0	2	0	0	d__Bacteria; p__; c__; o__; f__; g__; s__
Otu2136	0	4	0	0	0	0	0	0	0	0	0	0	0	0	0	0	0	0	0	0	0	0	0	0	0	0	0	0	0	0	0	0	0	0	0	d__Bacteria; p__; c__; o__; f__; g__; s__
Otu2137	3	1	0	0	0	0	0	0	0	0	0	0	0	0	0	0	0	0	0	0	0	0	0	0	0	0	0	0	0	0	0	0	0	0	0	d__Bacteria; p__Synergistetes; c__Synergistia; o__Synergistales; f__Synergistaceae; g__Lactivibrio; s__Lactivibrio_alcoholicus
Otu2138	65	48.5	0	0	0	0	0	0	0	0	0	0	0	0	0	0	0	0	0	0	0	0	0	0	0	0	0	0	0	0	0	0	0	0	0	d__Bacteria; p__; c__; o__; f__; g__; s__
Otu2140	0	0	19.4	56	208	20	9	15	21	0	0	2.5	4.33333	0	0	1.5	4.5	0	0	0	0	0	0	0	0	0	0	0	0	0	0	33	26	11	17	d__Bacteria; p__Firmicutes; c__Clostridia; o__Clostridiales; f__; g__; s__
Otu2141	38	4	0	0	0	0	0	0	0	0	0	0	0	0	0	0	0	0	0	0	0	0	0	0	0	0	0	0	0	0	0	1	2	0	0	d__Bacteria; p__; c__; o__; f__; g__; s__
Otu2143	3	1.5	0	0	0	0	0	0	0	0	0	0	0	0	0	0	0	0	0	0	0	0	0	0	0	0	0	0	0	0	0	0	0	0	0	d__Bacteria; p__; c__; o__; f__; g__; s__
Otu2145	1	10.5	0	0	0	0	0	0	0	0	0	0	0	0	0	0	0	0	0	0	0	0	0	0	0	0	0	0	0	0	0	0	0	0	0	d__Bacteria; p__; c__; o__; f__; g__; s__
Otu2146	2	1.5	0	0	0	0	0	0	0	0	0	0	0	0	0	0	0	0	0	0	0	0	0	0	0	0	0	0	0	0	0	0	0	0	0	d__Bacteria; p__Firmicutes; c__; o__; f__; g__; s__
Otu2150	13.5	0.5	0	0	0	0	0	0	0	0	0	0	0	0	0	0	0	0	0	0	0	0	0	0	0	0	0	0	0	0	0	0	0	0	0	d__Bacteria; p__; c__; o__; f__; g__; s__
Otu2152	0	0	4.4	4	0	1	2	0	0	0	0	0	3.66667	4	2	1	1.5	0	0	0	0	0	0	0	0	0	0	0	0	0	0	0	0	0	0	d__Bacteria; p__Firmicutes; c__Clostridia; o__Clostridiales; f__; g__; s__
Otu2154	0	0.5	24.8	32.5	29	34	13	0	0	0	0	37	22.6667	43	25.5	41	13.5	0	0	0	0	0	0	0	0	0	0	0	0	0	0	0	0	0	0	d__Bacteria; p__Bacteroidetes; c__; o__; f__; g__; s__
Otu2156	71	24	0	0	0	0	0	0	0	0	0	0	0	0	0	0	0	0	0	0	0	0	0	0	0	0	0	0	0	0	0	0	0	0	0	d__Bacteria; p__Chloroflexi; c__Anaerolineae; o__Anaerolineales; f__Anaerolineaceae; g__; s__
Otu2157	2	0.5	0	0	0	0	0	0	0	0	0	0	0	0	0	0	0	0	0	0	0	0	0	0	0	0	0	0	0	0	0	0	0	0	0	d__Bacteria; p__Firmicutes; c__Clostridia; o__Clostridiales; f__Syntrophomonadaceae; g__Syntrophomonas; s__Syntrophomonas_wolfei
Otu2158	4.5	7	0	0	0	0	0	0	0	0	0	0	0	0	0	0	0	0	0	0	0	0	0	0	0	0	0	0	0	0	0	0	0	0	0	d__Bacteria; p__; c__; o__; f__; g__; s__
Otu2159	0	1	68.8	74	70	76	79	0	0	0	0	70.5	70	62	64	74	62.5	0	0	0	0	0	0	0	0	0	0	0	0	0	0	0	0	0	0	d__Bacteria; p__Bacteroidetes; c__Bacteroidia; o__Bacteroidales; f__Prevotellaceae; g__Prevotella; s__Prevotella_stercorea
Otu2160	30	7.5	0	0	0	0	0	0	0	0	0	0	0	0	0	0	0	0	0	0	0	0	0	0	0	0	0	0	0	0	0	0	0	0	0	d__Bacteria; p__; c__; o__; f__; g__; s__
Otu2161	2.5	4	0	0	0	0	0	0	0	0	0	0	0	0	0	0	0	0	0	0	0	0	0	0	0	0	0	0	0	0	0	0	0	0	0	d__Bacteria; p__Proteobacteria; c__Gammaproteobacteria; o__Pseudomonadales; f__Pseudomonadaceae; g__Pseudomonas; s__
Otu2162	3	2.5	0	0	0	0	0	0	0	0	0	0	0	0	0	0	0	0	0	0	0	0	0	0	0	0	0	0	0	0	0	0	0	0	0	d__Bacteria; p__; c__; o__; f__; g__; s__
Otu2163	1	10	0	0	0	0	0	0	0	0	0	0	0	0	0	0	0	0	0	0	0	0	0	0	0	0	0	0	0	0	0	0	0	0	0	d__Bacteria; p__Ignavibacteriae; c__Ignavibacteria; o__Ignavibacteriales; f__Ignavibacteriaceae; g__Ignavibacterium; s__Ignavibacterium_album
Otu2164	0.5	1	0	0	0	0	0	0	0	0	0	0	0	0	0	0	0	0	0	0	0	0	0	0	0	0	0	0	0	0	0	0	0	0	0	d__Bacteria; p__Bacteroidetes; c__; o__; f__; g__; s__
Otu2165	4	0.5	0	0	0	0	0	0	0	0	0	0	0	0	0	0	0	0	0	0	0	0	0	0	0	0	0	0	0	0	0	0	0	0	0	d__Bacteria; p__Proteobacteria; c__Betaproteobacteria; o__Burkholderiales; f__Comamonadaceae; g__; s__
Otu2168	54	8	0	0	0	0	0	0	0	0	0	0	0	0	0	0	0	0	0	0	0	0	0	0	0	0	0	0	0	0	0	0	0	0	0	d__Bacteria; p__; c__; o__; f__; g__; s__
Otu2170	0	0.5	17	12	12	11	17	0	0	0	0	20	19.3333	16.5	38	24.5	16.5	0	0	0	0	0	0	0	0	0	0	0	0	0	0	0	0	0	0	d__Bacteria; p__Bacteroidetes; c__Bacteroidia; o__Bacteroidales; f__Prevotellaceae; g__Prevotella; s__Prevotella_enoeca
Otu2171	5.5	8	0	0	0	0	0	0	0	0	0	0	0	0	0	0	0	0	0	0	0	0	0	0	0	0	0	0	0	0	0	0	0	0	0	d__Bacteria; p__; c__; o__; f__; g__; s__
Otu2172	0	1	28.6	31.5	19	17	25	0	0	0	0	30.5	24	33.5	24	27.5	14	0	0	0	0	0	0	0	0	0	0	0	0	0	0	0	0	0	0	d__Bacteria; p__Bacteroidetes; c__Bacteroidia; o__Bacteroidales; f__Prevotellaceae; g__Paraprevotella; s__Paraprevotella_clara
Otu2173	0	0.5	37.2	40	18	18	34	0	0	0	0	37	21	45.5	28	43	33.5	0	0	0	0	0	0	0	0	0	0	0	0	0	0	0	0	0	0	d__Bacteria; p__Firmicutes; c__Clostridia; o__Clostridiales; f__Clostridiales_Family_XIII._Incertae_Sedis; g__Undef; s__[Eubacterium]_saphenum
Otu2175	0.5	3	0	0	0	0	0	0	0	0	0	0	0	0	0	0	0	0	0	0	0	0	0	0	0	0	0	0	0	0	0	0	0	0	0	d__Bacteria; p__; c__; o__; f__; g__; s__
Otu2176	0	0.5	102.4	72	68	59	90	0	0	0	0	102.5	86	86	72.5	101.5	63.5	0	0	0	0	0	0	0	0	0	0	0	0	0	0	0	0	0	0	d__Bacteria; p__Bacteroidetes; c__Bacteroidia; o__Bacteroidales; f__Prevotellaceae; g__Prevotella; s__
Otu2177	0	0	0	0	0	0	0	0	0	0	0	0	0	0	0	0	0	0	0	0	0	0	0	0	0	0	0	0	0	0	0	453	1265	431	264	d__Bacteria; p__Firmicutes; c__Bacilli; o__Bacillales; f__Bacillaceae; g__; s__
Otu2178	0.5	9	0	0	0	0	0	0	0	0	0	0	0	0	0	0	0	0	0	0	0	0	0	0	0	0	0	0	0	0	0	0	0	0	0	d__Bacteria; p__Bacteroidetes; c__Chitinophagia; o__Chitinophagales; f__Chitinophagaceae; g__Terrimonas; s__Terrimonas_lutea
Otu2180	0	3.5	0	0	0	0	0	0	0	0	0	0	0	0	0	0	0	0	0	0	0	0	0	0	0	0	0	0	0	0	0	0	0	0	0	d__Bacteria; p__; c__; o__; f__; g__; s__
Otu2181	7.5	2.5	0	0	0	0	0	0	0	0	0	0	0	0	0	0	0	0	0	0	0	0	0	0	0	0	0	0	0	0	0	0	0	0	0	d__Bacteria; p__Spirochaetes; c__Spirochaetia; o__Spirochaetales; f__Spirochaetaceae; g__Treponema; s__Treponema_zuelzerae
Otu2182	1	3.5	0	0	0	0	0	0	0	0	0	0	0	0	0	0	0	0	0	0	0	0	0	0	0	0	0	0	0	0	0	0	0	0	0	d__Bacteria; p__Firmicutes; c__Tissierellia; o__Tissierellales; f__Tissierellaceae; g__Tissierella; s__
Otu2183	0.5	1	0	0	0	0	0	0	0	0	0	0	0	0	0	0	0	0	0	0	0	0	0	0	0	0	0	0	0	0	0	0	0	0	0	d__Bacteria; p__Firmicutes; c__Clostridia; o__Clostridiales; f__; g__; s__
Otu2184	12	2	0	0	0	0	0	0	0	0	0	0	0	0	0	0	0	0	0	0	0	0	0	0	0	0	0	0	0	0	0	0	0	0	0	d__Bacteria; p__Firmicutes; c__Clostridia; o__Clostridiales; f__Ruminococcaceae; g__; s__
Otu2185	0	0	86.4	103	56	80	77	0	0	0	0	86.5	73.3333	88	65.5	93.5	51.5	0	0	0	0	0	0	0	0	0	0	0	0	0	0	0	0	0	0	d__Bacteria; p__Actinobacteria; c__Actinobacteria; o__Micrococcales; f__Micrococcaceae; g__Rothia; s__
Otu2186	7.5	20.5	0	0	0	0	0	0	0	0	0	0	0	0	0	0	0	0	0	0	0	0	0	0	0	0	0	0	0	0	0	0	0	0	0	d__Bacteria; p__Bacteroidetes; c__Bacteroidia; o__Bacteroidales; f__; g__; s__
Otu2187	0	0	12.8	13.5	5	22	10	0	0	0	0	8.5	11	19	14.5	14.5	6.5	0	0	0	0	0	0	0	0	0	0	0	0	0	0	0	0	0	0	d__Bacteria; p__Fusobacteria; c__Fusobacteriia; o__Fusobacteriales; f__Leptotrichiaceae; g__; s__
Otu2189	0	0.5	38	22	25	39	10	0	0	0	0	42	28.6667	48	30	29.5	20.5	0	0	0	0	0	0	0	0	0	0	0	0	0	0	0	0	0	0	d__Bacteria; p__Spirochaetes; c__Spirochaetia; o__Spirochaetales; f__Spirochaetaceae; g__Treponema; s__
Otu2190	0	0	51.8	42.5	18	35	48	0	0	0	0	45.5	33	46.5	28	51.5	27	0	0	0	0	0	0	0	0	0	0	0	0	0	0	0	0	0	0	d__Bacteria; p__Proteobacteria; c__Betaproteobacteria; o__Neisseriales; f__Neisseriaceae; g__Neisseria; s__Neisseria_elongata
Otu2191	0	0	1.4	0.5	0	0	0	0	0	0	0	0.5	0.666667	1	0.5	1	0	0	0	0	0	0	0	13	16	0	0	0	0	0	0	8	32	21	10	d__Bacteria; p__Firmicutes; c__Clostridia; o__Clostridiales; f__Clostridiaceae; g__Clostridium; s__
Otu2192	3	10	0	0	0	0	0	0	0	0	0	0	0	0	0	0	0	0	0	0	0	0	0	0	0	0	0	0	0	0	0	0	0	0	0	d__Bacteria; p__Bacteroidetes; c__; o__; f__; g__; s__
Otu2193	0	0	67.4	71.5	77.5	71	75	0	0	0	0	82.5	105.667	100	102	98.5	81	0	0	0	0	0	0	0	0	0	0	0	0	0	0	0	0	0	0	d__Bacteria; p__Bacteroidetes; c__Bacteroidia; o__Bacteroidales; f__Porphyromonadaceae; g__Tannerella; s__Tannerella_forsythia
Otu2194	3.5	5.5	0	0	0	0	0	0	0	0	0	0	0	0	0	0	0	0	0	0	0	0	0	0	0	0	0	0	0	0	0	0	0	0	0	d__Bacteria; p__; c__; o__; f__; g__; s__
Otu2195	64	14	0	0	0	0	0	0	0	0	0	0	0	0	0	0	0	0	0	0	0	0	0	0	0	0	0	0	0	0	0	5	4	0	0	d__Bacteria; p__Firmicutes; c__Clostridia; o__; f__; g__; s__
Otu2198	1	12.5	0	0	0	0	0	0	0	0	0	0	0	0	0	0	0	0	0	0	0	0	0	0	0	0	0	0	0	0	0	0	0	0	0	d__Bacteria; p__; c__; o__; f__; g__; s__
Otu2199	0	0	0	0	0	0	0	0	0	0	0	20.5	96.3333	0	15	12	22.5	6	3	1	0	0	0	0	0	1	4	0	0	0	0	0	2	0	0	d__Bacteria; p__Firmicutes; c__Clostridia; o__Clostridiales; f__Clostridiaceae; g__Clostridium; s__Clostridium_drakei
Otu2200	11	0	0.8	0	0	0	0	0	0	0	0	0	0	0	0	0	0	0	0	0	0	0	0	0	0	0	0	0	0	0	0	0	0	0	0	d__Bacteria; p__Proteobacteria; c__Gammaproteobacteria; o__Chromatiales; f__Chromatiaceae; g__; s__
Otu2201	6.5	1	0	0	0	0	0	0	0	0	0	0	0	0	0	0	0	0	0	0	0	0	0	0	0	0	0	0	0	0	0	0	0	0	0	d__Bacteria; p__Firmicutes; c__Clostridia; o__; f__; g__; s__
Otu2202	0	0.5	36.8	24.5	20	19	20	0	0	0	0	34.5	21	21.5	19	32	8.5	0	0	0	0	0	0	0	0	0	0	0	0	0	0	0	0	0	0	d__Bacteria; p__Proteobacteria; c__Betaproteobacteria; o__Neisseriales; f__Neisseriaceae; g__Eikenella; s__Eikenella_corrodens
Otu2206	10.5	5.5	0	0	0	0	0	0	0	0	0	0	0	0	0	0	0	0	0	0	0	0	0	0	0	0	0	0	0	0	0	2	0	0	0	d__Bacteria; p__Firmicutes; c__Clostridia; o__; f__; g__; s__
Otu2207	1.5	2	0	0	0	0	0	0	0	0	0	0	0	0	0	0	0	0	0	0	0	0	0	0	0	0	0	0	0	0	0	0	0	0	0	d__Bacteria; p__Firmicutes; c__; o__; f__; g__; s__
Otu2209	14404.5	51768.5	0	0	0	0	0	0	0	0	0	0	0	0	0	0	0	0	0	0	0	0	0	0	0	0	0	0	0	0	0	1076	0	0	0	d__Bacteria; p__Firmicutes; c__Clostridia; o__Clostridiales; f__Clostridiaceae; g__Butyricicoccus; s__Butyricicoccus_pullicaecorum
Otu2210	50	7	1.2	6	0	0	0	0	0	0	0	0	1	0	0	0	0	0	0	0	0	0	0	0	0	0	0	0	0	0	0	17	24	0	0	d__Bacteria; p__Proteobacteria; c__Alphaproteobacteria; o__Rhizobiales; f__; g__; s__
Otu2211	0	0	28	12.5	44	0	0	0	0	0	0	0	0	0	0	0	0	0	0	0	0	0	0	0	0	0	0	0	0	0	0	0	0	0	0	d__Bacteria; p__Firmicutes; c__Clostridia; o__Clostridiales; f__Ruminococcaceae; g__; s__
Otu2213	0	1.5	5.4	4	4	5	0	0	0	0	0	9.5	8.66667	10.5	3	7.5	4.5	0	0	0	0	0	0	0	0	0	0	0	0	0	0	0	0	0	0	d__Bacteria; p__Firmicutes; c__Clostridia; o__Clostridiales; f__Peptostreptococcaceae; g__Peptoanaerobacter; s__[Eubacterium]_yurii
Otu2214	4.5	0.5	0	0	0	0	0	0	0	0	0	0	0	0	0	0	0	0	0	0	0	0	0	0	0	0	0	0	0	0	0	8	8	0	0	d__Bacteria; p__; c__; o__; f__; g__; s__
Otu2215	9	0.5	0	0	0	0	0	0	0	0	0	0	0	0	0	0	0	0	0	0	0	0	0	0	0	0	0	0	0	0	0	0	0	0	0	d__Bacteria; p__; c__; o__; f__; g__; s__
Otu2216	0	0	30.6	38.5	23.5	30	33	0	0	0	0	52.5	57	29	62.5	59	52	0	0	0	0	0	0	0	0	0	0	0	0	0	0	0	0	0	0	d__Bacteria; p__; c__; o__; f__; g__; s__
Otu2217	0	0	5.2	6.5	115	169	157	0	9	0	0	1	0	0	0	0	0	0	0	0	0	0	0	0	0	0	0	0	0	0	0	0	0	0	0	d__Bacteria; p__Firmicutes; c__Clostridia; o__Clostridiales; f__; g__; s__
Otu2218	0	0	0.2	0	0	0	0	0	3	2	1.5	1	0.333333	0.5	1	0	0	2	2	13	9	0	0	0	2	7	1	19	20	8	6	0	0	0	0	d__Bacteria; p__Firmicutes; c__; o__; f__; g__; s__
Otu2219	1	1	0	0	0	0	0	0	0	0	0	0	0	0	0	0	0	0	0	0	0	0	0	0	0	0	0	0	0	0	0	0	0	0	0	d__Bacteria; p__; c__; o__; f__; g__; s__
Otu2220	3.5	18	0	0	0	0	0	0	0	0	0	0	0	0	0	0	0	0	0	0	0	0	0	0	0	0	0	0	0	0	0	0	0	0	0	d__Bacteria; p__; c__; o__; f__; g__; s__
Otu2221	118.5	17	0	0	0	0	0	0	0	0	0	0	0	0	0	0	0	0	0	0	0	0	0	0	0	0	0	0	0	0	0	3	15	0	0	d__Bacteria; p__Actinobacteria; c__Acidimicrobiia; o__Acidimicrobiales; f__Acidimicrobiaceae; g__Ilumatobacter; s__
Otu2222	7	1.5	0	0	0	0	0	0	0	0	0	0	0	0	0	0	0	0	0	0	0	0	0	0	0	0	0	0	0	0	0	0	0	0	0	d__Bacteria; p__; c__; o__; f__; g__; s__
Otu2224	0	0	0.6	4	1.5	2	7	0	0	0	0	0.5	1	0	0	0	0	0	0	0	0	0	0	22115	11979	0	0	0	0	0	0	16217	13447	17596	27299	d__Bacteria; p__Firmicutes; c__Clostridia; o__Clostridiales; f__Clostridiaceae; g__Clostridium; s__
Otu2225	0	0	0	0	0	0	0	0	0	0	0	2	1.33333	1	1.5	1	1.5	0	0	26	18	70	41	0	12	0	0	0	0	0	0	0	0	0	0	d__Bacteria; p__Firmicutes; c__Clostridia; o__Clostridiales; f__Clostridiaceae; g__Clostridium; s__Clostridium_drakei
Otu2226	6.5	1	0	0	0	0	0	0	0	0	0	0	0	0	0	0	0	0	0	0	0	0	0	0	0	0	0	0	0	0	0	2	1	0	0	d__Bacteria; p__Synergistetes; c__Synergistia; o__Synergistales; f__Synergistaceae; g__Aminivibrio; s__Aminivibrio_pyruvatiphilus
Otu2227	0	0	15.2	10	20	13	18	0	0	0	0	9.5	19.6667	9.5	23.5	15	15	0	0	0	0	0	0	0	0	0	0	0	0	0	0	0	0	0	0	d__Bacteria; p__Bacteroidetes; c__Bacteroidia; o__Bacteroidales; f__Prevotellaceae; g__Prevotella; s__
Otu2229	11.5	0.5	0	0	0	0	0	0	0	0	0	0	0	0	0	0	0	0	0	0	0	0	0	0	0	0	0	0	0	0	0	4	1	0	0	d__Bacteria; p__; c__; o__; f__; g__; s__
Otu2231	21	0	0	0	0	0	0	0	0	0	0	0	0	0	0	0	0	0	0	0	0	0	0	0	0	0	0	0	0	0	0	0	0	0	0	d__Bacteria; p__Firmicutes; c__; o__; f__; g__; s__
Otu2232	42	6.5	0	0	0	0	0	0	0	0	0	0	0	0	0	0	0	0	0	0	0	0	0	0	0	0	0	0	0	0	0	0	0	0	0	d__Bacteria; p__; c__; o__; f__; g__; s__
Otu2233	0	0	7	0	0	6	8	0	0	45	11.5	62	155.333	0	79	55.5	63.5	11	18	0	0	0	0	0	0	0	0	0	0	0	0	65	62	76	34	d__Bacteria; p__Firmicutes; c__Clostridia; o__Clostridiales; f__; g__; s__
Otu2234	40	6	0	0	0	0	0	0	0	0	0	0	0	0	0	0	0	0	0	0	0	0	0	0	0	0	0	0	0	0	0	0	0	0	0	d__Bacteria; p__Chloroflexi; c__Anaerolineae; o__Anaerolineales; f__Anaerolineaceae; g__Pelolinea; s__Pelolinea_submarina
Otu2236	0	0.5	11.8	6	5	15	6	0	0	0	0	6.5	4.66667	9.5	7	18.5	4.5	0	0	0	0	0	0	0	0	0	0	0	0	0	0	0	0	0	0	d__Bacteria; p__Bacteroidetes; c__Flavobacteriia; o__Flavobacteriales; f__Flavobacteriaceae; g__Capnocytophaga; s__Capnocytophaga_granulosa
Otu2237	0	0.5	29.4	32.5	11	18	17	0	0	0	0	22	18.6667	20	14.5	21	14.5	0	0	0	0	0	0	0	0	0	0	0	0	0	0	0	0	0	0	d__Bacteria; p__Firmicutes; c__Clostridia; o__Clostridiales; f__; g__; s__
Otu2239	0	0	0	0	0	0	0	0	0	0	0	11.5	12.3333	38	31.5	7	15	18	21	34	33	26	30	0	20	19	15	17	19	21	27	363	431	0	0	d__Bacteria; p__Firmicutes; c__Clostridia; o__Clostridiales; f__Clostridiaceae; g__Clostridium; s__
Otu2240	1.5	20	0	0	0	0	0	0	0	0	0	0	0	0	0	1	0	0	0	0	0	0	0	0	0	0	0	0	0	0	0	0	0	0	0	d__Bacteria; p__Proteobacteria; c__Alphaproteobacteria; o__Caulobacterales; f__Caulobacteraceae; g__Brevundimonas; s__
Otu2243	0	0	0.2	0	0	0	0	0	0	0	0	0	0	0.5	1.5	0	0.5	0	0	0	0	0	0	0	0	0	0	0	0	484	423	0	0	0	0	d__Bacteria; p__Proteobacteria; c__Gammaproteobacteria; o__Pseudomonadales; f__Pseudomonadaceae; g__Pseudomonas; s__
Otu2245	0	0	4.8	0	0	28	20	0	0	154	38	189	562	0	126	120	137	30	50	0	0	0	0	0	0	0	0	0	0	0	0	130	185	77	39	d__Bacteria; p__Firmicutes; c__Clostridia; o__Clostridiales; f__; g__; s__
Otu2247	0	0	24.2	32	12	16	24	0	0	0	0	23.5	25.6667	25.5	27	17	18	0	0	0	0	0	0	0	0	0	0	0	0	0	0	0	0	0	0	d__Bacteria; p__Bacteroidetes; c__Bacteroidia; o__Bacteroidales; f__Prevotellaceae; g__Paraprevotella; s__Paraprevotella_clara
Otu2248	13.5	2	0.2	0.5	1	0	2	0	0	0	0	2	0.666667	0	0	1	0	0	0	0	0	0	0	0	0	0	0	0	0	0	0	0	0	0	0	d__Bacteria; p__Firmicutes; c__Bacilli; o__Lactobacillales; f__Lactobacillaceae; g__Lactobacillus; s__
Otu2250	61	56.5	0	0	0	0	0	0	0	0	0	0	0	0	0	0	0	0	0	0	0	0	0	0	0	0	0	0	0	0	0	0	0	0	0	d__Bacteria; p__Chloroflexi; c__Anaerolineae; o__Anaerolineales; f__Anaerolineaceae; g__; s__
Otu2251	6	3.5	0	0	0	0	0	0	0	0	0	0	0	0	0	0	0	0	0	0	0	0	0	0	0	0	0	0	0	0	0	0	0	0	0	d__Bacteria; p__; c__; o__; f__; g__; s__
Otu2252	3.5	0.5	1.8	4	0.5	5	0	0	0	0	0	0	0	2	0	1	0.5	0	0	0	0	0	0	0	0	0	0	0	0	0	0	0	0	0	0	d__Bacteria; p__Firmicutes; c__Clostridia; o__Clostridiales; f__Lachnospiraceae; g__; s__
Otu2253	0.5	2	5.8	8	0.5	2	1	0	0	0	0	2.5	3.66667	3.5	2	5	2	0	0	0	0	0	0	0	0	0	0	0	0	0	0	0	0	0	0	d__Bacteria; p__Firmicutes; c__Clostridia; o__Clostridiales; f__; g__; s__
Otu2254	0	0	32.8	47.5	38.5	49	39	0	0	0	0	62	69.6667	63	85	66.5	57	1	0	0	0	0	0	0	0	0	0	0	0	0	0	0	0	0	0	d__Bacteria; p__; c__; o__; f__; g__; s__
Otu2255	1.5	7	0	0	0	0	0	0	0	0	0	0	0	0	0	0	0	0	0	0	0	0	0	0	0	0	0	0	0	0	0	0	0	0	0	d__Bacteria; p__Ignavibacteriae; c__Ignavibacteria; o__Ignavibacteriales; f__Ignavibacteriaceae; g__Ignavibacterium; s__Ignavibacterium_album
Otu2256	0	0	3.8	2	1.5	0	3	0	0	0	0	4.5	2.66667	3	2.5	2	1.5	0	0	0	0	0	0	0	0	0	0	0	0	0	0	0	0	0	0	d__Bacteria; p__Firmicutes; c__Negativicutes; o__Veillonellales; f__Veillonellaceae; g__Veillonella; s__
Otu2258	22	3.5	0	0	0	0	0	0	0	0	0	0	0	0	0	0	0	0	0	0	0	0	0	0	0	0	0	0	0	0	0	0	0	0	0	d__Bacteria; p__Actinobacteria; c__Actinobacteria; o__; f__; g__; s__
Otu2259	0	1	31.4	18	16.5	18	25	0	0	0	0	29	20.6667	21.5	18.5	30.5	8	0	0	0	0	0	0	0	0	0	0	0	0	0	0	0	0	0	0	d__Bacteria; p__Proteobacteria; c__Betaproteobacteria; o__Neisseriales; f__Neisseriaceae; g__Eikenella; s__Eikenella_corrodens
Otu2261	1	1.5	0	0	0	0	0	0	0	0	0	0	0	0	0	0	0	0	0	0	0	0	0	0	0	0	0	0	0	0	0	0	0	0	0	d__Bacteria; p__; c__; o__; f__; g__; s__
Otu2262	0	0	14	12	6	12	4	0	0	0	0	17.5	12.6667	16	7	11.5	6.5	0	0	0	0	0	0	0	0	0	0	0	0	0	0	0	0	0	0	d__Bacteria; p__Actinobacteria; c__Actinobacteria; o__; f__; g__; s__
Otu2263	2.5	1	0	0	0	0	0	0	0	0	0	0	0	0	0	0	0	0	0	0	0	0	0	0	0	0	0	0	0	0	0	0	0	0	0	d__Bacteria; p__Proteobacteria; c__Betaproteobacteria; o__Burkholderiales; f__Comamonadaceae; g__Acidovorax; s__
Otu2264	0	0	0	0	0	0	0	0	0	0	0	0	0	0	0	0	0	0	0	0	0	0	0	0	1.5	0	0	167	148	21	8	0	0	0	0	d__Bacteria; p__Firmicutes; c__Clostridia; o__Clostridiales; f__; g__; s__
Otu2265	2.5	0.5	0	0	0	0	0	0	0	0	0	0	0	0	0	0	0	0	0	0	0	0	0	0	0	0	0	0	0	0	0	5	0	0	0	d__Bacteria; p__; c__; o__; f__; g__; s__
Otu2268	3	6.5	0.2	0	0	0	0	0	0	0	0	0	0	0	0	0	0	0	0	0	0	0	0	0	0	0	0	0	0	0	0	0	0	0	0	d__Bacteria; p__Firmicutes; c__Clostridia; o__Clostridiales; f__Ruminococcaceae; g__; s__
Otu2269	0	0	0	0	0	0	0	0	0	0	0	1	1.33333	0	0	0	0	0	0	0	0	0	0	412	155.5	0	0	0	0	0	0	4	12	0	6	d__Bacteria; p__Firmicutes; c__Clostridia; o__Clostridiales; f__Clostridiaceae; g__Clostridium; s__
Otu2270	0	5.5	0	0	0	0	0	0	0	0	0	0	0	0	0	0	0	0	0	0	0	0	0	0	0	0	0	0	0	0	0	0	0	0	0	d__Bacteria; p__Planctomycetes; c__Planctomycetia; o__Planctomycetales; f__Planctomycetaceae; g__; s__
Otu2271	0	6	0	0	0	0	0	0	0	0	0	0	0	0	0	0	0	0	0	0	0	0	0	0	0	0	0	0	0	0	0	0	0	0	0	d__Bacteria; p__Proteobacteria; c__Betaproteobacteria; o__Burkholderiales; f__Alcaligenaceae; g__; s__
Otu2272	0	0	0	0	0	0	0	0	0	0	0	0	0	5.5	26.5	93.5	126.5	383	371	125	157	330	372	23	17	0	0	0	0	0	0	76	64	96	62	d__Bacteria; p__Firmicutes; c__Clostridia; o__; f__; g__; s__
Otu2273	1	28	0	0	0	0	0	0	0	0	0	0	0	0	0	0	0	0	0	0	0	0	0	0	0	0	0	0	0	0	0	0	0	0	0	d__Bacteria; p__Planctomycetes; c__Planctomycetia; o__Planctomycetales; f__Planctomycetaceae; g__; s__
Otu2276	0	0	4	2.5	7	6	2	0	0	0	0	3.5	5	4.5	5	1.5	2	0	0	0	0	0	0	0	0	0	0	0	0	0	0	0	0	0	0	d__Bacteria; p__Bacteroidetes; c__Bacteroidia; o__Bacteroidales; f__Prevotellaceae; g__Prevotella; s__Prevotella_maculosa
Otu2279	29.5	42.5	77.2	78	41.5	49	72	0	0	0	0	101.5	71.3333	91	49	77	49.5	0	0	0	0	0	0	0	0	0	0	0	0	0	0	0	0	0	0	d__Bacteria; p__Firmicutes; c__Clostridia; o__Clostridiales; f__Ruminococcaceae; g__; s__
Otu2280	0	0	10.2	10	7	14	8	0	0	0	0	10.5	9.33333	6	8.5	7	4.5	0	0	0	0	0	0	0	0	0	0	0	0	0	0	0	0	0	0	d__Bacteria; p__Bacteroidetes; c__Bacteroidia; o__Bacteroidales; f__Prevotellaceae; g__Prevotella; s__
Otu2281	0	49.5	0	0	0	0	0	0	0	0	0	0	0	0	0	0	0	0	0	0	0	0	0	0	0	0	0	0	0	0	0	0	0	0	0	d__Bacteria; p__Planctomycetes; c__Planctomycetia; o__Planctomycetales; f__Planctomycetaceae; g__; s__
Otu2282	27	12	0	0	0	0	0	0	0	0	0	0	0	0	0	0	0	0	0	0	0	0	0	0	0	0	0	0	0	0	0	3	5	0	0	d__Bacteria; p__Firmicutes; c__Clostridia; o__Clostridiales; f__; g__; s__
Otu2283	0	0	11.2	17.5	10.5	16	24	0	0	0	0	7.5	8.66667	21.5	5	18	14.5	0	0	0	0	0	0	0	0	0	0	0	0	0	0	0	0	0	0	d__Bacteria; p__Bacteroidetes; c__Flavobacteriia; o__Flavobacteriales; f__Flavobacteriaceae; g__; s__
Otu2284	6.5	2	0	0	0	0	0	0	0	0	0	0	0	0	0	0	0	0	0	0	0	0	0	0	0	0	0	0	0	0	0	0	0	0	0	d__Bacteria; p__; c__; o__; f__; g__; s__
Otu2285	5.5	3	0	0	0	0	0	0	0	0	0	0	0	0	0	0	0	0	0	0	0	0	0	0	0	0	0	0	0	0	0	2	1	0	0	d__Bacteria; p__Synergistetes; c__Synergistia; o__Synergistales; f__Synergistaceae; g__; s__
Otu2287	76.5	49	0	0	0	0	0	0	0	0	0	0	0	0	0	0	0	0	0	0	0	0	0	0	0	0	0	0	0	0	0	0	0	0	0	d__Bacteria; p__Chloroflexi; c__Anaerolineae; o__Anaerolineales; f__Anaerolineaceae; g__; s__
Otu2288	0	0	10.6	39	0	0	0	156	153	0	0	0	0	0	0	0	0	0	0	0	0	0	0	3	2	0	0	0	0	0	0	0	0	0	1	d__Bacteria; p__Firmicutes; c__Bacilli; o__Bacillales; f__Bacillaceae; g__Bacillus; s__Bacillus_thermoamylovorans
Otu2289	0	7	0	0	0	0	0	0	0	0	0	0	0	0	0	0	0	0	0	0	0	0	0	0	0	0	0	0	0	0	0	0	0	0	0	d__Bacteria; p__Bacteroidetes; c__; o__; f__; g__; s__
Otu2292	15.5	0	0	0	0	0	0	0	0	0	0	0	0	0	0	0	0	0	0	0	0	0	0	0	0	0	0	0	0	0	0	0	5	0	0	d__Bacteria; p__Proteobacteria; c__Betaproteobacteria; o__Burkholderiales; f__; g__; s__
Otu2293	0	0.5	0	0	0	0	0	0	0	0	0	0	0	0	0	0	0	0	0	0	0	0	0	0	0	0	0	0	0	0	0	0	0	0	0	d__Bacteria; p__Firmicutes; c__Clostridia; o__Clostridiales; f__Ruminococcaceae; g__; s__
Otu2294	0	1	7.8	6	6	9	4	0	0	0	0	7.5	6.66667	14	7	6.5	4.5	0	0	0	0	0	0	0	0	0	0	0	0	0	0	0	0	0	0	d__Bacteria; p__Firmicutes; c__Clostridia; o__Clostridiales; f__; g__; s__
Otu2295	0	0	0.2	2	0	0	0	8	0	0	0	0	0	0	0	0.5	0.5	0	0	0	0	0	0	4	1	0	0	0	0	0	0	37	142	33	15	d__Bacteria; p__Firmicutes; c__Bacilli; o__Bacillales; f__; g__; s__
Otu2296	1	3.5	0	0	0	0	0	0	0	0	0	0	0	0	0	0	0	0	0	0	0	0	0	0	0	0	0	0	0	0	0	0	0	0	0	d__Bacteria; p__; c__; o__; f__; g__; s__
Otu2297	0	0	27.6	33	14.5	25	15	0	0	0	0	38	26.6667	47.5	28.5	42	17	0	0	0	0	0	0	0	0	0	0	0	0	0	0	0	0	0	0	d__Bacteria; p__Firmicutes; c__Negativicutes; o__Selenomonadales; f__Selenomonadaceae; g__; s__
Otu2299	20	2.5	0	0	0	0	0	0	0	0	0	0	0	0	0	0	0	0	0	0	0	0	0	0	0	0	0	0	0	0	0	2	0	0	0	d__Bacteria; p__Synergistetes; c__Synergistia; o__Synergistales; f__Synergistaceae; g__; s__
Otu2300	0	0	0	0	0	0	0	0	0	0	0	0	0	0	0	0.5	1	0	0	0	0	0	0	443	180	0	0	0	0	0	0	0	6	0	0	d__Bacteria; p__Firmicutes; c__Bacilli; o__Bacillales; f__; g__; s__
Otu2301	0	0	8.6	8	7.5	8	13	0	0	0	0	9	11.3333	11	14	12.5	2.5	0	0	0	0	0	0	0	0	0	0	0	0	0	0	0	0	0	0	d__Bacteria; p__Bacteroidetes; c__Bacteroidia; o__Bacteroidales; f__Prevotellaceae; g__Prevotella; s__Prevotella_copri
Otu2302	0	0	189.4	167	133.5	156	144	0	0	0	0	265.5	239.667	221	168.5	191.5	147.5	0	0	0	0	0	0	0	0	0	0	0	0	0	0	0	0	0	0	d__Bacteria; p__Bacteroidetes; c__Bacteroidia; o__Bacteroidales; f__Porphyromonadaceae; g__Porphyromonas; s__Porphyromonas_catoniae
Otu2303	0	0	41.2	53.5	48	29	32	0	0	0	0	28	45	54.5	42	39.5	49.5	0	0	0	0	0	0	0	0	0	0	0	0	0	0	0	0	0	0	d__Bacteria; p__Bacteroidetes; c__; o__; f__; g__; s__
Otu2306	7.5	1.5	0	0	0	0	0	0	0	0	0	0	0	0	0	0	0	0	0	0	0	0	0	0	0	0	0	0	0	0	0	0	0	0	0	d__Bacteria; p__; c__; o__; f__; g__; s__
Otu2307	0	0.5	60.8	37.5	40.5	29	84	0	0	0	0	82.5	57.3333	61.5	44	72.5	34.5	0	0	0	0	0	0	0	0	0	0	0	0	0	0	0	0	0	0	d__Bacteria; p__Bacteroidetes; c__Flavobacteriia; o__Flavobacteriales; f__Flavobacteriaceae; g__Chryseobacterium; s__
Otu2309	5.5	5.5	0	0	0	0	0	0	0	0	0	0	0	0	0	0	0	0	0	0	0	0	0	0	0	0	0	0	0	0	0	0	0	0	0	d__Bacteria; p__Firmicutes; c__Clostridia; o__Clostridiales; f__; g__; s__
Otu2310	3	3.5	0	0	0	0	0	0	0	0	0	0	0	0	0	0	0	0	0	0	0	0	0	0	0	0	0	0	0	0	0	0	0	0	0	d__Bacteria; p__Bacteroidetes; c__Bacteroidia; o__Bacteroidales; f__Porphyromonadaceae; g__; s__
Otu2311	0	0	1.6	1	0	0	0	0	0	0	0	0	0	0	0	0	0	0	0	0	0	0	0	0	0	0	0	0	0	0	0	38	79	64	58	d__Bacteria; p__Firmicutes; c__Clostridia; o__Clostridiales; f__Ruminococcaceae; g__; s__
Otu2312	0	0	18.8	18.5	19.5	29	23	0	0	0	0	15.5	21.6667	22	25	13	22.5	0	1	0	0	0	0	0	0	0	0	0	0	0	0	0	0	0	0	d__Bacteria; p__Bacteroidetes; c__Bacteroidia; o__Bacteroidales; f__Prevotellaceae; g__Prevotella; s__Prevotella_intermedia
Otu2313	0	0.5	8.6	11	5.5	9	4	0	0	0	0	16	8.33333	6.5	5	11.5	12	0	0	0	0	0	0	0	0	0	0	0	0	0	0	0	0	0	0	d__Bacteria; p__Firmicutes; c__Clostridia; o__Clostridiales; f__Peptococcaceae; g__Peptococcus; s__Peptococcus_niger
Otu2315	67	40	0	0	0	0	0	0	0	0	0	0	0	0	0	0	0	0	0	0	0	0	0	0	0	0	0	0	0	0	0	0	0	0	0	d__Bacteria; p__Bacteroidetes; c__; o__; f__; g__; s__
Otu2316	2.5	6.5	0	0	0	0	0	0	0	0	0	0	0	0	0	0	0	0	0	0	0	0	0	0	0	0	0	0	0	0	0	0	0	0	0	d__Bacteria; p__Firmicutes; c__Clostridia; o__Thermoanaerobacterales; f__Thermoanaerobacteraceae; g__; s__
Otu2318	1.5	21.5	0	0	0	0	0	0	0	0	0	0	0	0	0	0	0	0	0	0	0	0	0	0	0	0	0	0	0	0	0	0	0	0	0	d__Bacteria; p__Planctomycetes; c__Planctomycetia; o__Planctomycetales; f__Planctomycetaceae; g__; s__
Otu2321	14.5	8.5	0	0	0	0	0	0	0	0	0	0	0	0	0	0	0	0	0	0	0	0	0	0	0	0	0	0	0	0	0	0	0	0	0	d__Bacteria; p__; c__; o__; f__; g__; s__
Otu2324	0	0	1.2	3.5	1	1	1	0	0	0	0	10.5	9.66667	9.5	5	8	13	0	0	0	0	0	0	0	0	0	0	0	0	0	0	0	0	0	0	d__Bacteria; p__; c__; o__; f__; g__; s__
Otu2326	0	0	0	0	0	0	0	0	0	0	0	0	0.666667	1.5	10	17.5	15.5	58	41	29	21	55	40	32	10.5	0	0	0	0	0	0	201	246	236	129	d__Bacteria; p__Firmicutes; c__Clostridia; o__Clostridiales; f__Clostridiaceae; g__Clostridium; s__
Otu2327	0	0	21.4	16	13.5	17	25	0	0	0	0	67.5	82.3333	79	90	81	79	0	0	0	0	0	0	0	0	0	0	0	0	0	0	0	0	0	0	d__Bacteria; p__; c__; o__; f__; g__; s__
Otu2328	0	0	1.6	0	1	0	0	0	0	0	0	5	10	12	15	6.5	20.5	18	15	18	17	19	19	65	79.5	0	0	0	0	0	0	174	256	224	113	d__Bacteria; p__Firmicutes; c__Clostridia; o__Clostridiales; f__Clostridiaceae; g__Clostridium; s__Clostridium_nitrophenolicum
Otu2329	0	0	1	0	1	0	0	0	0	0	0	1.5	4.66667	4	6	4.5	9.5	12	5	19	16	12	9	40	42	0	0	0	0	0	0	68	145	118	49	d__Bacteria; p__Firmicutes; c__Clostridia; o__Clostridiales; f__Clostridiaceae; g__Clostridium; s__Clostridium_nitrophenolicum
Otu2330	0	0	25.6	10.5	13	0	0	0	0	0	0	2.5	7.33333	23	19.5	11	1	0	0	0	0	0	0	0	0	0	0	0	0	0	0	0	0	0	0	d__Bacteria; p__; c__; o__; f__; g__; s__
Otu2332	8.5	5.5	0	0	0	0	0	0	0	0	0	0	0	0	0	0	0	0	0	0	0	0	0	0	0	0	0	0	0	0	0	0	0	0	0	d__Bacteria; p__Firmicutes; c__Clostridia; o__Clostridiales; f__Syntrophomonadaceae; g__Syntrophomonas; s__Syntrophomonas_sapovorans
Otu2335	24.5	27.5	0.8	0	0	0	0	0	0	0	0	0	0	0	0	0	0	0	0	0	0	0	0	0	0	0	0	0	0	0	0	0	0	0	0	d__Bacteria; p__; c__; o__; f__; g__; s__
Otu2336	0	0	0	0	0	0	0	0	0	0	0	33.5	32.3333	29.5	42	44	58	142	132	195	185	131	121	0	141.5	92	99	80	92	105	114	0	0	0	0	d__Bacteria; p__Firmicutes; c__Clostridia; o__Clostridiales; f__Clostridiaceae; g__Clostridium; s__
Otu2338	7.5	2.5	0	0	0	0	0	0	0	0	0	0	0	0	0	0	0	0	0	0	0	0	0	0	0	0	0	0	0	0	0	3	3	0	0	d__Bacteria; p__Actinobacteria; c__Actinobacteria; o__Corynebacteriales; f__Corynebacteriaceae; g__Corynebacterium; s__
Otu2340	5.5	2	0	0	0	0	0	0	0	0	0	0	0	0	0	0	0	0	0	0	0	0	0	0	0	0	0	0	0	0	0	0	0	0	0	d__Bacteria; p__; c__; o__; f__; g__; s__
Otu2341	0	0	9.2	4	1.5	2	2	0	0	0	0	8.5	5.66667	5	8.5	5.5	1	0	0	0	0	0	0	0	0	0	0	0	0	0	0	0	0	0	0	d__Bacteria; p__Bacteroidetes; c__Bacteroidia; o__Bacteroidales; f__Bacteroidaceae; g__Bacteroides; s__Bacteroides_coprocola
Otu2343	0	0.5	8	4	1.5	2	1	0	0	0	0	6	4	13	2	5.5	1	0	0	0	0	0	0	0	0	0	0	0	0	0	0	0	0	0	0	d__Bacteria; p__Firmicutes; c__Clostridia; o__Clostridiales; f__Undef; g__Howardella; s__Howardella_ureilytica
Otu2344	11.5	1.5	0	0	0	0	0	0	0	0	0	0	0	0	0	0	0	0	0	0	0	0	0	0	0	0	0	0	0	0	0	0	0	0	0	d__Bacteria; p__Proteobacteria; c__Alphaproteobacteria; o__Rhizobiales; f__Hyphomicrobiaceae; g__; s__
Otu2345	4.5	1	0	0	0	0	0	0	0	0	0	0	0	0	0	0	0	0	0	0	0	0	0	0	0	0	0	0	0	0	0	0	0	0	0	d__Bacteria; p__Firmicutes; c__; o__; f__; g__; s__
Otu2346	1	1	0	0	0	0	0	0	0	0	0	0	0	0	0	0	0	0	0	0	0	0	0	0	0	0	0	0	0	0	0	0	0	0	0	d__Bacteria; p__Firmicutes; c__Clostridia; o__Clostridiales; f__; g__; s__
Otu2347	14.5	3	1.2	0.5	0	0	0	0	0	0	0	0	0	0	0	0	0	0	0	0	0	0	0	0	0	0	0	0	0	0	0	4	2	0	0	d__Bacteria; p__Synergistetes; c__Synergistia; o__Synergistales; f__Synergistaceae; g__Cloacibacillus; s__
Otu2348	0	0	59.8	81.5	55.5	52	76	0	0	0	0	107	118.333	126	159	115	127.5	0	0	0	0	0	0	0	0	0	0	0	0	0	0	0	0	0	0	d__Bacteria; p__Bacteroidetes; c__Bacteroidia; o__Bacteroidales; f__Porphyromonadaceae; g__; s__
Otu2350	2	5	0	0	0	0	0	0	0	0	0	0	0	0	0	0	0	0	0	0	0	0	0	0	0	0	0	0	0	0	0	0	0	0	0	d__Bacteria; p__Bacteroidetes; c__Bacteroidia; o__Bacteroidales; f__Porphyromonadaceae; g__; s__
Otu2351	21.5	1	0	0	0	0	0	0	0	0	0	0	0	0	0	0	0	0	0	0	0	0	0	0	0	0	0	0	0	0	0	4	3	0	0	d__Bacteria; p__Proteobacteria; c__Alphaproteobacteria; o__Rhodobacterales; f__Rhodobacteraceae; g__; s__
Otu2352	0	0	78.6	85	58	63	62	0	0	0	0	119	91	88.5	73	108.5	53.5	0	0	0	0	0	0	0	0	0	0	0	0	0	0	0	0	0	0	d__Bacteria; p__Actinobacteria; c__Actinobacteria; o__Micrococcales; f__Micrococcaceae; g__Rothia; s__
Otu2353	0	0	20.4	23.5	22.5	21	15	0	0	0	0	30	28	35	26	35	25	0	0	0	0	0	0	0	0	0	0	0	0	0	0	0	0	0	0	d__Bacteria; p__; c__; o__; f__; g__; s__
Otu2355	0	4	117.6	129	93.5	93	158	0	0	0	0	102.5	92.3333	107	117.5	118.5	96.5	0	0	0	0	0	0	0	0	0	0	0	0	0	0	0	0	0	0	d__Bacteria; p__Bacteroidetes; c__Bacteroidia; o__Bacteroidales; f__Prevotellaceae; g__Prevotella; s__Prevotella_copri
[truncated: 4,190 more rows]
